# Supplementary material for: An in vivo screening platform identifies senolytic compounds that target p16INK4a+ fibroblasts in lung fibrosis
Source: J Clin Invest. 2024 Mar 7;134(9):e173371. doi: 10.1172/JCI173371 (PMC11060735; doi:10.1172/JCI173371)
Supplement: Supplemental table 1 [file jci-134-173371-s148.xlsx]

## Sheet: Fibroblast Senolytic-GFP NucVie
Compound	Alias	SMILES	Lot #	Lot Alias	Salt	Solvate	Vendor	Library Name	PAINS	Bruns-Watson Demerit Score	Assay Version	Plate	Plate Z-prime	Plate Z-factor	Plate CV	Repeat	Plate Statistic Result Type	Well Type	Well	gfpcount b-score	nongfpcount b-score	percentgfp b-score	percentnongfp b-score	percentnucview b-score	cellcount	gfpcount fold change	nongfpcount fold change	percentgfp fold change	percentnongfp fold change	gfpcount	nongfpcount	percentgfp	percentnongfp	gfpcount standard score	nongfpcount standard score	percentgfp standard score	percentnongfp standard score
972450	Ixazomib	CC(C)C[C@H](NC(=O)CNC(=O)c1cc(Cl)ccc1Cl)B2OC(=O)CC(CC(=O)O)(O2)C(=O)O	1	S2181	None	None	Selleck Chemicals	SelleckBioactives Dose Series	0	>200	20210401	05054SB-02-01			0.171,0.229,0.124,0.185,0.28,0.179	1	percentgfp,percentnucview,percentnongfp,nongfpcount,gfpcount,cellcount	compound	M11	-8.57283	-7.10968	-13.4149	13.763	1.3653	337	0.00974718	0.398031	0.0423131	1.69542	6	331	1.78	98.22	-3.87048	-4.49188	-5.43916	5.43916
972232	Quisinostat	Cn1cc(CNCC2CCN(CC2)c3ncc(cn3)C(=O)NO)c4ccccc14	2	S1096	None	None	Selleck Chemicals	SelleckEpigenetics	0	>100	20210401	05050SK			0.123,0.27,0.0946,0.101,0.178,0.0898	1	percentgfp,percentnucview,percentnongfp,nongfpcount,gfpcount,cellcount	compound	I05	-7.6186	-5.59308	-14.5285	14.7698	-1.12763	447	0.0118166	0.50308	0.0411445	1.73839	8	439	1.79	98.21	-3.44042	-2.64133	-5.01916	5.01916
					None	None		SelleckBioactives Dose Series			20210401	05052SB-02-01			0.221,0.309,0.152,0.24,0.308,0.236	1	percentgfp,percentnucview,percentnongfp,nongfpcount,gfpcount,cellcount	negativeControl	P01						51	0.00174887	0.063165	0.0481331	1.65442	1	50	1.961	98.039	-2.29855	-4.07292	-3.14269	3.14269
972232	Quisinostat	Cn1cc(CNCC2CCN(CC2)c3ncc(cn3)C(=O)NO)c4ccccc14	1	S1096	None	None	Selleck Chemicals	SelleckBioactives Dose Series	0	>100	20210401	05052SB-02-01			0.221,0.309,0.152,0.24,0.308,0.236	1	percentgfp,percentnucview,percentnongfp,nongfpcount,gfpcount,cellcount	compound	E19	-5.01886	-4.63636	-7.74414	8.0702	-3.04929	437	0.0157399	0.540692	0.0505385	1.65277	9	428	2.059	97.941	-2.26096	-1.87363	-3.13397	3.13397
972197	Panobinostat	Cc1[nH]c2ccccc2c1CCNCc3ccc(\C=C\C(=O)NO)cc3	2	S1030	None	None	Selleck Chemicals	SelleckEpigenetics	3	>100	20210401	05050SK			0.123,0.27,0.0946,0.101,0.178,0.0898	1	percentgfp,percentnucview,percentnongfp,nongfpcount,gfpcount,cellcount	compound	E03	-6.34215	-5.19455	-13.5971	13.6995	0.518227	452	0.0192019	0.50308	0.066107	1.71917	13	439	2.876	97.124	-3.41112	-2.64133	-4.88209	4.88209
972197	Panobinostat	Cc1[nH]c2ccccc2c1CCNCc3ccc(\C=C\C(=O)NO)cc3	1	S1030	None	None	Selleck Chemicals	SelleckBioactives Dose Series	3	>100	20210401	05052SB-02-01			0.221,0.309,0.152,0.24,0.308,0.236	1	percentgfp,percentnucview,percentnongfp,nongfpcount,gfpcount,cellcount	compound	A07	-2.57037	-3.05088	-6.00779	7.30023	-3.71686	410	0.0209865	0.502793	0.0718437	1.63812	12	398	2.927	97.073	-2.24687	-2.04818	-3.05671	3.05671
972649	Fimepinostat	COc1ccc(cn1)c2nc(N3CCOCC3)c4sc(CN(C)c5ncc(cn5)C(=O)NO)cc4n2	2	S2759	None	None	Selleck Chemicals	SelleckEpigenetics	0	>100	20210401	05050SK			0.123,0.27,0.0946,0.101,0.178,0.0898	1	percentgfp,percentnucview,percentnongfp,nongfpcount,gfpcount,cellcount	compound	C19	-7.48805	-5.42423	-13.9876	14.0865	3.32248	460	0.0236331	0.50881	0.0799444	1.70851	16	444	3.478	96.522	-3.39355	-2.6049	-4.80611	4.80611
972649	Fimepinostat	COc1ccc(cn1)c2nc(N3CCOCC3)c4sc(CN(C)c5ncc(cn5)C(=O)NO)cc4n2	1	S2759	None	None	Selleck Chemicals	SelleckBioactives Dose Series	0	>100	20210401	05055SB-02-01			0.132,0.27,0.126,0.112,0.186,0.0856	1	percentgfp,percentnucview,percentnongfp,nongfpcount,gfpcount,cellcount	compound	G04	-4.21169	-6.46476	-8.69462	8.83007	0.319046	372	0.0192143	0.474133	0.0770324	1.88145	14	358	3.763	96.237	-2.78464	-2.86112	-3.96056	3.96056
972280	PIK-75	CN(\N=C\c1cnc2ccc(Br)cn12)S(=O)(=O)c3cc(ccc3C)[N+](=O)[O-]	1	S1205	Cl	None	Selleck Chemicals	SelleckBioactives Dose Series	0	>100	20210401	05052SB-02-01			0.221,0.309,0.152,0.24,0.308,0.236	1	percentgfp,percentnucview,percentnongfp,nongfpcount,gfpcount,cellcount	compound	I20	-4.61773	-6.61468	-7.29036	6.77804	2.37446	317	0.0209865	0.385306	0.0929034	1.62364	12	305	3.785	96.215	-2.24687	-2.58927	-2.98034	2.98034
972231	Dacinostat	OCCN(CCc1c[nH]c2ccccc12)Cc3ccc(\C=C\C(=O)NO)cc3	1	S1095	None	None	Selleck Chemicals	SelleckBioactives Dose Series	0	>100	20210401	05052SB-02-01			0.221,0.309,0.152,0.24,0.308,0.236	1	percentgfp,percentnucview,percentnongfp,nongfpcount,gfpcount,cellcount	compound	C19	-4.4676	-4.37948	-6.89279	7.24573	-1.21279	497	0.0349775	0.602594	0.0987697	1.61961	20	477	4.024	95.976	-2.20929	-1.58854	-2.95907	2.95907
754358	Triptolide	CC(C)[C@]12O[C@H]1[C@@H]3O[C@@]34[C@@]5(C)CCC6=C(COC6=O)[C@@H]5C[C@@H]7O[C@]47[C@@H]2O	5	S3604	None	None	Selleck Chemicals	SelleckBioactives Dose Series	0	>100	20210401	05055SB-02-01			0.132,0.27,0.126,0.112,0.186,0.0856	1	percentgfp,percentnucview,percentnongfp,nongfpcount,gfpcount,cellcount	compound	H20	-7.02812	-8.16424	-9.82422	9.95043	-3.25681	288	0.0164694	0.365533	0.0853027	1.87355	12	276	4.167	95.833	-2.79419	-3.50729	-3.92028	3.92028
972642	Delanzomib	CC(C)[C@H](CNC(=O)[C@@H](NC(=O)c1cccc(n1)c2ccccc2)[C@@H](C)O)B(O)O	1	S1157	None	None	Selleck Chemicals	SelleckBioactives Dose Series	0	>200	20210401	05052SB-02-01			0.221,0.309,0.152,0.24,0.308,0.236	1	percentgfp,percentnucview,percentnongfp,nongfpcount,gfpcount,cellcount	compound	G10	-5.51819	-7.65388	-7.4552	8.04984	1.31865	238	0.0174887	0.288032	0.103139	1.6166	10	228	4.202	95.798	-2.25627	-3.03727	-2.94323	2.94323
972597	Flavopiridol	CN1CC[C@@H]([C@H](O)C1)c2c(O)cc(O)c3C(=O)C=C(Oc23)c4ccccc4Cl	1	S2679	Cl	None	Selleck Chemicals	SelleckBioactives Dose Series	0	>100	20210401	05055SB-02-01			0.132,0.27,0.126,0.112,0.186,0.0856	1	percentgfp,percentnucview,percentnongfp,nongfpcount,gfpcount,cellcount	compound	M11	-5.72575	-8.5067	-8.86901	8.91097	-0.579266	257	0.0150969	0.325801	0.0876159	1.87134	11	246	4.28	95.72	-2.79896	-3.7437	-3.90902	3.90902
972631	Ganetespib	CC(C)c1cc(c(O)cc1O)c2nnc(O)n2c3ccc4c(ccn4C)c3	1	S1159	None	None	Selleck Chemicals	SelleckBioactives Dose Series	0	>100	20210401	05052SB-02-01			0.221,0.309,0.152,0.24,0.308,0.236	1	percentgfp,percentnucview,percentnongfp,nongfpcount,gfpcount,cellcount	compound	K10	-6.88278	-4.12761	-9.07043	9.28513	0.88153	446	0.0349775	0.538165	0.11006	1.61185	20	426	4.484	95.516	-2.20929	-1.88527	-2.91813	2.91813
972449	Ixazomib	CC(C)C[C@H](NC(=O)CNC(=O)c1cc(Cl)ccc1Cl)B(O)O	1	S2180	None	None	Selleck Chemicals	SelleckBioactives Dose Series	0	>200	20210401	05054SB-02-01			0.171,0.229,0.124,0.185,0.28,0.179	1	percentgfp,percentnucview,percentnongfp,nongfpcount,gfpcount,cellcount	compound	K11	-8.03923	-8.88459	-11.8162	12.135	4.63371	344	0.0259925	0.394423	0.110561	1.64586	16	328	4.651	95.349	-3.80263	-4.51925	-5.03491	5.03491
972709	Carfilzomib	CC(C)C[C@H](NC(=O)[C@H](CCc1ccccc1)NC(=O)CN2CCOCC2)C(=O)N[C@@H](Cc3ccccc3)C(=O)N[C@@H](CC(C)C)C(=O)[C@@]4(C)CO4	1	S2853	None	None	Selleck Chemicals	SelleckBioactives Dose Series	0	>200	20210401	05055SB-02-01			0.132,0.27,0.126,0.112,0.186,0.0856	1	percentgfp,percentnucview,percentnongfp,nongfpcount,gfpcount,cellcount	compound	K20	-7.44771	-6.23995	-10.2365	10.4177	1.59551	343	0.0219592	0.433077	0.0954973	1.86382	16	327	4.665	95.335	-2.77509	-3.1054	-3.87063	3.87063
972815	Oprozomib	COC[C@H](NC(=O)[C@H](COC)NC(=O)c1cnc(C)s1)C(=O)N[C@@H](Cc2ccccc2)C(=O)C3(C)CO3	1	S7049	None	None	Selleck Chemicals	SelleckBioactives Dose Series	0	>100	20210401	05056SB-02-01			0.116,0.186,0.112,0.112,0.15,0.069	1	percentgfp,percentnucview,percentnongfp,nongfpcount,gfpcount,cellcount	compound	N13	-9.08499	-9.59806	-11.8322	11.3607	1.5628	307	0.0216468	0.380563	0.106304	1.85966	16	291	5.212	94.788	-3.44338	-4.01331	-4.54553	4.54553
973170	Bardoxolone Methyl	COC(=O)[C@]12CCC(C)(C)C[C@@H]1[C@@H]3C(=O)C=C4[C@@](C)(CC[C@H]5C(C)(C)C(=O)C(=C[C@@]45C)C#N)[C@]3(C)CC2	1	S8078	None	None	Selleck Chemicals	SelleckBioactives Dose Series	0	>100	20210401	05057SB-02-01			0.142,0.255,0.122,0.185,0.206,0.148	1	percentgfp,percentnucview,percentnongfp,nongfpcount,gfpcount,cellcount	compound	E21	-10.4022	-9.37766	-12.6379	12.5901	3.57959	344	0.0261622	0.406468	0.11308	1.764	18	326	5.233	94.767	-3.58331	-4.10717	-5.16002	5.16002
972191	Bortezomib	CC(C)C[C@H](NC(=O)[C@H](Cc1ccccc1)NC(=O)c2cnccn2)B(O)O	1	S1013	None	None	Selleck Chemicals	SelleckBioactives Dose Series	0	>200	20210401	05052SB-02-01			0.221,0.309,0.152,0.24,0.308,0.236	1	percentgfp,percentnucview,percentnongfp,nongfpcount,gfpcount,cellcount	compound	G03	-2.30721	-5.8774	-4.42648	4.82862	3.60866	246	0.0227353	0.294349	0.129721	1.59833	13	233	5.285	94.715	-2.24217	-3.00818	-2.84684	2.84684
972842	XL888	CC[C@@H](C)Nc1cc(C(=O)NC2CC3CCC(C2)N3c4ccc(cn4)C(=O)C5CC5)c(C)cc1C(=O)N	1	S7122	None	None	Selleck Chemicals	SelleckBioactives Dose Series	0	105	20210401	05056SB-02-01			0.116,0.186,0.112,0.112,0.15,0.069	1	percentgfp,percentnucview,percentnongfp,nongfpcount,gfpcount,cellcount	compound	J21	-9.14911	-7.81862	-11.1943	10.734	5.62951	419	0.0311172	0.51788	0.111953	1.85422	23	396	5.489	94.511	-3.40415	-3.08207	-4.5136	4.5136
972231	Dacinostat	OCCN(CCc1c[nH]c2ccccc12)Cc3ccc(\C=C\C(=O)NO)cc3	2	S1095	None	None	Selleck Chemicals	SelleckEpigenetics	0	>100	20210401	05050SK			0.123,0.27,0.0946,0.101,0.178,0.0898	1	percentgfp,percentnucview,percentnongfp,nongfpcount,gfpcount,cellcount	compound	G05	-7.22952	-3.18301	-13.7708	13.9573	-1.8176	471	0.0398809	0.50881	0.131754	1.66862	27	444	5.732	94.268	-3.32909	-2.6049	-4.52163	4.52163
972248	Mocetinostat	Nc1ccccc1NC(=O)c2ccc(CNc3nccc(n3)c4cccnc4)cc2	1	S1122	None	None	Selleck Chemicals	SelleckBioactives Dose Series	0	91	20210401	05052SB-02-01			0.221,0.309,0.152,0.24,0.308,0.236	1	percentgfp,percentnucview,percentnongfp,nongfpcount,gfpcount,cellcount	compound	G04	-2.78112	-6.67556	-5.12045	5.38645	2.19861	238	0.0244842	0.282979	0.144375	1.58825	14	224	5.882	94.118	-2.23748	-3.06055	-2.7937	2.7937
754429	Trichostatin A	C[C@H](\C=C(/C)\C=C\C(=O)NO)C(=O)c1ccc(cc1)N(C)C	3	S1045	None	None	Selleck Chemicals	SelleckBioactives Dose Series	0	>100	20210401	05052SB-02-01			0.221,0.309,0.152,0.24,0.308,0.236	1	percentgfp,percentnucview,percentnongfp,nongfpcount,gfpcount,cellcount	compound	K09	-6.11635	-3.22602	-8.37263	8.49858	0.345222	453	0.0472196	0.538165	0.146289	1.58694	27	426	5.96	94.04	-2.17641	-1.88527	-2.78676	2.78676
732791	NSC 319726	C\C(=N/NC(=S)N1CCC1)\c2ccccn2	4	S7149	None	None	Selleck Chemicals	SelleckBioactives Dose Series	0	>100	20210401	05056SB-02-01			0.116,0.186,0.112,0.112,0.15,0.069	1	percentgfp,percentnucview,percentnongfp,nongfpcount,gfpcount,cellcount	compound	D06	-7.4972	-11.082	-9.41103	9.02832	-0.412018	326	0.0270585	0.40018	0.125129	1.84155	20	306	6.135	93.865	-3.42096	-3.88028	-4.43915	4.43915
530541	PF-04929113 (SNX-5422)	CC1(C)CC(=O)c2c(C1)n(nc2C(F)(F)F)c3ccc(C(=O)N)c(N[C@@H]4CC[C@H](CC4)OC(=O)CN)c3	2	S2656	None	None	Selleck Chemicals	SelleckBioactives Dose Series	0	140	20210401	05055SB-02-01			0.132,0.27,0.126,0.112,0.186,0.0856	1	percentgfp,percentnucview,percentnongfp,nongfpcount,gfpcount,cellcount	compound	K07	-6.3406	-3.79033	-9.05334	9.24316	1.09198	530	0.0452908	0.658224	0.127453	1.8333	33	497	6.226	93.774	-2.69393	-1.76577	-3.715	3.715
972217	Luminespib (NVP-AUY922)	CCNC(=O)c1noc(c2cc(C(C)C)c(O)cc2O)c1c3ccc(CN4CCOCC4)cc3	1	S1069	None	None	Selleck Chemicals	SelleckBioactives Dose Series	0	>100	20210401	05052SB-02-01			0.221,0.309,0.152,0.24,0.308,0.236	1	percentgfp,percentnucview,percentnongfp,nongfpcount,gfpcount,cellcount	compound	M13	-5.68648	-3.57882	-7.90605	8.15933	-1.38219	458	0.0507173	0.541955	0.15542	1.58066	29	429	6.332	93.668	-2.16701	-1.86781	-2.75365	2.75365
530540	SNX-2112	CC1(C)CC(=O)c2c(C1)n(nc2C(F)(F)F)c3ccc(C(=O)N)c(N[C@@H]4CC[C@@H](O)CC4)c3	2	S2639	None	None	Selleck Chemicals	SelleckBioactives Dose Series	0	89	20210401	05055SB-02-01			0.132,0.27,0.126,0.112,0.186,0.0856	1	percentgfp,percentnucview,percentnongfp,nongfpcount,gfpcount,cellcount	compound	I07	-5.30047	-5.02504	-8.50639	8.63146	0.74893	506	0.0480357	0.623789	0.141598	1.81979	35	471	6.917	93.083	-2.68438	-1.97066	-3.6461	3.6461
751824	Erlotinib	COCCOc1cc2ncnc(Nc3cccc(c3)C#C)c2cc1OCCOC	3	S1023	Cl	None	Selleck Chemicals	SelleckBioactives Dose Series	0	62	20210401	05052SB-02-01			0.221,0.309,0.152,0.24,0.308,0.236	1	percentgfp,percentnucview,percentnongfp,nongfpcount,gfpcount,cellcount	compound	G05	-3.41621	-6.23103	-5.31943	5.85134	6.31468	245	0.0314797	0.286769	0.180333	1.56353	18	227	7.347	92.653	-2.21869	-3.04309	-2.6633	2.6633
754152	MG-132	CC(C)C[C@H](NC(=O)[C@H](CC(C)C)NC(=O)[C@H](CC(C)C)NC(=O)OCc1ccccc1)C=O	3	S2619	None	None	Selleck Chemicals	SelleckBioactives Dose Series	0	>100	20210401	05055SB-02-01			0.132,0.27,0.126,0.112,0.186,0.0856	1	percentgfp,percentnucview,percentnongfp,nongfpcount,gfpcount,cellcount	compound	A03	-3.89889	-6.9866	-6.31195	7.18234	-0.371375	247	0.0260765	0.301962	0.157463	1.80464	19	228	7.692	92.308	-2.76077	-3.88554	-3.56884	3.56884
972270	BIIB021	COc1c(C)cnc(Cn2cnc3c(Cl)nc(N)nc23)c1C	1	S1175	None	None	Selleck Chemicals	SelleckBioactives Dose Series	0		20210401	05052SB-02-01			0.221,0.309,0.152,0.24,0.308,0.236	1	percentgfp,percentnucview,percentnongfp,nongfpcount,gfpcount,cellcount	compound	G14	-5.37375	-3.65805	-6.90572	7.41317	-1.99451	576	0.0786993	0.670812	0.191747	1.55569	45	531	7.812	92.188	-2.09185	-1.27435	-2.62192	2.62192
					None	None		SelleckBioactives Dose Series			20210401	05052SB-02-01			0.221,0.309,0.152,0.24,0.308,0.236	1	percentgfp,percentnucview,percentnongfp,nongfpcount,gfpcount,cellcount	negativeControl	F02						265	0.0384752	0.306982	0.203774	1.54742	22	243	8.302	91.698	-2.19989	-2.95	-2.5783	2.5783
972201	AR-42	CC(C)[C@H](C(=O)Nc1ccc(cc1)C(=O)NO)c2ccccc2	1	S2244	None	None	Selleck Chemicals	SelleckBioactives Dose Series	0	>100	20210401	05054SB-02-01			0.171,0.229,0.124,0.185,0.28,0.179	1	percentgfp,percentnucview,percentnongfp,nongfpcount,gfpcount,cellcount	compound	M21	-8.63561	-5.41649	-10.6937	11.2424	-2.29591	538	0.079602	0.588028	0.21651	1.56892	49	489	9.108	90.892	-3.57873	-3.05057	-4.40734	4.40734
972628	Onalespib	CC(C)c1cc(C(=O)N2Cc3ccc(CN4CCN(C)CC4)cc3C2)c(O)cc1O	1	S1163	None	None	Selleck Chemicals	SelleckBioactives Dose Series	0	>100	20210401	05052SB-02-01			0.221,0.309,0.152,0.24,0.308,0.236	1	percentgfp,percentnucview,percentnongfp,nongfpcount,gfpcount,cellcount	compound	O10	-5.8535	-2.97998	-7.43474	7.72025	-0.136523	539	0.0891925	0.61649	0.232246	1.52784	51	488	9.462	90.538	-2.06366	-1.52454	-2.47506	2.47506
972249	SRT1720 HCl	O=C(Nc1ccccc1c2cn3c(CN4CCNCC4)csc3n2)c5cnc6ccccc6n5	2	S1129	Cl	None	Selleck Chemicals	SelleckEpigenetics	0	58	20210401	05050SK			0.123,0.27,0.0946,0.101,0.178,0.0898	1	percentgfp,percentnucview,percentnongfp,nongfpcount,gfpcount,cellcount	compound	E07	-7.00683	-6.215	-12.4005	12.3753	32.8985	417	0.0590828	0.43203	0.220479	1.60029	40	377	9.592	90.408	-3.25291	-3.09316	-4.03446	4.03446
972201	AR-42	CC(C)[C@H](C(=O)Nc1ccc(cc1)C(=O)NO)c2ccccc2	2	S2244	None	None	Selleck Chemicals	SelleckEpigenetics	0	>100	20210401	05050SK			0.123,0.27,0.0946,0.101,0.178,0.0898	1	percentgfp,percentnucview,percentnongfp,nongfpcount,gfpcount,cellcount	compound	M15	-6.63567	-4.71945	-12.0814	12.2528	-0.461732	523	0.0782848	0.538605	0.232937	1.5907	53	470	10.134	89.866	-3.17674	-2.41542	-3.96605	3.96605
972634	BGT226	COc1ccc(cn1)c2ccc3ncc4N(C)C(=O)N(c5ccc(N6CCNCC6)c(c5)C(F)(F)F)c4c3c2	1	S2749	maleate/fumarate	None	Selleck Chemicals	SelleckBioactives Dose Series	3	79	20210401	05057SB-02-01			0.142,0.255,0.122,0.185,0.206,0.148	1	percentgfp,percentnucview,percentnongfp,nongfpcount,gfpcount,cellcount	compound	L09	-9.35992	-8.22618	-11.3192	11.1078	16.0469	359	0.0552313	0.400234	0.228731	1.66437	38	321	10.585	89.415	-3.4616	-4.15302	-4.42996	4.42996
973107	Elaiophylin	CC[C@@H]1[C@@H](C)O[C@](O)(C[C@H]1O[C@H]2C[C@H](O)[C@H](O)[C@H](C)O2)[C@@H](C)[C@H](O)[C@H](C)[C@H]3OC(=O)\C=C\C=C\[C@H](C)[C@@H](OC(=O)\C=C\C=C\[C@H]3C)[C@@H](C)[C@@H](O)[C@H](C)[C@@]4(O)C[C@@H](O[C@H]5C[C@H](O)[C@H](O)[C@H](C)O5)[C@H](CC)[C@@H](C)O4	1	S1448	None	None	Selleck Chemicals	SelleckBioactives Dose Series	0	>200	20210401	05052SB-02-01			0.221,0.309,0.152,0.24,0.308,0.236	1	percentgfp,percentnucview,percentnongfp,nongfpcount,gfpcount,cellcount	compound	H16	-4.86384	-6.86072	-6.04707	5.67581	7.57654	369	0.0717038	0.414362	0.272721	1.50001	41	328	11.111	88.889	-2.11064	-2.45545	-2.32829	2.32829
972847	ONX-0914 (PR-957)	COc1ccc(C[C@H](NC(=O)[C@H](C)NC(=O)CN2CCOCC2)C(=O)N[C@@H](Cc3ccccc3)C(=O)[C@]4(C)CO4)cc1	1	S7172	None	None	Selleck Chemicals	SelleckBioactives Dose Series	0	>100	20210401	05056SB-02-01			0.116,0.186,0.112,0.112,0.15,0.069	1	percentgfp,percentnucview,percentnongfp,nongfpcount,gfpcount,cellcount	compound	F08	-8.79796	-3.43159	-9.63475	9.26059	0.544324	684	0.106881	0.791205	0.235573	1.73531	79	605	11.55	88.45	-3.09029	-1.22846	-3.8151	3.8151
754245	Tanespimycin	CO[C@H]1C[C@H](C)CC2=C(O)C(=CC(=O)/C/2=N\CC=C)NC(=O)\C(=C\C=C/[C@H](OC)[C@@H](OC(=O)N)\C(=C\[C@H](C)[C@H]1O)\C)\C	5	S1141	None	None	Selleck Chemicals	SelleckBioactives Dose Series	3	>100	20210401	05052SB-02-01			0.221,0.309,0.152,0.24,0.308,0.236	1	percentgfp,percentnucview,percentnongfp,nongfpcount,gfpcount,cellcount	compound	M06	-4.23932	-1.46122	-5.84353	6.01408	-1.12591	653	0.134663	0.72766	0.289436	1.48852	77	576	11.792	88.208	-1.94152	-1.01253	-2.26767	2.26767
972207	Elesclomol	CN(NC(=O)CC(=O)NN(C)C(=S)c1ccccc1)C(=S)c2ccccc2	1	S1052	None	None	Selleck Chemicals	SelleckBioactives Dose Series	0	>100	20210401	05052SB-02-01			0.221,0.309,0.152,0.24,0.308,0.236	1	percentgfp,percentnucview,percentnongfp,nongfpcount,gfpcount,cellcount	compound	E11	-5.41337	-6.50959	-6.82429	7.1283	14.4008	249	0.0524662	0.276663	0.29572	1.4842	30	219	12.048	87.952	-2.16231	-3.08964	-2.24489	2.24489
286053	Alvespimycin	CO[C@H]1C[C@H](C)CC2=C(O)C(=CC(=O)/C/2=N\CCN(C)C)NC(=O)\C(=C\C=C/[C@H](OC)[C@@H](OC(=O)N)\C(=C\[C@H](C)[C@H]1O)\C)\C	2	S1142	Cl	None	Selleck Chemicals	SelleckBioactives Dose Series	3	>100	20210401	05052SB-02-01			0.221,0.309,0.152,0.24,0.308,0.236	1	percentgfp,percentnucview,percentnongfp,nongfpcount,gfpcount,cellcount	compound	O06	-4.26711	-2.34529	-5.42143	5.60595	-1.84322	579	0.125919	0.640493	0.305219	1.47767	72	507	12.435	87.565	-1.96501	-1.41399	-2.21044	2.21044
972224	Belinostat	ONC(=O)\C=C\c1cccc(c1)S(=O)(=O)Nc2ccccc2	1	S1085	None	None	Selleck Chemicals	SelleckBioactives Dose Series	0	>100	20210401	05052SB-02-01			0.221,0.309,0.152,0.24,0.308,0.236	1	percentgfp,percentnucview,percentnongfp,nongfpcount,gfpcount,cellcount	compound	C17	-4.47518	-3.81902	-5.46296	5.82068	-1.68279	593	0.132914	0.653126	0.314571	1.47124	76	517	12.816	87.184	-1.94622	-1.35581	-2.17653	2.17653
972601	Dinaciclib	CCc1cnn2c(NCc3ccc[n+]([O-])c3)cc(nc12)N4CCCC[C@H]4CCO	1	S2768	None	None	Selleck Chemicals	SelleckBioactives Dose Series	0	>100	20210401	05055SB-02-01			0.132,0.27,0.126,0.112,0.186,0.0856	1	percentgfp,percentnucview,percentnongfp,nongfpcount,gfpcount,cellcount	compound	C06	-4.42022	-7.69132	-6.07371	6.11107	3.23554	332	0.0590153	0.38275	0.265141	1.7018	43	289	12.952	87.048	-2.64619	-3.40485	-3.0444	3.0444
972534	Degrasyn	CCC[C@H](NC(=O)\C(=C\c1cccc(Br)n1)\C#N)c2ccccc2	1	S2243	None	None	Selleck Chemicals	SelleckBioactives Dose Series	0	>100	20210401	05054SB-02-01			0.171,0.229,0.124,0.185,0.28,0.179	1	percentgfp,percentnucview,percentnongfp,nongfpcount,gfpcount,cellcount	compound	K21	-7.12898	0.0344086	-8.72985	9.22852	-0.00542198	922	0.196568	0.963211	0.311976	1.4996	121	801	13.124	86.876	-3.09021	-0.204424	-3.84186	3.84186
972582	Geldanamycin	CO[C@H]1C[C@H](C)CC2=C(OC)C(=C\C(=N\C(=O)\C(=C\C=C\[C@H](OC)[C@@H](OC(=O)N)\C(=C\[C@H](C)[C@H]1O)\C)\C)\C2=O)O	1	S2713	None	None	Selleck Chemicals	SelleckBioactives Dose Series	1	>100	20210401	05055SB-02-01			0.132,0.27,0.126,0.112,0.186,0.0856	1	percentgfp,percentnucview,percentnongfp,nongfpcount,gfpcount,cellcount	compound	I17	-5.55893	-1.79266	-7.74056	7.83038	-2.91962	768	0.142735	0.879397	0.277218	1.69027	104	664	13.542	86.458	-2.35498	-0.449785	-2.98558	2.98558
972914	KPT-185	COc1cc(cc(c1)C(F)(F)F)c2ncn(\C=C/C(=O)OC(C)C)n2	1	S7125	None	None	Selleck Chemicals	SelleckBioactives Dose Series	0	>100	20210401	05056SB-02-01			0.116,0.186,0.112,0.112,0.15,0.069	1	percentgfp,percentnucview,percentnongfp,nongfpcount,gfpcount,cellcount	compound	N21	-8.36539	-5.1649	-8.71148	8.40293	5.0461	597	0.113645	0.67089	0.286971	1.68587	84	513	14.07	85.93	-3.06226	-2.0444	-3.52468	3.52468
972949	Selinexor (KPT-330)	FC(F)(F)c1cc(cc(c1)C(F)(F)F)c2ncn(\C=C/C(=O)NNc3cnccn3)n2	1	S7252	None	None	Selleck Chemicals	SelleckBioactives Dose Series	0	>100	20210401	05056SB-02-01			0.116,0.186,0.112,0.112,0.15,0.069	1	percentgfp,percentnucview,percentnongfp,nongfpcount,gfpcount,cellcount	compound	B14	-9.4117	-6.93324	-9.15812	8.94243	-1.0735	550	0.109587	0.613348	0.300371	1.67298	81	469	14.727	85.273	-3.07908	-2.43464	-3.44897	3.44897
754429	Trichostatin A	C[C@H](\C=C(/C)\C=C\C(=O)NO)C(=O)c1ccc(cc1)N(C)C	4	S1045	None	None	Selleck Chemicals	SelleckEpigenetics	0	>100	20210401	05050SK			0.123,0.27,0.0946,0.101,0.178,0.0898	1	percentgfp,percentnucview,percentnongfp,nongfpcount,gfpcount,cellcount	compound	G03	-6.06741	-3.08862	-9.56747	9.66466	-0.0792364	551	0.127028	0.532875	0.358761	1.4938	86	465	15.608	84.392	-2.98337	-2.45186	-3.27518	3.27518
972371	Zinc Pyrithione	O1N2C=CC=CC2=S[Zn]13ON4C=CC=CC4=S3	1	S4075	None	None	Selleck Chemicals	SelleckBioactives Dose Series	0	>200	20210401	05056SB-02-01			0.116,0.186,0.112,0.112,0.15,0.069	1	percentgfp,percentnucview,percentnongfp,nongfpcount,gfpcount,cellcount	compound	G11	-11.9461	-10.292	-10.9798	10.6331	24.1429	291	0.0622344	0.320405	0.322419	1.65177	46	245	15.808	84.192	-3.27524	-4.42128	-3.32439	3.32439
972247	TW-37	CC(C)c1ccccc1Cc2cc(C(=O)Nc3ccc(cc3)S(=O)(=O)c4ccccc4C(C)(C)C)c(O)c(O)c2O	1	S1121	None	None	Selleck Chemicals	SelleckBioactives Dose Series	2	>100	20210401	05052SB-02-01			0.221,0.309,0.152,0.24,0.308,0.236	1	percentgfp,percentnucview,percentnongfp,nongfpcount,gfpcount,cellcount	compound	E04	-1.75468	-0.251877	-3.19677	3.14326	-2.64724	804	0.230851	0.848937	0.402982	1.41046	132	672	16.418	83.582	-1.68315	-0.453985	-1.85593	1.85593
972364	Pracinostat	CCCCc1nc2cc(\C=C\C(=O)NO)ccc2n1CCN(CC)CC	1	S1515	None	None	Selleck Chemicals	SelleckBioactives Dose Series	0	>100	20210401	05053SB-02-01			0.142,0.221,0.102,0.153,0.234,0.151	1	percentgfp,percentnucview,percentnongfp,nongfpcount,gfpcount,cellcount	compound	E05	-6.0529	-8.32882	-7.45607	7.35238	-1.85689	572	0.15571	0.574476	0.394414	1.43257	94	478	16.434	83.566	-3.25498	-3.11642	-3.67659	3.67659
973026	Vincristine	CC[C@]1(O)C[C@@H]2CN(CCc3c([nH]c4ccccc34)[C@@](C2)(C(=O)OC)c5cc6c(cc5OC)N(C=O)[C@H]7[C@](O)([C@H](OC(=O)C)[C@]8(CC)C=CCN9CCC67[C@H]89)C(=O)OC)C1	1	S1241	sulfate	None	Selleck Chemicals	SelleckBioactives Dose Series	0	>200	20210401	05052SB-02-01			0.221,0.309,0.152,0.24,0.308,0.236	1	percentgfp,percentnucview,percentnongfp,nongfpcount,gfpcount,cellcount	compound	F05	-2.31936	-3.09508	-2.77281	2.85652	1.05382	662	0.190627	0.698604	0.404136	1.40966	109	553	16.465	83.535	-1.79119	-1.14635	-1.85175	1.85175
255971	Raloxifene	Oc1ccc(cc1)c2sc3cc(O)ccc3c2C(=O)c4ccc(OCCN5CCCCC5)cc4	5	S1227	Cl	None	Selleck Chemicals	SelleckBioactives Dose Series	0	33	20210401	05052SB-02-01			0.221,0.309,0.152,0.24,0.308,0.236	1	percentgfp,percentnucview,percentnongfp,nongfpcount,gfpcount,cellcount	compound	F03	-0.957771	-1.66055	-1.37328	1.31249	0.161349	769	0.225605	0.808511	0.411745	1.40443	129	640	16.775	83.225	-1.69724	-0.640168	-1.82415	1.82415
285835	Gemcitabine	NC1=NC(=O)N(C=C1)[C@@H]2O[C@H](CO)[C@@H](O)C2(F)F	2	S1714	None	None	Selleck Chemicals	SelleckBioactives Dose Series	0		20210401	05053SB-02-01			0.142,0.221,0.102,0.153,0.234,0.151	1	percentgfp,percentnucview,percentnongfp,nongfpcount,gfpcount,cellcount	compound	M14	-7.36082	-4.19898	-8.58931	8.37949	4.57114	726	0.205404	0.723503	0.409917	1.42149	124	602	17.08	82.92	-3.04823	-1.96128	-3.57759	3.57759
972446	Givinostat	CCN(CC)Cc1ccc2cc(COC(=O)Nc3ccc(cc3)C(=O)NO)ccc2c1	1	S2170	Cl	H2O	Selleck Chemicals	SelleckBioactives Dose Series	0	>100	20210401	05054SB-02-01			0.171,0.229,0.124,0.185,0.28,0.179	1	percentgfp,percentnucview,percentnongfp,nongfpcount,gfpcount,cellcount	compound	C11	-6.81707	-5.67885	-7.42873	7.4383	-3.03111	583	0.162453	0.580812	0.407751	1.43006	100	483	17.153	82.847	-3.2327	-3.1053	-3.27456	3.27456
972855	Olverembatinib	CN1CCN(Cc2ccc(NC(=O)c3ccc(C)c(c3)C#Cc4cnc5[nH]ncc5c4)cc2C(F)(F)F)CC1	1	S7194	mesylate	None	Selleck Chemicals	SelleckBioactives Dose Series	0	129	20210401	05056SB-02-01			0.116,0.186,0.112,0.112,0.15,0.069	1	percentgfp,percentnucview,percentnongfp,nongfpcount,gfpcount,cellcount	compound	B10	-9.76692	-7.55055	-8.2108	7.79979	10.0607	536	0.124469	0.580653	0.350076	1.62517	92	444	17.164	82.836	-3.01743	-2.65636	-3.16812	3.16812
973104	Cefoselis Sulfate	CO\N=C(\C(=O)N[C@@H]1[C@H]2SCC(=C(N2C1=O)C(=O)O)CN3C=CC(=N)N3CCO)/c4csc(N)n4	1	S1371	sulfate	None	Selleck Chemicals	SelleckBioactives Dose Series	0	>100	20210401	05052SB-02-01			0.221,0.309,0.152,0.24,0.308,0.236	1	percentgfp,percentnucview,percentnongfp,nongfpcount,gfpcount,cellcount	compound	F04	-1.20941	-1.17765	-2.08434	1.8879	-0.939892	879	0.265829	0.918419	0.424435	1.39571	152	727	17.292	82.708	-1.58919	-0.133983	-1.77814	1.77814
972971	Triapine	NC(=S)N\N=C\c1ncccc1N	1	S7470	None	None	Selleck Chemicals	SelleckBioactives Dose Series	0	>100	20210401	05057SB-02-01			0.142,0.255,0.122,0.185,0.206,0.148	1	percentgfp,percentnucview,percentnongfp,nongfpcount,gfpcount,cellcount	compound	E07	-5.98137	-0.827964	-7.15687	7.08124	-2.32097	872	0.220925	0.897721	0.376666	1.53694	152	720	17.431	82.569	-2.76781	-0.4938	-3.49609	3.49609
972335	Nanchangmycin	CO[C@H]1CCC(O[C@H]2C[C@@H](O[C@]3(O[C@H](C[C@@H]3C)[C@H]4O[C@@](O)(CO)[C@H](C)C[C@@H]4C)[C@@H]2C)[C@]5(C)CC[C@]6(C[C@H](O)[C@@H](C)[C@H](O6)[C@@H](C)\C=C(/C)\C(=O)[C@H](C)C[C@H](C)C(=O)O)O5)O[C@@H]1C	1	S1450	Na	None	Selleck Chemicals	SelleckBioactives Dose Series	0	>200	20210401	05052SB-02-01			0.221,0.309,0.152,0.24,0.308,0.236	1	percentgfp,percentnucview,percentnongfp,nongfpcount,gfpcount,cellcount	compound	J16	-4.62704	-7.41451	-4.36209	4.01048	5.2601	400	0.129417	0.411836	0.454085	1.37532	74	326	18.5	81.5	-1.95561	-2.46709	-1.67062	1.67062
972372	Hesperadin	CCS(=O)(=O)Nc1ccc2[nH]c(O)c(\C(=N\c3ccc(CN4CCCCC4)cc3)\c5ccccc5)c2c1	1	S1529	None	None	Selleck Chemicals	SelleckBioactives Dose Series	0	>100	20210401	05053SB-02-01			0.142,0.221,0.102,0.153,0.234,0.151	1	percentgfp,percentnucview,percentnongfp,nongfpcount,gfpcount,cellcount	compound	G07	-4.5645	-0.34455	-6.72242	6.58353	-2.28293	963	0.296511	0.942237	0.446109	1.39564	179	784	18.588	81.412	-2.66918	-0.265844	-3.34649	3.34649
972224	Belinostat	ONC(=O)\C=C\c1cccc(c1)S(=O)(=O)Nc2ccccc2	2	S1085	None	None	Selleck Chemicals	SelleckEpigenetics	0	>100	20210401	05050SK			0.123,0.27,0.0946,0.101,0.178,0.0898	1	percentgfp,percentnucview,percentnongfp,nongfpcount,gfpcount,cellcount	compound	A05	-5.81485	-2.43838	-9.99816	11.017	0.590363	639	0.178726	0.593611	0.435258	1.43489	121	518	18.936	81.064	-2.77828	-2.06563	-2.85515	2.85515
972248	Mocetinostat	Nc1ccccc1NC(=O)c2ccc(CNc3nccc(n3)c4cccnc4)cc2	2	S1122	None	None	Selleck Chemicals	SelleckEpigenetics	0	91	20210401	05050SK			0.123,0.27,0.0946,0.101,0.178,0.0898	1	percentgfp,percentnucview,percentnongfp,nongfpcount,gfpcount,cellcount	compound	C07	-6.72014	-4.64814	-8.87048	8.82985	-0.181626	637	0.18168	0.589027	0.443831	1.42829	123	514	19.309	80.691	-2.76656	-2.09478	-2.80807	2.80807
972285	Etoposide	COc1cc(cc(OC)c1O)[C@H]2[C@@H]3[C@H](COC3=O)[C@H](O[C@@H]4O[C@@H]5CO[C@@H](C)O[C@H]5[C@H](O)[C@H]4O)c6cc7OCOc7cc26	1	S1225	None	None	Selleck Chemicals	SelleckBioactives Dose Series	0	146	20210401	05052SB-02-01			0.221,0.309,0.152,0.24,0.308,0.236	1	percentgfp,percentnucview,percentnongfp,nongfpcount,gfpcount,cellcount	compound	B03	-0.612045	-0.209341	-0.99999	0.908226	-1.63072	967	0.327039	0.985373	0.474654	1.36118	187	780	19.338	80.662	-1.42477	0.174383	-1.59603	1.59603
957548	Adefovir Dipivoxil	CC(C)(C)C(=O)OCOP(=O)(COCCn1cnc2c(N)ncnc12)OCOC(=O)C(C)(C)C	2	S1718	None	None	Selleck Chemicals	SelleckBioactives Dose Series	0	>100	20210401	05053SB-02-01			0.142,0.221,0.102,0.153,0.234,0.151	1	percentgfp,percentnucview,percentnongfp,nongfpcount,gfpcount,cellcount	compound	C16	-6.5282	-3.07681	-7.48562	7.24241	-0.63277	870	0.279946	0.842485	0.466197	1.38129	169	701	19.425	80.575	-2.7381	-1.03904	-3.21822	3.21822
255968	Fluvastatin	CC(C)n1c(\C=C\[C@@H](O)C[C@@H](O)CC(=O)O)c(c2ccc(F)cc2)c3ccccc13	4	S1909	Na	None	Selleck Chemicals	SelleckBioactives Dose Series	0	16	20210401	05053SB-02-01			0.142,0.221,0.102,0.153,0.234,0.151	1	percentgfp,percentnucview,percentnongfp,nongfpcount,gfpcount,cellcount	compound	D19	-7.48762	-6.16313	-7.62561	7.43403	21.4963	680	0.221969	0.656201	0.472941	1.37647	134	546	19.706	80.294	-2.97931	-2.48296	-3.17515	3.17515
285891	Idarubicin, Idarubicin Hydrochloride	C[C@@H]1O[C@H](C[C@H](N)[C@@H]1O)O[C@H]2C[C@@](O)(Cc3c(O)c4C(=O)c5ccccc5C(=O)c4c(O)c23)C(=O)C	4	S1228	Cl	None	Selleck Chemicals	SelleckBioactives Dose Series	3	>100	20210401	05052SB-02-01			0.221,0.309,0.152,0.24,0.308,0.236	1	percentgfp,percentnucview,percentnongfp,nongfpcount,gfpcount,cellcount	compound	H03	-2.84395	-6.87823	-2.25911	2.16887	2.45853	221	0.0769504	0.223604	0.488694	1.35153	44	177	19.91	80.09	-2.09654	-3.334	-1.54512	1.54512
131507	Simvastatin	CCC(C)(C)C(=O)O[C@H]1C[C@@H](C)C=C2C=C[C@H](C)[C@H](CC[C@@H]3C[C@@H](O)CC(=O)O3)[C@@H]12	8	S1792	None	None	Selleck Chemicals	SelleckBioactives Dose Series	0	51	20210401	05053SB-02-01			0.142,0.221,0.102,0.153,0.234,0.151	1	percentgfp,percentnucview,percentnongfp,nongfpcount,gfpcount,cellcount	compound	H03	-6.39518	-7.91441	-5.83683	5.62963	0.995894	588	0.195465	0.564861	0.481629	1.37027	118	470	20.068	79.932	-3.08958	-3.19094	-3.11968	3.11968
973166		CN1CC[C@H]([C@@H]1CO)c2c(O)cc(O)c3C(=O)C=C(Oc23)c4ccccc4Cl	1	S8058	Cl	None	Selleck Chemicals	SelleckBioactives Dose Series	0	>100	20210401	05057SB-02-01			0.142,0.255,0.122,0.185,0.206,0.148	1	percentgfp,percentnucview,percentnongfp,nongfpcount,gfpcount,cellcount	compound	M19	-7.851	-2.24263	-8.34167	8.21861	6.21686	811	0.238367	0.806702	0.436976	1.48499	164	647	20.222	79.778	-2.69478	-1.16328	-3.11537	3.11537
972554	4-[(3S)-1-AZABICYCLO[2.2.2]OCT-3-YLAMINO]-3-(1H-BENZIMIDAZOL-2-YL)-6-CHLOROQUINOLIN-2(1H)-ONE	Oc1nc2ccc(Cl)cc2c(N[C@@H]3CN4CCC3CC4)c1c5nc6ccccc6[nH]5	1	S2683	None	None	Selleck Chemicals	SelleckBioactives Dose Series	0	16	20210401	05055SB-02-01			0.132,0.27,0.126,0.112,0.186,0.0856	1	percentgfp,percentnucview,percentnongfp,nongfpcount,gfpcount,cellcount	compound	E13	-4.31596	-0.807222	-5.13821	5.21424	-0.936579	895	0.249786	0.944293	0.416278	1.55746	182	713	20.335	79.665	-1.9826	-0.063657	-2.30831	2.30831
972523	Volasertib	CC[C@H]1N(C(C)C)c2nc(Nc3ccc(cc3OC)C(=O)N[C@@H]4CC[C@H](CC4)N5CCN(CC6CC6)CC5)ncc2N(C)C1=O	1	S2235	None	None	Selleck Chemicals	SelleckBioactives Dose Series	0	79	20210401	05054SB-02-01			0.171,0.229,0.124,0.185,0.28,0.179	1	percentgfp,percentnucview,percentnongfp,nongfpcount,gfpcount,cellcount	compound	C21	-6.53458	-3.93978	-6.00239	6.28575	-1.26639	808	0.268048	0.773214	0.485436	1.37365	165	643	20.421	79.579	-2.79167	-1.64574	-2.8144	2.8144
972370	Quizartinib	CC(C)(C)c1onc(NC(=O)Nc2ccc(cc2)c3cn4c5ccc(OCCN6CCOCC6)cc5sc4n3)c1	1	S1526	None	None	Selleck Chemicals	SelleckBioactives Dose Series	0	83	20210401	05053SB-02-01			0.142,0.221,0.102,0.153,0.234,0.151	1	percentgfp,percentnucview,percentnongfp,nongfpcount,gfpcount,cellcount	compound	C07	-3.49514	-1.0278	-5.05692	4.78508	-5.10894	983	0.337923	0.936228	0.498069	1.35853	204	779	20.753	79.247	-2.49689	-0.312422	-3.0147	3.0147
131353	Oxybendazole, Oxibendazole	CCCOc1ccc2[nH]c(NC(=O)OC)nc2c1	4	S1851	None	None	Selleck Chemicals	SelleckBioactives Dose Series	0		20210401	05053SB-02-01			0.142,0.221,0.102,0.153,0.234,0.151	1	percentgfp,percentnucview,percentnongfp,nongfpcount,gfpcount,cellcount	compound	D11	-6.12187	-2.22458	-7.10004	6.96475	-0.0389188	929	0.319702	0.884549	0.498597	1.35815	193	736	20.775	79.225	-2.5727	-0.712992	-3.01133	3.01133
972423	Aloin	OC[C@H]1O[C@H]([C@H](O)[C@@H](O)[C@@H]1O)[C@H]2c3cccc(O)c3C(=O)c4c(O)cc(CO)cc24	1	S2375	None	None	Selleck Chemicals	SelleckBioactives Dose Series	0	16	20210401	05054SB-02-01			0.171,0.229,0.124,0.185,0.28,0.179	1	percentgfp,percentnucview,percentnongfp,nongfpcount,gfpcount,cellcount	compound	H03	-5.63806	-4.99211	-4.96694	5.27834	-0.990416	856	0.289166	0.815302	0.494303	1.36721	178	678	20.794	79.206	-2.70347	-1.32646	-2.76188	2.76188
131087	Fenbendazole	COC(=O)Nc1nc2cc(Sc3ccccc3)ccc2[nH]1	6	S2468	None	None	Selleck Chemicals	SelleckBioactives Dose Series	0		20210401	05054SB-02-01			0.171,0.229,0.124,0.185,0.28,0.179	1	percentgfp,percentnucview,percentnongfp,nongfpcount,gfpcount,cellcount	compound	D19	-5.33791	-5.76057	-4.79599	4.78962	2.52911	778	0.263174	0.740746	0.494992	1.36671	162	616	20.823	79.177	-2.81203	-1.89204	-2.7578	2.7578
972406	Teniposide	COc1cc(cc(OC)c1O)[C@H]2[C@@H]3[C@H](COC3=O)[C@H](O[C@@H]4O[C@@H]5CO[C@H](O[C@H]5[C@H](O)[C@H]4O)c6cccs6)c7cc8OCOc8cc27	1	S1787	None	None	Selleck Chemicals	SelleckBioactives Dose Series	0	>100	20210401	05053SB-02-01			0.142,0.221,0.102,0.153,0.234,0.151	1	percentgfp,percentnucview,percentnongfp,nongfpcount,gfpcount,cellcount	compound	D03	-4.57228	-2.27286	-5.38308	5.18533	1.27225	877	0.30645	0.831668	0.506277	1.35266	185	692	21.095	78.905	-2.62783	-1.12288	-2.96229	2.96229
972344	Doxercalciferol	CC(C)[C@H](C)\C=C\[C@@H](C)[C@H]1CC[C@H]2\C(=C\C=C\3/C[C@@H](O)C[C@H](O)C3=C)\CCC[C@]12C	1	S1467	None	None	Selleck Chemicals	SelleckBioactives Dose Series	0	16	20210401	05052SB-02-01			0.221,0.309,0.152,0.24,0.308,0.236	1	percentgfp,percentnucview,percentnongfp,nongfpcount,gfpcount,cellcount	compound	H20	-1.84687	3.0784	-3.10916	2.38765	-1.64987	1413	0.522913	1.40732	0.5194	1.33042	299	1114	21.161	78.839	-0.898628	2.11767	-1.43377	1.43377
972437		CN1C(=O)C(=CC(=C1Nc2ccc(I)cc2F)C(=O)NOCCO)C	1	S2134	None	None	Selleck Chemicals	SelleckBioactives Dose Series	0	110	20210401	05054SB-02-01			0.171,0.229,0.124,0.185,0.28,0.179	1	percentgfp,percentnucview,percentnongfp,nongfpcount,gfpcount,cellcount	compound	E07	-5.60569	-2.1319	-6.12101	6.3603	-3.5388	887	0.305412	0.840555	0.503835	1.36029	188	699	21.195	78.805	-2.63562	-1.13489	-2.70542	2.70542
972820		Cc1sc2c(C(=N[C@@H](CC(=O)OC(C)(C)C)c3nnc(C)n23)c4ccc(Cl)cc4)c1C	2	S7110	None	None	Selleck Chemicals	SelleckEpigenetics	0	55	20210401	05050SK			0.123,0.27,0.0946,0.101,0.178,0.0898	1	percentgfp,percentnucview,percentnongfp,nongfpcount,gfpcount,cellcount	compound	K06	-6.02218	-1.97168	-7.40108	7.36097	0.089424	799	0.251102	0.720814	0.489067	1.39346	170	629	21.277	78.723	-2.49116	-1.25672	-2.55969	2.55969
972513		COc1ncc(cc1NS(=O)(=O)c2ccc(F)cc2F)c3ccc4nccc(c5ccnnc5)c4c3	1	S2658	None	None	Selleck Chemicals	SelleckBioactives Dose Series	0	41	20210401	05055SB-02-01			0.132,0.27,0.126,0.112,0.186,0.0856	1	percentgfp,percentnucview,percentnongfp,nongfpcount,gfpcount,cellcount	compound	M07	-4.17694	-6.0198	-4.31165	4.35643	0.159087	496	0.146852	0.515189	0.441621	1.53326	107	389	21.573	78.427	-2.34065	-2.61683	-2.18487	2.18487
972187	Axitinib	CNC(=O)c1ccccc1Sc2ccc3c(\C=C\c4ccccn4)[nH]nc3c2	1	S1005	None	None	Selleck Chemicals	SelleckBioactives Dose Series	0	8	20210401	05057SB-02-01			0.142,0.255,0.122,0.185,0.206,0.148	1	percentgfp,percentnucview,percentnongfp,nongfpcount,gfpcount,cellcount	compound	I04	-6.45409	-0.471556	-8.04832	7.71997	-4.63125	884	0.279063	0.862809	0.469325	1.45713	192	692	21.719	78.281	-2.52438	-0.750588	-2.91116	2.91116
972824	Stattic	[O-][N+](=O)c1ccc2C=CS(=O)(=O)c2c1	1	S7024	None	None	Selleck Chemicals	SelleckBioactives Dose Series	0	>100	20210401	05056SB-02-01			0.116,0.186,0.112,0.112,0.15,0.069	1	percentgfp,percentnucview,percentnongfp,nongfpcount,gfpcount,cellcount	compound	D11	-6.19746	-0.0523669	-6.2338	6.01027	-0.0175875	914	0.269232	0.935061	0.444061	1.53476	199	715	21.772	78.228	-2.41774	-0.252876	-2.63707	2.63707
972873		CN[C@@H](C)C(=O)N[C@@H](C1CCCCC1)C(=O)N2CCC[C@H]2C(=O)Nc3snnc3c4ccccc4	1	S7010	None	None	Selleck Chemicals	SelleckBioactives Dose Series	0	37	20210401	05056SB-02-01			0.116,0.186,0.112,0.112,0.15,0.069	1	percentgfp,percentnucview,percentnongfp,nongfpcount,gfpcount,cellcount	compound	N09	-5.50229	4.79764	-7.23045	7.01212	-3.35943	1285	0.381524	1.3117	0.44761	1.53135	282	1003	21.946	78.054	-1.95255	2.30138	-2.61701	2.61701
972532	1-cyclopentyl-3-(1H-pyrrolo[2,3-b]pyridin-5-yl)-1H-pyrazolo[3,4-d]pyrimidin-4-amine	Nc1ncnc2c1c(nn2C3CCCC3)c4cnc5[nH]ccc5c4	1	S2622	None	None	Selleck Chemicals	SelleckBioactives Dose Series	0		20210401	05055SB-02-01			0.132,0.27,0.126,0.112,0.186,0.0856	1	percentgfp,percentnucview,percentnongfp,nongfpcount,gfpcount,cellcount	compound	G03	-1.34344	-3.44787	-2.6155	2.68601	-0.872801	563	0.170184	0.581409	0.450874	1.52442	124	439	22.025	77.975	-2.25949	-2.22282	-2.13981	2.13981
756719	Pitavastatin Calcium	O[C@H](C[C@H](O)C=Cc1c(nc2ccccc2c1c3ccc(F)cc3)C4CC4)CC(=O)O	2	S1759	Ca	None	Selleck Chemicals	SelleckBioactives Dose Series	0	20	20210401	05053SB-02-01			0.142,0.221,0.102,0.153,0.234,0.151	1	percentgfp,percentnucview,percentnongfp,nongfpcount,gfpcount,cellcount	compound	C22	-5.81849	-3.90417	-6.07042	5.87714	2.41547	893	0.326328	0.836476	0.529437	1.33612	197	696	22.06	77.94	-2.54513	-1.08562	-2.8144	2.8144
754136	Calcitriol, DN-101	C[C@H](CCCC(C)(C)O)[C@H]1CC[C@H]2\C(=C\C=C/3\C[C@@H](O)C[C@H](O)C3=C)\CCC[C@]12C	3	S1466	None	None	Selleck Chemicals	SelleckBioactives Dose Series	0	16	20210401	05052SB-02-01			0.221,0.309,0.152,0.24,0.308,0.236	1	percentgfp,percentnucview,percentnongfp,nongfpcount,gfpcount,cellcount	compound	F20	-0.657826	1.97081	-1.32892	0.610822	-0.804942	1418	0.550895	1.39342	0.545246	1.31265	315	1103	22.214	77.786	-0.823465	2.05367	-1.34005	1.34005
972743	IKK-16 (IKK Inhibitor VII)	O=C(N1CCC(CC1)N2CCCC2)c3ccc(Nc4nccc(n4)c5cc6ccccc6s5)cc3	1	S2882	None	None	Selleck Chemicals	SelleckBioactives Dose Series	0	37	20210401	05055SB-02-01			0.132,0.27,0.126,0.112,0.186,0.0856	1	percentgfp,percentnucview,percentnongfp,nongfpcount,gfpcount,cellcount	compound	H03	-2.50995	-1.14386	-2.78689	2.85936	-1.27844	862	0.26351	0.887344	0.455971	1.51956	192	670	22.274	77.726	-1.93486	-0.402504	-2.11498	2.11498
285959	Alprostadil	CCCCC[C@H](O)\C=C\[C@H]1[C@H](O)CC(=O)[C@@H]1CCCCCCC(=O)O	7	S1508	None	None	Selleck Chemicals	SelleckBioactives Dose Series	0	75	20210401	05053SB-02-01			0.142,0.221,0.102,0.153,0.234,0.151	1	percentgfp,percentnucview,percentnongfp,nongfpcount,gfpcount,cellcount	compound	O03	-5.23558	1.03219	-6.0943	5.95035	-0.170814	1132	0.42406	1.05281	0.542757	1.32661	256	876	22.615	77.385	-2.13852	0.591191	-2.72935	2.72935
733189	Amonafide	CN(C)CCN1C(=O)c2cccc3cc(N)cc(C1=O)c23	2	S1367	None	None	Selleck Chemicals	SelleckBioactives Dose Series	0	>100	20210401	05052SB-02-01			0.221,0.309,0.152,0.24,0.308,0.236	1	percentgfp,percentnucview,percentnongfp,nongfpcount,gfpcount,cellcount	compound	B04	-0.934407	-2.14178	-1.07462	0.828693	-1.3279	889	0.355021	0.866623	0.560489	1.30217	203	686	22.835	77.165	-1.34961	-0.37253	-1.28478	1.28478
972680	Dabrafenib	CC(C)(C)c1nc(c2cccc(NS(=O)(=O)c3c(F)cccc3F)c2F)c(s1)c4ccnc(N)n4	1	S2807	None	None	Selleck Chemicals	SelleckBioactives Dose Series	0	37	20210401	05055SB-02-01			0.132,0.27,0.126,0.112,0.186,0.0856	1	percentgfp,percentnucview,percentnongfp,nongfpcount,gfpcount,cellcount	compound	A14	-5.43444	-5.31159	-5.43239	6.23331	7.36258	439	0.138617	0.447645	0.470977	1.50523	101	338	23.007	76.993	-2.3693	-3.01872	-2.0419	2.0419
972264		COc1ccc(cc1)S(=O)(=O)Nc2cccnc2Nc3ccc(O)cc3	1	S1165	None	None	Selleck Chemicals	SelleckBioactives Dose Series	0		20210401	05052SB-02-01			0.221,0.309,0.152,0.24,0.308,0.236	1	percentgfp,percentnucview,percentnongfp,nongfpcount,gfpcount,cellcount	compound	C12	-3.61812	-4.17932	-3.23741	3.49687	-0.478599	617	0.24834	0.600067	0.564907	1.29913	142	475	23.015	76.985	-1.63617	-1.60017	-1.26876	1.26876
972979		Cc1sc2c(C(=N[C@@H](CC(=O)Nc3ccc(O)cc3)c4nnc(C)n24)c5ccc(Cl)cc5)c1C	2	S7360	None	None	Selleck Chemicals	SelleckEpigenetics	0	58	20210401	05050SK			0.123,0.27,0.0946,0.101,0.178,0.0898	1	percentgfp,percentnucview,percentnongfp,nongfpcount,gfpcount,cellcount	compound	M10	-4.40614	-0.729942	-6.32956	6.47905	-1.21813	920	0.314616	0.810199	0.532166	1.36027	213	707	23.152	76.848	-2.23919	-0.688299	-2.32304	2.32304
189748		Cc1ccc(cc1)S(=O)(=O)Cc2nc(oc2C)c3ccc(cc3)C(=O)NCc4cccnc4	2	S7316	None	None	Selleck Chemicals	SelleckBioactives Dose Series	0	29	20210401	05056SB-02-01			0.116,0.186,0.112,0.112,0.15,0.069	1	percentgfp,percentnucview,percentnongfp,nongfpcount,gfpcount,cellcount	compound	D20	-5.14198	-1.69898	-5.07743	4.89364	-0.407532	917	0.288172	0.920675	0.473757	1.5062	213	704	23.228	76.772	-2.33927	-0.350435	-2.46927	2.46927
747839	Brefeldin A	C[C@H]1CCC\C=C\[C@@H]2C[C@H](O)C[C@H]2[C@H](O)\C=C\C(=O)O1	2	S7046	None	None	Selleck Chemicals	SelleckBioactives Dose Series	0	>100	20210401	05056SB-02-01			0.116,0.186,0.112,0.112,0.15,0.069	1	percentgfp,percentnucview,percentnongfp,nongfpcount,gfpcount,cellcount	compound	J13	-7.62137	-9.322	-6.04227	5.73422	3.96891	399	0.125822	0.40018	0.475389	1.50463	93	306	23.308	76.692	-3.01182	-3.88028	-2.46005	2.46005
131834	Nocodazole	COC(=O)Nc1nc2cc(ccc2[nH]1)C(=O)c3cccs3	10	S2775	None	None	Selleck Chemicals	SelleckBioactives Dose Series	0		20210401	05055SB-02-01			0.132,0.27,0.126,0.112,0.186,0.0856	1	percentgfp,percentnucview,percentnongfp,nongfpcount,gfpcount,cellcount	compound	O06	-3.02117	-6.25626	-2.89245	2.89352	1.99445	548	0.177046	0.554921	0.481888	1.49481	129	419	23.54	76.46	-2.23562	-2.38043	-1.98876	1.98876
					None	None		SelleckBioactives Dose Series			20210401	05053SB-02-01			0.142,0.221,0.102,0.153,0.234,0.151	1	percentgfp,percentnucview,percentnongfp,nongfpcount,gfpcount,cellcount	negativeControl	M02						1338	0.521793	1.22947	0.565029	1.3107	315	1023	23.543	76.457	-1.7319	1.96058	-2.58713	2.58713
972286		COc1ccc(cc1CO)c2ccc3c(nc(nc3n2)N4C[C@@H](C)O[C@@H](C)C4)N5CCOCC5	1	S1226	None	None	Selleck Chemicals	SelleckBioactives Dose Series	0	33	20210401	05052SB-02-01			0.221,0.309,0.152,0.24,0.308,0.236	1	percentgfp,percentnucview,percentnongfp,nongfpcount,gfpcount,cellcount	compound	D03	0.218644	1.18015	-0.274804	0.160272	-0.224738	1049	0.435469	1.01064	0.582628	1.28695	249	800	23.737	76.263	-1.13351	0.290747	-1.20449	1.20449
972906	Pifithrin	NS(=O)(=O)C#Cc1ccccc1	1	S2930	None	None	Selleck Chemicals	SelleckBioactives Dose Series	0	>100	20210401	05055SB-02-01			0.132,0.27,0.126,0.112,0.186,0.0856	1	percentgfp,percentnucview,percentnongfp,nongfpcount,gfpcount,cellcount	compound	H13	-3.54376	2.70588	-4.48752	4.52789	-2.56199	1186	0.388403	1.19593	0.488479	1.48851	283	903	23.862	76.138	-1.50042	1.43357	-1.95666	1.95666
972826	Pirarubicin	COc1cccc2C(=O)c3c(O)c4C[C@](O)(C[C@H](O[C@H]5C[C@H](N)[C@H](O[C@@H]6CCCCO6)[C@H](C)O5)c4c(O)c3C(=O)c12)C(=O)CO	1	S1393	None	None	Selleck Chemicals	SelleckBioactives Dose Series	3	>100	20210401	05052SB-02-01			0.221,0.309,0.152,0.24,0.308,0.236	1	percentgfp,percentnucview,percentnongfp,nongfpcount,gfpcount,cellcount	compound	J08	-4.01689	-3.12177	-3.64834	3.54819	3.07223	843	0.353272	0.809775	0.588151	1.28315	202	641	23.962	76.038	-1.35431	-0.634349	-1.18447	1.18447
972375		NC(=O)Nc1cc(sc1C(=O)N[C@H]2CCCNC2)c3cccc(F)c3	1	S1532	None	None	Selleck Chemicals	SelleckBioactives Dose Series	0	25	20210401	05053SB-02-01			0.142,0.221,0.102,0.153,0.234,0.151	1	percentgfp,percentnucview,percentnongfp,nongfpcount,gfpcount,cellcount	compound	M07	-3.82601	-3.5128	-4.08402	3.88624	0.9724	822	0.326328	0.751145	0.57518	1.30345	197	625	23.966	76.034	-2.54513	-1.74702	-2.52231	2.52231
972185	Linifanib	Cc1ccc(F)c(NC(=O)Nc2ccc(cc2)c3cccc4[nH]nc(N)c34)c1	1	S1003	None	None	Selleck Chemicals	SelleckBioactives Dose Series	0	68	20210401	05057SB-02-01			0.142,0.255,0.122,0.185,0.206,0.148	1	percentgfp,percentnucview,percentnongfp,nongfpcount,gfpcount,cellcount	compound	E04	-4.50708	1.99589	-6.39813	6.08505	-5.19618	1018	0.354643	0.96505	0.517945	1.41524	244	774	23.969	76.031	-2.20792	0.00143297	-2.60424	2.60424
285688	Mycophenolate Mofetil	COc1c(C)c2COC(=O)c2c(O)c1C\C=C(/C)\CCC(=O)OCCN3CCOCC3	3	S1501	None	None	Selleck Chemicals	SelleckBioactives Dose Series	0	55	20210401	05053SB-02-01			0.142,0.221,0.102,0.153,0.234,0.151	1	percentgfp,percentnucview,percentnongfp,nongfpcount,gfpcount,cellcount	compound	E03	-4.1574	-5.43599	-3.75121	3.61426	1.33595	750	0.298168	0.685045	0.575996	1.30286	180	570	24	76	-2.66229	-2.25938	-2.5171	2.5171
972903		CN1CCN(CC1)S(=O)(=O)c2ccc(cc2)c3cnc(N)c(n3)C(=O)Nc4cccnc4	1	S7253	None	None	Selleck Chemicals	SelleckBioactives Dose Series	0	25	20210401	05056SB-02-01			0.116,0.186,0.112,0.112,0.15,0.069	1	percentgfp,percentnucview,percentnongfp,nongfpcount,gfpcount,cellcount	compound	D14	-5.1715	0.318363	-5.54843	5.35101	0.0760792	1004	0.326054	0.997834	0.489585	1.49098	241	763	24.004	75.996	-2.18234	0.172834	-2.37984	2.37984
756746	Dasatinib	Cc1nc(Nc2ncc(s2)C(=O)Nc3c(C)cccc3Cl)cc(n1)N4CCN(CCO)CC4	3	S1021	None	None	Selleck Chemicals	SelleckBioactives Dose Series	0	64	20210401	05052SB-02-01			0.221,0.309,0.152,0.24,0.308,0.236	1	percentgfp,percentnucview,percentnongfp,nongfpcount,gfpcount,cellcount	compound	C05	-1.64654	-2.21935	-1.64529	1.85841	0.020797	690	0.290313	0.661969	0.590507	1.28153	166	524	24.058	75.942	-1.52342	-1.31508	-1.17592	1.17592
					None	None		SelleckBioactives Dose Series			20210401	05052SB-02-01			0.221,0.309,0.152,0.24,0.308,0.236	1	percentgfp,percentnucview,percentnongfp,nongfpcount,gfpcount,cellcount	negativeControl	M02						1416	0.596366	1.35805	0.591096	1.28113	341	1075	24.082	75.918	-0.701324	1.89076	-1.17379	1.17379
972915		FC(F)(F)c1cc(cc(c1)C(F)(F)F)c2ncn(\C=C/C(=O)N3CC(F)(F)C3)n2	1	S7251	None	None	Selleck Chemicals	SelleckBioactives Dose Series	0	>100	20210401	05056SB-02-01			0.116,0.186,0.112,0.112,0.15,0.069	1	percentgfp,percentnucview,percentnongfp,nongfpcount,gfpcount,cellcount	compound	P12	-7.60102	-4.12797	-6.60593	6.32053	0.579277	675	0.220526	0.669582	0.492522	1.48815	163	512	24.148	75.852	-2.6195	-2.05327	-2.36324	2.36324
972372	Hesperadin	CCS(=O)(=O)Nc1ccc2[nH]c(O)c(\C(=N\c3ccc(CN4CCCCC4)cc3)\c5ccccc5)c2c1	2	S1529	None	None	Selleck Chemicals	SelleckEpigenetics	0	>100	20210401	05050SK			0.123,0.27,0.0946,0.101,0.178,0.0898	1	percentgfp,percentnucview,percentnongfp,nongfpcount,gfpcount,cellcount	compound	C13	-5.33703	-2.9764	-6.99442	6.98214	-1.49196	784	0.280643	0.680705	0.557059	1.3411	190	594	24.235	75.765	-2.37397	-1.51178	-2.18636	2.18636
72289	Tetrahydropapaverine HCl	COc1ccc(CC2NCCc3cc(OC)c(OC)cc23)cc1OC	3	S2367	Cl	None	Selleck Chemicals	SelleckBioactives Dose Series	0		20210401	05057SB-02-01			0.142,0.255,0.122,0.185,0.206,0.148	1	percentgfp,percentnucview,percentnongfp,nongfpcount,gfpcount,cellcount	compound	H03	-5.66868	-3.04318	-5.6793	5.65578	-0.822769	891	0.313946	0.841613	0.523844	1.41016	216	675	24.242	75.758	-2.37832	-0.906495	-2.567	2.567
255966	Beclomethasone Dipropionate	CCC(=O)OCC(=O)[C@@]1(OC(=O)CC)[C@@H](C)C[C@H]2[C@@H]3CCC4=CC(=O)C=C[C@]4(C)[C@@]3(Cl)[C@@H](O)C[C@]12C	3	S3078	None	None	Selleck Chemicals	SelleckBioactives Dose Series	0	>100	20210401	05055SB-02-01			0.132,0.27,0.126,0.112,0.186,0.0856	1	percentgfp,percentnucview,percentnongfp,nongfpcount,gfpcount,cellcount	compound	J04	-3.30174	1.36983	-4.22623	4.30142	-1.20417	1193	0.39801	1.19593	0.497609	1.47979	290	903	24.308	75.692	-1.467	1.43357	-1.91219	1.91219
285683	Daunorubicin	COc1cccc2C(=O)c3c(O)c4C[C@](O)(C[C@H](O[C@H]5C[C@H](N)[C@H](O)[C@H](C)O5)c4c(O)c3C(=O)c12)C(=O)C	5	S3035	Cl	None	Selleck Chemicals	SelleckBioactives Dose Series	3	>100	20210401	05055SB-02-01			0.132,0.27,0.126,0.112,0.186,0.0856	1	percentgfp,percentnucview,percentnongfp,nongfpcount,gfpcount,cellcount	compound	D19	-5.61706	-3.93011	-6.01514	6.06805	-1.42264	752	0.251158	0.75358	0.498162	1.47926	183	569	24.335	75.665	-1.97783	-1.1984	-1.9095	1.9095
972287	2-Methoxyestradiol	COc1cc2[C@H]3CC[C@]4(C)[C@@H](O)CC[C@H]4[C@@H]3CCc2cc1O	1	S1233	None	None	Selleck Chemicals	SelleckBioactives Dose Series	0		20210401	05052SB-02-01			0.221,0.309,0.152,0.24,0.308,0.236	1	percentgfp,percentnucview,percentnongfp,nongfpcount,gfpcount,cellcount	compound	N03	-1.24067	0.209341	-1.43052	1.31853	0.598853	961	0.409236	0.918419	0.597675	1.2766	234	727	24.35	75.65	-1.20398	-0.133983	-1.14993	1.14993
972349	Pimasertib	OC[C@@H](O)CNC(=O)c1ccncc1Nc2ccc(I)cc2F	1	S1475	None	None	Selleck Chemicals	SelleckBioactives Dose Series	0	70	20210401	05052SB-02-01			0.221,0.309,0.152,0.24,0.308,0.236	1	percentgfp,percentnucview,percentnongfp,nongfpcount,gfpcount,cellcount	compound	D22	-2.38014	-0.560467	-2.55686	1.98449	-2.9877	1078	0.461702	1.02833	0.601111	1.27424	264	814	24.49	75.51	-1.06305	0.372202	-1.13747	1.13747
972889		COc1cc2c(cc1c3c(C)onc3C)ncc4nc(O)n([C@H](C)c5ccccn5)c24	2	S2780	None	None	Selleck Chemicals	SelleckEpigenetics	0	20	20210401	05050SK			0.123,0.27,0.0946,0.101,0.178,0.0898	1	percentgfp,percentnucview,percentnongfp,nongfpcount,gfpcount,cellcount	compound	I19	-3.91638	1.49764	-5.92443	5.99287	-2.52301	1130	0.410626	0.976364	0.565495	1.3346	278	852	24.602	75.398	-1.85832	0.36838	-2.14004	2.14004
972618	Cephalomannine	C\C=C(/C)\C(=O)N[C@H]([C@@H](O)C(=O)O[C@H]1C[C@@]2(O)[C@@H](OC(=O)c3ccccc3)[C@@H]4[C@@]5(CO[C@@H]5C[C@H](O)[C@@]4(C)C(=O)[C@H](OC(=O)C)C(=C1C)C2(C)C)OC(=O)C)c6ccccc6	1	S2408	None	None	Selleck Chemicals	SelleckBioactives Dose Series	0	>200	20210401	05054SB-02-01			0.171,0.229,0.124,0.185,0.28,0.179	1	percentgfp,percentnucview,percentnongfp,nongfpcount,gfpcount,cellcount	compound	D11	-5.3536	-4.22509	-4.5076	4.35198	5.20516	755	0.303787	0.683026	0.588771	1.29861	187	568	24.768	75.232	-2.6424	-2.32991	-2.20232	2.20232
973076	Vinblastine	CC[C@]1(O)C[C@@H]2CN(CCc3c([nH]c4ccccc34)[C@@](C2)(C(=O)OC)c5cc6c(cc5OC)N(C)[C@H]7[C@](O)([C@H](OC(=O)C)[C@]8(CC)C=CCN9CCC67[C@H]89)C(=O)OC)C1	1	S1248	None	None	Selleck Chemicals	SelleckBioactives Dose Series	0	>200	20210401	05052SB-02-01			0.221,0.309,0.152,0.24,0.308,0.236	1	percentgfp,percentnucview,percentnongfp,nongfpcount,gfpcount,cellcount	compound	N05	-3.08722	-3.05338	-2.66496	2.69268	1.54719	669	0.290313	0.635439	0.609039	1.26879	166	503	24.813	75.187	-1.52342	-1.43726	-1.10872	1.10872
130482	Captopril	C[C@H](CS)C(=O)N1CCC[C@H]1C(=O)O	7	S2051	None	None	Selleck Chemicals	SelleckBioactives Dose Series	0	70	20210401	05053SB-02-01			0.142,0.221,0.102,0.153,0.234,0.151	1	percentgfp,percentnucview,percentnongfp,nongfpcount,gfpcount,cellcount	compound	N16	-7.70699	-6.07242	-6.85937	6.79401	-2.00214	765	0.314732	0.691054	0.596084	1.28851	190	575	24.837	75.163	-2.59337	-2.2128	-2.38883	2.38883
972561	(4-AMINO-2-{[1-(METHYLSULFONYL)PIPERIDIN-4-YL]AMINO}PYRIMIDIN-5-YL)(2,3-DIFLUORO-6-METHOXYPHENYL)METHANONE	COc1ccc(F)c(F)c1C(=O)c2cnc(NC3CCN(CC3)S(=O)(=O)C)nc2N	1	S2688	None	None	Selleck Chemicals	SelleckBioactives Dose Series	0	16	20210401	05055SB-02-01			0.132,0.27,0.126,0.112,0.186,0.0856	1	percentgfp,percentnucview,percentnongfp,nongfpcount,gfpcount,cellcount	compound	K13	-4.90363	-2.20967	-4.78815	4.88223	4.03205	781	0.266255	0.777419	0.5085	1.46939	194	587	24.84	75.16	-1.92531	-1.05656	-1.85915	1.85915
972658		CN(C)c1ccc(cc1)C(=O)NCCCCCCC(=O)NO	2	S2779	None	None	Selleck Chemicals	SelleckEpigenetics	0	>100	20210401	05050SK			0.123,0.27,0.0946,0.101,0.178,0.0898	1	percentgfp,percentnucview,percentnongfp,nongfpcount,gfpcount,cellcount	compound	G19	-5.42491	-2.53592	-6.48897	6.51789	-3.17018	631	0.233377	0.542043	0.575563	1.32685	158	473	25.04	74.96	-2.56147	-2.39356	-2.08476	2.08476
972198	Motesanib Diphosphate	CC1(C)CNc2cc(NC(=O)c3cccnc3NCc4ccncc4)ccc12	1	S1032	phosphate	None	Selleck Chemicals	SelleckBioactives Dose Series	0	8	20210401	05052SB-02-01			0.221,0.309,0.152,0.24,0.308,0.236	1	percentgfp,percentnucview,percentnongfp,nongfpcount,gfpcount,cellcount	compound	C07	-0.747652	0.852377	-1.47124	1.65439	-3.59576	1075	0.472196	1.01696	0.616476	1.26368	270	805	25.116	74.884	-1.03486	0.319838	-1.08175	1.08175
972252		O=C(NC1CC1)Nc2c[nH]nc2c3nc4cc(CN5CCOCC5)ccc4[nH]3	1	S1134	None	None	Selleck Chemicals	SelleckBioactives Dose Series	0	8	20210401	05052SB-02-01			0.221,0.309,0.152,0.24,0.308,0.236	1	percentgfp,percentnucview,percentnongfp,nongfpcount,gfpcount,cellcount	compound	C06	-2.05099	-2.71393	-1.50165	1.66875	-2.89273	756	0.332286	0.715027	0.616869	1.26341	190	566	25.132	74.868	-1.41068	-1.07072	-1.08033	1.08033
255751	Doxorubicin	COc1cccc2C(=O)c3c(O)c4C[C@](O)(C[C@H](O[C@H]5C[C@H](N)[C@H](O)[C@H](C)O5)c4c(O)c3C(=O)c12)C(=O)CO	6	S1208	Cl	None	Selleck Chemicals	SelleckBioactives Dose Series	3	>100	20210401	05052SB-02-01			0.221,0.309,0.152,0.24,0.308,0.236	1	percentgfp,percentnucview,percentnongfp,nongfpcount,gfpcount,cellcount	compound	O20	-2.82753	-2.7231	-2.39408	1.77254	1.60405	762	0.335784	0.720081	0.618464	1.26231	192	570	25.197	74.803	-1.40128	-1.04744	-1.07454	1.07454
					None	None		SelleckBioactives Dose Series			20210401	05052SB-02-01			0.221,0.309,0.152,0.24,0.308,0.236	1	percentgfp,percentnucview,percentnongfp,nongfpcount,gfpcount,cellcount	negativeControl	L01						1174	0.519415	1.10791	0.620943	1.26061	297	877	25.298	74.702	-0.908024	0.73875	-1.06555	1.06555
972292	Posaconazole	CC[C@@H]([C@H](C)O)N1N=CN(C1=O)c2ccc(cc2)N3CCN(CC3)c4ccc(OC[C@@H]5CO[C@](Cn6cncn6)(C5)c7ccc(F)cc7F)cc4	1	S1257	None	None	Selleck Chemicals	SelleckBioactives Dose Series	3	>200	20210401	05052SB-02-01			0.221,0.309,0.152,0.24,0.308,0.236	1	percentgfp,percentnucview,percentnongfp,nongfpcount,gfpcount,cellcount	compound	L07	-2.50817	0.645538	-2.96035	3.00511	-3.10692	1106	0.491433	1.04222	0.623619	1.25877	281	825	25.407	74.593	-0.983187	0.436203	-1.05585	1.05585
972227	Abexinostat	CN(C)Cc1c(oc2ccccc12)C(=O)NCCOc3ccc(cc3)C(=O)NO	1	S1090	None	None	Selleck Chemicals	SelleckBioactives Dose Series	0	>100	20210401	05052SB-02-01			0.221,0.309,0.152,0.24,0.308,0.236	1	percentgfp,percentnucview,percentnongfp,nongfpcount,gfpcount,cellcount	compound	I17	-4.44013	-2.95163	-4.30085	4.49479	-1.18343	700	0.311299	0.659442	0.624159	1.2584	178	522	25.429	74.571	-1.46705	-1.32672	-1.05389	1.05389
972190	Nintedanib	COC(=O)c1ccc2c(\C(=N\c3ccc(cc3)N(C)C(=O)CN4CCN(C)CC4)\c5ccccc5)c(O)[nH]c2c1	1	S1010	None	None	Selleck Chemicals	SelleckBioactives Dose Series	0	>100	20210401	05052SB-02-01			0.221,0.309,0.152,0.24,0.308,0.236	1	percentgfp,percentnucview,percentnongfp,nongfpcount,gfpcount,cellcount	compound	C03	-0.0727761	-0.838198	-0.0189539	0.0809651	-0.161349	814	0.362017	0.766823	0.624183	1.25838	207	607	25.43	74.57	-1.33082	-0.832169	-1.05381	1.05381
972327	Sepantronium Bromide	COCCn1c(C)[n+](Cc2cnccn2)c3C(=O)c4ccccc4C(=O)c13	1	S1130	Br	None	Selleck Chemicals	SelleckBioactives Dose Series	3	>100	20210401	05052SB-02-01			0.221,0.309,0.152,0.24,0.308,0.236	1	percentgfp,percentnucview,percentnongfp,nongfpcount,gfpcount,cellcount	compound	M04	-0.987134	1.96497	-2.32374	2.17357	-2.90985	1052	0.468698	0.990427	0.625288	1.25762	268	784	25.475	74.525	-1.04426	0.197656	-1.0498	1.0498
972345	Alfacalcidol	CC(C)CCC[C@@H](C)[C@H]1CC[C@H]2\C(=C/C=C/3\C[C@@H](O)C[C@H](O)C3=C)\CCC[C@]12C	1	S1468	None	None	Selleck Chemicals	SelleckBioactives Dose Series	0	12	20210401	05052SB-02-01			0.221,0.309,0.152,0.24,0.308,0.236	1	percentgfp,percentnucview,percentnongfp,nongfpcount,gfpcount,cellcount	compound	J20	-1.3979	1.41701	-2.06636	1.38321	-2.15214	1382	0.617352	1.29993	0.626957	1.25647	353	1029	25.543	74.457	-0.644952	1.62312	-1.04375	1.04375
285612	Epirubicin, Epirubicin Hydrochloride	COc1cccc2C(=O)c3c(O)c4C[C@](O)(C[C@H](O[C@H]5C[C@H](N)[C@@H](O)[C@H](C)O5)c4c(O)c3C(=O)c12)C(=O)CO	7	S1223	Cl	None	Selleck Chemicals	SelleckBioactives Dose Series	3	>100	20210401	05057SB-02-01			0.142,0.255,0.122,0.185,0.206,0.148	1	percentgfp,percentnucview,percentnongfp,nongfpcount,gfpcount,cellcount	compound	M08	-6.13195	-4.35641	-5.517	5.5157	3.06182	769	0.286331	0.713189	0.553578	1.38455	197	572	25.618	74.382	-2.49395	-1.85111	-2.3793	2.3793
972196	Dovitinib	CN1CCN(CC1)c2ccc3[nH]c(nc3c2)c4c(O)nc5cccc(F)c5c4N	2	S2769	lactate	None	Selleck Chemicals	SelleckBioactives Dose Series	0	12	20210401	05055SB-02-01			0.132,0.27,0.126,0.112,0.186,0.0856	1	percentgfp,percentnucview,percentnongfp,nongfpcount,gfpcount,cellcount	compound	E06	-2.74818	-1.46418	-2.50857	2.57419	-0.579544	953	0.33625	0.937671	0.526269	1.45242	245	708	25.708	74.292	-1.68184	-0.103058	-1.77261	1.77261
131710	Mycophenolic Acid	COc1c(C)c2COC(=O)c2c(O)c1C\C=C(/C)\CCC(=O)O	6	S2487	None	None	Selleck Chemicals	SelleckBioactives Dose Series	0		20210401	05054SB-02-01			0.171,0.229,0.124,0.185,0.28,0.179	1	percentgfp,percentnucview,percentnongfp,nongfpcount,gfpcount,cellcount	compound	N21	-6.4306	-6.01004	-4.29746	4.54549	1.26825	806	0.339527	0.717899	0.616417	1.27854	209	597	25.931	74.069	-2.49314	-2.06536	-2.03857	2.03857
733195	NSC697923	Cc1ccc(cc1)S(=O)(=O)c2oc(cc2)[N+](=O)[O-]	2	S7142	None	None	Selleck Chemicals	SelleckBioactives Dose Series	0	110	20210401	05056SB-02-01			0.116,0.186,0.112,0.112,0.15,0.069	1	percentgfp,percentnucview,percentnongfp,nongfpcount,gfpcount,cellcount	compound	H04	-8.34911	-9.854	-5.31757	5.20726	22.3467	429	0.151527	0.414565	0.532477	1.44972	112	317	26.107	73.893	-2.90534	-3.78272	-2.13748	2.13748
972412	Elvitegravir	COc1cc2N(C=C(C(=O)O)C(=O)c2cc1Cc3cccc(Cl)c3F)[C@H](CO)C(C)C	1	S2001	None	None	Selleck Chemicals	SelleckBioactives Dose Series	0	20	20210401	05053SB-02-01			0.142,0.221,0.102,0.153,0.234,0.151	1	percentgfp,percentnucview,percentnongfp,nongfpcount,gfpcount,cellcount	compound	J08	-3.73318	1.31419	-4.7325	4.53532	3.79748	1256	0.54664	1.1129	0.630572	1.26388	330	926	26.274	73.726	-1.62853	1.05697	-2.1686	2.1686
285804	Letrozole	N#Cc1ccc(cc1)C(c2ccc(cc2)C#N)n3cncn3	5	S1235	None	None	Selleck Chemicals	SelleckBioactives Dose Series	0	50	20210401	05052SB-02-01			0.221,0.309,0.152,0.24,0.308,0.236	1	percentgfp,percentnucview,percentnongfp,nongfpcount,gfpcount,cellcount	compound	B05	-1.29671	-2.13761	-0.848182	0.855778	2.84527	890	0.409236	0.828724	0.645341	1.24383	234	656	26.292	73.708	-1.20398	-0.547076	-0.977082	0.977082
972322		CN1C(=O)C(=C(N=C1N2CCCCS2(=O)=O)C(=O)NCc3ccc(F)cc3)O	1	S1366	None	None	Selleck Chemicals	SelleckBioactives Dose Series	0	8	20210401	05057SB-02-01			0.142,0.255,0.122,0.185,0.206,0.148	1	percentgfp,percentnucview,percentnongfp,nongfpcount,gfpcount,cellcount	compound	O10	-7.53332	-6.62509	-5.25859	5.24923	2.43809	611	0.234006	0.561075	0.569396	1.37092	161	450	26.35	73.65	-2.71304	-2.96997	-2.27945	2.27945
972979		Cc1sc2c(C(=N[C@@H](CC(=O)Nc3ccc(O)cc3)c4nnc(C)n24)c5ccc(Cl)cc5)c1C	1	S7360	None	None	Selleck Chemicals	SelleckBioactives Dose Series	0	58	20210401	05057SB-02-01			0.142,0.255,0.122,0.185,0.206,0.148	1	percentgfp,percentnucview,percentnongfp,nongfpcount,gfpcount,cellcount	compound	B04	-6.19491	-0.85538	-6.56762	6.31925	-4.70179	956	0.366271	0.877771	0.569612	1.37074	252	704	26.36	73.64	-2.15923	-0.640536	-2.27808	2.27808
972820		Cc1sc2c(C(=N[C@@H](CC(=O)OC(C)(C)C)c3nnc(C)n23)c4ccc(Cl)cc4)c1C	1	S7110	None	None	Selleck Chemicals	SelleckBioactives Dose Series	0	55	20210401	05056SB-02-01			0.116,0.186,0.112,0.112,0.15,0.069	1	percentgfp,percentnucview,percentnongfp,nongfpcount,gfpcount,cellcount	compound	N19	-6.18219	-1.21623	-5.82035	5.62197	0.0399716	917	0.327407	0.88275	0.538249	1.44416	242	675	26.39	73.61	-2.17674	-0.607634	-2.10486	2.10486
972517	Fingolimod	CCCCCCCCc1ccc(CCC(N)(CO)CO)cc1	1	S5002	Cl	None	Selleck Chemicals	SelleckBioactives Dose Series	0	150	20210401	05056SB-02-01			0.116,0.186,0.112,0.112,0.15,0.069	1	percentgfp,percentnucview,percentnongfp,nongfpcount,gfpcount,cellcount	compound	J07	-4.01221	3.85192	-5.36424	4.8285	-1.09344	1270	0.454582	1.22146	0.539616	1.44285	336	934	26.457	73.543	-1.64991	1.68942	-2.09714	2.09714
972969		COc1cc(Br)c(Nc2nc(cs2)c3c(C)nc4ncccn34)c(Br)c1	1	S7372	None	None	Selleck Chemicals	SelleckBioactives Dose Series	0	68	20210401	05057SB-02-01			0.142,0.255,0.122,0.185,0.206,0.148	1	percentgfp,percentnucview,percentnongfp,nongfpcount,gfpcount,cellcount	compound	L04	-7.15504	-5.35161	-6.38378	6.05581	-1.81897	656	0.254355	0.599727	0.576462	1.36484	175	481	26.677	73.323	-2.62784	-2.68567	-2.23484	2.23484
972261	SNS-314 Mesylate	Clc1cccc(NC(=O)Nc2ncc(CCNc3ncnc4ccsc34)s2)c1	1	S1154	mesylate	None	Selleck Chemicals	SelleckBioactives Dose Series	0	33	20210401	05052SB-02-01			0.221,0.309,0.152,0.24,0.308,0.236	1	percentgfp,percentnucview,percentnongfp,nongfpcount,gfpcount,cellcount	compound	A10	-2.38867	-1.24687	-2.34122	3.5524	-2.03526	805	0.376008	0.745347	0.655552	1.23681	215	590	26.708	73.292	-1.29324	-0.931079	-0.940055	0.940055
130690	Mechlorethamine	CN(CCCl)CCCl	7	S4252	Cl	None	Selleck Chemicals	SelleckBioactives Dose Series	0	>100	20210401	05057SB-02-01			0.142,0.255,0.122,0.185,0.206,0.148	1	percentgfp,percentnucview,percentnongfp,nongfpcount,gfpcount,cellcount	compound	J19	-7.39454	-3.67923	-5.9823	5.87462	-4.20208	831	0.322667	0.759322	0.577283	1.36413	222	609	26.715	73.285	-2.3418	-1.51178	-2.22966	2.22966
972462		C[C@H](Nc1nc(Nc2cc(C)[nH]n2)c(F)cc1C#N)c3ccc(F)cc3	2	S2214	None	None	Selleck Chemicals	SelleckEpigenetics	0		20210401	05050SK			0.123,0.27,0.0946,0.101,0.178,0.0898	1	percentgfp,percentnucview,percentnongfp,nongfpcount,gfpcount,cellcount	compound	G15	-5.29778	-0.952281	-7.12027	7.17814	3.97952	801	0.316093	0.672683	0.61411	1.29716	214	587	26.717	73.283	-2.23333	-1.56279	-1.8731	1.8731
					None	None		SelleckEpigenetics			20210401	05050SK			0.123,0.27,0.0946,0.101,0.178,0.0898	1	percentgfp,percentnucview,percentnongfp,nongfpcount,gfpcount,cellcount	negativeControl	N01						1283	0.508112	1.07606	0.616293	1.29548	344	939	26.812	73.188	-1.47158	1.00239	-1.86111	1.86111
285998	Cytarabine	NC1=NC(=O)N(C=C1)[C@@H]2O[C@H](CO)[C@@H](O)[C@@H]2O	2	S1648	None	None	Selleck Chemicals	SelleckBioactives Dose Series	0		20210401	05053SB-02-01			0.142,0.221,0.102,0.153,0.234,0.151	1	percentgfp,percentnucview,percentnongfp,nongfpcount,gfpcount,cellcount	compound	K04	-6.32465	-4.78932	-5.86558	5.80007	0.0894776	861	0.382648	0.757155	0.643892	1.25437	231	630	26.829	73.171	-2.31081	-1.70045	-2.08355	2.08355
					None	None		SelleckBioactives Dose Series			20210401	05054SB-02-01			0.171,0.229,0.124,0.185,0.28,0.179	1	percentgfp,percentnucview,percentnongfp,nongfpcount,gfpcount,cellcount	negativeControl	N01						305	0.133211	0.26816	0.639095	1.26207	82	223	26.885	73.115	-3.35483	-5.47709	-1.90424	1.90424
914977	Sorafenib	CNC(=O)c1cc(Oc2ccc(NC(=O)Nc3ccc(Cl)c(c3)C(F)(F)F)cc2)ccn1	3	S7397	None	None	Selleck Chemicals	SelleckBioactives Dose Series	0	60	20210401	05057SB-02-01			0.142,0.255,0.122,0.185,0.206,0.148	1	percentgfp,percentnucview,percentnongfp,nongfpcount,gfpcount,cellcount	compound	E03	-2.19019	2.78547	-3.60109	3.57536	-3.81366	1237	0.489814	1.12215	0.588693	1.3543	337	900	27.243	72.757	-1.64194	1.15698	-2.15763	2.15763
					None	None		SelleckBioactives Dose Series			20210401	05054SB-02-01			0.171,0.229,0.124,0.185,0.28,0.179	1	percentgfp,percentnucview,percentnongfp,nongfpcount,gfpcount,cellcount	negativeControl	H02						1341	0.596203	1.17124	0.650576	1.25373	367	974	27.368	72.632	-1.42111	1.37373	-1.83623	1.83623
973112	Sitafloxacin Hydrate	N[C@H]1CN(CC12CC2)c3c(F)cc4C(=O)C(=CN([C@@H]5C[C@@H]5F)c4c3Cl)C(=O)O	1	S2152	None	None	Selleck Chemicals	SelleckBioactives Dose Series	0	8	20210401	05054SB-02-01			0.171,0.229,0.124,0.185,0.28,0.179	1	percentgfp,percentnucview,percentnongfp,nongfpcount,gfpcount,cellcount	compound	M07	-3.86366	0.847312	-4.64265	4.79834	-0.921902	1055	0.469489	0.921123	0.651171	1.2533	289	766	27.393	72.607	-1.95034	-0.523703	-1.83271	1.83271
972303	Felodipine	CCO\C(=C/1\C(C(=C(C)N=C1C)C(=O)OC)c2cccc(Cl)c2Cl)\O	1	S1885	None	None	Selleck Chemicals	SelleckBioactives Dose Series	0	>100	20210401	05053SB-02-01			0.142,0.221,0.102,0.153,0.234,0.151	1	percentgfp,percentnucview,percentnongfp,nongfpcount,gfpcount,cellcount	compound	B15	-7.50784	-10.9031	-4.60385	4.38975	19.688	609	0.276633	0.53121	0.658124	1.2442	167	442	27.422	72.578	-2.75189	-3.45178	-1.99267	1.99267
972199	Pazopanib	CN(c1ccc2c(C)n(C)nc2c1)c3ccnc(Nc4ccc(C)c(c4)S(=O)(=O)N)n3	1	S1035	Cl	None	Selleck Chemicals	SelleckBioactives Dose Series	0	20	20210401	05052SB-02-01			0.221,0.309,0.152,0.24,0.308,0.236	1	percentgfp,percentnucview,percentnongfp,nongfpcount,gfpcount,cellcount	compound	I07	-1.44005	1.46622	-2.49411	2.57708	-3.27936	1091	0.524662	0.99927	0.674943	1.22348	300	791	27.498	72.502	-0.893931	0.238383	-0.86974	0.86974
915006	Zonisamide	NS(=O)(=O)Cc1noc2ccccc12	2	S1445	None	None	Selleck Chemicals	SelleckBioactives Dose Series	0		20210401	05052SB-02-01			0.221,0.309,0.152,0.24,0.308,0.236	1	percentgfp,percentnucview,percentnongfp,nongfpcount,gfpcount,cellcount	compound	F16	-0.219433	1.82652	-0.98798	0.524685	-1.29586	1450	0.6978	1.32773	0.675409	1.22316	399	1051	27.517	72.483	-0.428857	1.75112	-0.868049	0.868049
972436	Lenvatinib	COc1cc2nccc(Oc3ccc(NC(=O)NC4CC4)c(Cl)c3)c2cc1C(=O)N	1	S1164	None	None	Selleck Chemicals	SelleckBioactives Dose Series	0	51	20210401	05052SB-02-01			0.221,0.309,0.152,0.24,0.308,0.236	1	percentgfp,percentnucview,percentnongfp,nongfpcount,gfpcount,cellcount	compound	A12	-1.27824	1.37865	-2.05897	3.26139	-3.47536	1073	0.517666	0.981583	0.677103	1.222	296	777	27.586	72.414	-0.912721	0.156928	-0.861908	0.861908
972577	Trametinib	CN1C(=O)C(=C2N(C(=O)N(C3CC3)C(=O)C2=C1Nc4ccc(I)cc4F)c5cccc(NC(=O)C)c5)C	1	S2673	None	None	Selleck Chemicals	SelleckBioactives Dose Series	0	130	20210401	05055SB-02-01			0.132,0.27,0.126,0.112,0.186,0.0856	1	percentgfp,percentnucview,percentnongfp,nongfpcount,gfpcount,cellcount	compound	G11	-2.4613	0.0244613	-3.81513	3.84013	-4.01319	882	0.33625	0.843639	0.568644	1.41195	245	637	27.778	72.222	-1.68184	-0.66255	-1.56622	1.56622
972454		C[C@@H](Oc1cc(sc1C(=O)N)n2cnc3ccc(CN4CCN(C)CC4)cc23)c5ccccc5C(F)(F)F	1	S2193	None	None	Selleck Chemicals	SelleckBioactives Dose Series	0	50	20210401	05054SB-02-01			0.171,0.229,0.124,0.185,0.28,0.179	1	percentgfp,percentnucview,percentnongfp,nongfpcount,gfpcount,cellcount	compound	K13	-5.2771	-3.37204	-4.41788	4.69028	2.03127	884	0.399634	0.767202	0.661511	1.24579	246	638	27.828	72.172	-2.24209	-1.69135	-1.77146	1.77146
972318	Rigosertib	COc1cc(OC)c(\C=C\S(=O)(=O)Cc2ccc(OC)c(NCC(=O)O)c2)c(OC)c1	1	S1362	Na	None	Selleck Chemicals	SelleckBioactives Dose Series	0	>100	20210401	05057SB-02-01			0.142,0.255,0.122,0.185,0.206,0.148	1	percentgfp,percentnucview,percentnongfp,nongfpcount,gfpcount,cellcount	compound	I10	-6.00079	-0.448252	-5.98203	5.97183	-6.16841	1020	0.414235	0.916423	0.603776	1.34131	285	735	27.941	72.059	-1.9584	-0.356235	-2.06242	2.06242
972240		CC[C@H]1N(C2CCCC2)c3nc(Nc4ccc(cc4OC)C(=O)NC5CCN(C)CC5)ncc3N(C)C1=O	1	S1109	None	None	Selleck Chemicals	SelleckBioactives Dose Series	0	50	20210401	05052SB-02-01			0.221,0.309,0.152,0.24,0.308,0.236	1	percentgfp,percentnucview,percentnongfp,nongfpcount,gfpcount,cellcount	compound	M21	-3.6066	-2.14429	-3.07873	3.14285	-0.374882	841	0.410985	0.765559	0.685865	1.21597	235	606	27.943	72.057	-1.19928	-0.837987	-0.830133	0.830133
972570	Apatinib	O=C(Nc1ccc(cc1)C2(CCCC2)C#N)c3cccnc3NCc4ccncc4	1	S2221	mesylate	None	Selleck Chemicals	SelleckBioactives Dose Series	0	41	20210401	05054SB-02-01			0.171,0.229,0.124,0.185,0.28,0.179	1	percentgfp,percentnucview,percentnongfp,nongfpcount,gfpcount,cellcount	compound	M17	-4.46395	3.11541	-5.85592	6.07226	-2.8966	1109	0.503604	0.960806	0.664483	1.24363	310	799	27.953	72.047	-1.80785	-0.222669	-1.75386	1.75386
972898		CCNC(=O)C[C@@H]1N=C(c2ccc(Cl)cc2)c3cc(OC)ccc3n4c(C)nnc14	1	S7189	None	None	Selleck Chemicals	SelleckBioactives Dose Series	0	16	20210401	05056SB-02-01			0.116,0.186,0.112,0.112,0.15,0.069	1	percentgfp,percentnucview,percentnongfp,nongfpcount,gfpcount,cellcount	compound	N08	-4.12824	3.97607	-4.96957	4.83038	-1.78913	1255	0.474876	1.18223	0.570434	1.4132	351	904	27.968	72.032	-1.56584	1.42336	-1.92301	1.92301
					None	None		SelleckBioactives Dose Series			20210401	05054SB-02-01			0.171,0.229,0.124,0.185,0.28,0.179	1	percentgfp,percentnucview,percentnongfp,nongfpcount,gfpcount,cellcount	negativeControl	N02						1278	0.581582	1.10631	0.665909	1.2426	358	920	28.013	71.987	-1.48218	0.881124	-1.74541	1.74541
957614	Tamibarotene	CC1(C)CCC(C)(C)c2cc(NC(=O)c3ccc(cc3)C(=O)O)ccc12	2	S4260	None	None	Selleck Chemicals	SelleckBioactives Dose Series	0		20210401	05056SB-02-01			0.116,0.186,0.112,0.112,0.15,0.069	1	percentgfp,percentnucview,percentnongfp,nongfpcount,gfpcount,cellcount	compound	H03	-7.05954	-3.05219	-5.47733	5.32118	-0.386525	870	0.331466	0.817361	0.574371	1.40942	245	625	28.161	71.839	-2.15992	-1.05108	-1.90077	1.90077
973067	3-Deazaneplanocin A (DZNeP)	Nc1nccc2c1ncn2[C@@H]3C=C(CO)[C@@H](O)[C@H]3O	2	S7120	None	None	Selleck Chemicals	SelleckEpigenetics	0		20210401	05050SK			0.123,0.27,0.0946,0.101,0.178,0.0898	1	percentgfp,percentnucview,percentnongfp,nongfpcount,gfpcount,cellcount	compound	O06	-3.70137	-2.05768	-3.84207	3.61695	-0.41522	970	0.404717	0.797593	0.649278	1.27008	274	696	28.247	71.753	-1.88175	-0.768461	-1.68	1.68
754229	Calcidiol	C[C@H](CCCC(C)(C)O)[C@H]1CC[C@H]2\C(=C\C=C/3\C[C@@H](O)CCC3=C)\CCC[C@]12C	4	S1469	None	None	Selleck Chemicals	SelleckBioactives Dose Series	0	12	20210401	05052SB-02-01			0.221,0.309,0.152,0.24,0.308,0.236	1	percentgfp,percentnucview,percentnongfp,nongfpcount,gfpcount,cellcount	compound	L20	-1.83645	0.69141	-2.07663	1.36079	0.0739789	1322	0.654078	1.19761	0.694382	1.21012	374	948	28.29	71.71	-0.5463	1.15184	-0.799248	0.799248
747875	Wortmannin	COC[C@H]1OC(=O)c2coc3C(=O)C4=C([C@@H](C[C@@]5(C)[C@H]4CCC5=O)OC(=O)C)[C@]1(C)c23	4	S2758	None	None	Selleck Chemicals	SelleckBioactives Dose Series	0	105	20210401	05055SB-02-01			0.132,0.27,0.126,0.112,0.186,0.0856	1	percentgfp,percentnucview,percentnongfp,nongfpcount,gfpcount,cellcount	compound	E04	-2.72291	0.00465929	-3.04639	3.14566	0.0728094	1131	0.439183	1.07408	0.579207	1.40186	320	811	28.294	71.706	-1.32378	0.708599	-1.51478	1.51478
972543		CN1C(=O)C(=C(Nc2ccc(I)cc2F)C3=C1N=CN(C[C@@H](O)CO)C3=O)F	1	S2617	None	None	Selleck Chemicals	SelleckBioactives Dose Series	0	78	20210401	05057SB-02-01			0.142,0.255,0.122,0.185,0.206,0.148	1	percentgfp,percentnucview,percentnongfp,nongfpcount,gfpcount,cellcount	compound	P07	-5.08421	-2.71693	-4.30396	4.21424	-0.575604	965	0.398247	0.861562	0.613564	1.33288	274	691	28.394	71.606	-2.02534	-0.759759	-2.00063	2.00063
972206	VX-680	CN1CCN(CC1)c2cc(Nc3cc(C)[nH]n3)nc(Sc4ccc(NC(=O)C5CC5)cc4)n2	1	S1048	None	None	Selleck Chemicals	SelleckBioactives Dose Series	0	94	20210401	05052SB-02-01			0.221,0.309,0.152,0.24,0.308,0.236	1	percentgfp,percentnucview,percentnongfp,nongfpcount,gfpcount,cellcount	compound	A11	-2.06757	-0.241034	-2.69045	3.90307	-0.198454	844	0.419729	0.763033	0.697966	1.20765	240	604	28.436	71.564	-1.17579	-0.849623	-0.786253	0.786253
972575		Cc1cnc(NC(=O)Nc2cc(Br)c(C)cc2OC[C@@H]3CNCCO3)cn1	1	S2626	None	None	Selleck Chemicals	SelleckBioactives Dose Series	0	63	20210401	05055SB-02-01			0.132,0.27,0.126,0.112,0.186,0.0856	1	percentgfp,percentnucview,percentnongfp,nongfpcount,gfpcount,cellcount	compound	O03	-0.461295	0.0745486	-1.02779	1.03951	0.986571	983	0.385658	0.929724	0.585184	1.39616	281	702	28.586	71.414	-1.50997	-0.150339	-1.48567	1.48567
916735		Cc1cc(OCc2nnc(SC3CCCC3)n2c4cccnc4)ccc1c5ccc(cc5)S(=O)(=O)C	2	S7285	None	None	Selleck Chemicals	SelleckBioactives Dose Series	0	81	20210401	05056SB-02-01			0.116,0.186,0.112,0.112,0.15,0.069	1	percentgfp,percentnucview,percentnongfp,nongfpcount,gfpcount,cellcount	compound	D18	-5.6173	-4.40333	-3.91243	3.74155	4.96745	717	0.277349	0.669582	0.583141	1.40098	205	512	28.591	71.409	-2.38411	-2.05327	-1.85121	1.85121
972562		C(N1CCC(CC1)n2ncc3c(nc(nc23)c4ccc5[nH]ccc5c4)N6CCOCC6)c7cccnc7	1	S2689	None	None	Selleck Chemicals	SelleckBioactives Dose Series	0	65	20210401	05055SB-02-01			0.132,0.27,0.126,0.112,0.186,0.0856	1	percentgfp,percentnucview,percentnongfp,nongfpcount,gfpcount,cellcount	compound	M13	-2.94218	-1.82994	-2.74147	2.72125	2.02611	867	0.340367	0.8198	0.585553	1.3958	248	619	28.604	71.396	-1.66751	-0.804393	-1.48387	1.48387
255630	Azacyclonol	OC(C1CCNCC1)(c2ccccc2)c3ccccc3	4	S3196	None	None	Selleck Chemicals	SelleckBioactives Dose Series	0		20210401	05055SB-02-01			0.132,0.27,0.126,0.112,0.186,0.0856	1	percentgfp,percentnucview,percentnongfp,nongfpcount,gfpcount,cellcount	compound	B18	-4.9624	-1.68317	-4.69417	4.75211	-1.41673	898	0.352719	0.848936	0.58586	1.39551	257	641	28.619	71.381	-1.62455	-0.631029	-1.48238	1.48238
972258		CC(C)(C)c1oc(CSc2cnc(NC(=O)C3CCNCC3)s2)nc1	1	S1145	None	None	Selleck Chemicals	SelleckBioactives Dose Series	0		20210401	05052SB-02-01			0.221,0.309,0.152,0.24,0.308,0.236	1	percentgfp,percentnucview,percentnongfp,nongfpcount,gfpcount,cellcount	compound	E08	-1.88223	0.666389	-2.10467	2.05666	2.03553	1169	0.587621	1.05233	0.705501	1.20247	336	833	28.743	71.257	-0.724813	0.482748	-0.758928	0.758928
972199	Pazopanib	CN(c1ccc2c(C)n(C)nc2c1)c3ccnc(Nc4ccc(C)c(c4)S(=O)(=O)N)n3	2	S3012	None	None	Selleck Chemicals	SelleckBioactives Dose Series	0	20	20210401	05055SB-02-01			0.132,0.27,0.126,0.112,0.186,0.0856	1	percentgfp,percentnucview,percentnongfp,nongfpcount,gfpcount,cellcount	compound	F15	-3.62844	0.909726	-4.53161	4.63633	-5.75547	1133	0.447418	1.06879	0.589012	1.3925	326	807	28.773	71.227	-1.29514	0.677079	-1.46702	1.46702
972281	Tivozanib	COc1cc2nccc(Oc3ccc(NC(=O)Nc4cc(C)on4)c(Cl)c3)c2cc1OC	1	S1207	None	None	Selleck Chemicals	SelleckBioactives Dose Series	0	60	20210401	05052SB-02-01			0.221,0.309,0.152,0.24,0.308,0.236	1	percentgfp,percentnucview,percentnongfp,nongfpcount,gfpcount,cellcount	compound	M20	-1.53682	0.256047	-1.90917	1.24727	-0.532817	1118	0.563137	1.00559	0.706925	1.20149	322	796	28.801	71.199	-0.790581	0.267474	-0.753765	0.753765
972253	Malotilate	CC(C)OC(=O)C(=C1SC=CS1)C(=O)OC(C)C	1	S1137	None	None	Selleck Chemicals	SelleckBioactives Dose Series	0	>100	20210401	05052SB-02-01			0.221,0.309,0.152,0.24,0.308,0.236	1	percentgfp,percentnucview,percentnongfp,nongfpcount,gfpcount,cellcount	compound	E06	-1.88492	-1.6764	-1.12117	1.22552	3.62638	864	0.437218	0.775666	0.710214	1.19923	250	614	28.935	71.065	-1.12882	-0.791441	-0.741839	0.741839
					None	None		SelleckBioactives Dose Series			20210401	05054SB-02-01			0.171,0.229,0.124,0.185,0.28,0.179	1	percentgfp,percentnucview,percentnongfp,nongfpcount,gfpcount,cellcount	negativeControl	L01						1334	0.627069	1.13998	0.68785	1.22666	386	948	28.936	71.064	-1.2922	1.13655	-1.61544	1.61544
756943	Entacapone	CCN(CC)C(=O)\C(=C\c1cc(O)c(O)c(c1)[N+](=O)[O-])\C#N	4	S3147	None	None	Selleck Chemicals	SelleckEpigenetics	2	>100	20210401	05050SK			0.123,0.27,0.0946,0.101,0.178,0.0898	1	percentgfp,percentnucview,percentnongfp,nongfpcount,gfpcount,cellcount	compound	A04	-3.44966	1.84898	-6.80194	7.77879	-3.90044	1120	0.480048	0.911044	0.667	1.25644	325	795	29.018	70.982	-1.58291	-0.047004	-1.58269	1.58269
972688		COCCOc1ccc2c(c1)ncn2c3ccc4cccc(N5CCC(N)CC5)c4n3	1	S1536	None	None	Selleck Chemicals	SelleckBioactives Dose Series	0	20	20210401	05053SB-02-01			0.142,0.221,0.102,0.153,0.234,0.151	1	percentgfp,percentnucview,percentnongfp,nongfpcount,gfpcount,cellcount	compound	C09	-3.50733	-1.97659	-3.67017	3.52949	-3.39622	1032	0.498602	0.87854	0.700004	1.21429	301	731	29.167	70.833	-1.82839	-0.75957	-1.72525	1.72525
972981		Cc1c(cnn1c2ccc(Cl)cc2)C(=O)Nc3ccc(N4CCC(CC4)N5CCOCC5)c(c3)C#N	1	S7516	None	None	Selleck Chemicals	SelleckBioactives Dose Series	3	101	20210401	05057SB-02-01			0.142,0.255,0.122,0.185,0.206,0.148	1	percentgfp,percentnucview,percentnongfp,nongfpcount,gfpcount,cellcount	compound	G09	-5.40714	-3.95476	-4.45661	4.24683	3.78001	685	0.290691	0.604715	0.630916	1.31793	200	485	29.197	70.803	-2.47569	-2.64898	-1.89109	1.89109
972935		Fc1ccc(Oc2ccc3nc(NC(=O)C4CC4)sc3c2C#N)cc1NC(=O)Cc5cccc(c5)C(F)(F)F	1	S7291	None	None	Selleck Chemicals	SelleckBioactives Dose Series	0	89	20210401	05056SB-02-01			0.116,0.186,0.112,0.112,0.15,0.069	1	percentgfp,percentnucview,percentnongfp,nongfpcount,gfpcount,cellcount	compound	F18	-5.23257	1.1656	-4.63161	4.4193	-2.97988	1133	0.447817	1.04884	0.595847	1.38876	331	802	29.214	70.786	-1.67793	0.518723	-1.77941	1.77941
972239	Danusertib	CO[C@@H](C(=O)N1Cc2[nH]nc(NC(=O)c3ccc(cc3)N4CCN(C)CC4)c2C1)c5ccccc5	1	S1107	None	None	Selleck Chemicals	SelleckBioactives Dose Series	0	47	20210401	05052SB-02-01			0.221,0.309,0.152,0.24,0.308,0.236	1	percentgfp,percentnucview,percentnongfp,nongfpcount,gfpcount,cellcount	compound	I21	-3.1008	-1.50209	-2.84296	2.89318	-0.624446	958	0.489684	0.856517	0.717406	1.19429	280	678	29.228	70.772	-0.987885	-0.419075	-0.71576	0.71576
756756	Temozolomide	CN1N=Nc2c(ncn2C1=O)C(=O)N	5	S1237	None	None	Selleck Chemicals	SelleckBioactives Dose Series	0		20210401	05052SB-02-01			0.221,0.309,0.152,0.24,0.308,0.236	1	percentgfp,percentnucview,percentnongfp,nongfpcount,gfpcount,cellcount	compound	D05	-0.637777	-0.761468	-0.431811	0.425626	-0.115036	954	0.487936	0.852727	0.717823	1.194	279	675	29.245	70.755	-0.992583	-0.43653	-0.714247	0.714247
972250	Alisertib	COc1cccc(F)c1C2=NCc3cnc(Nc4ccc(C(=O)O)c(OC)c4)nc3c5ccc(Cl)cc25	1	S1133	None	None	Selleck Chemicals	SelleckBioactives Dose Series	0	45	20210401	05052SB-02-01			0.221,0.309,0.152,0.24,0.308,0.236	1	percentgfp,percentnucview,percentnongfp,nongfpcount,gfpcount,cellcount	compound	A06	-1.39837	-3.02752	-0.418674	1.5315	8.58703	605	0.30955	0.540692	0.718093	1.19381	177	428	29.256	70.744	-1.47175	-1.87363	-0.713268	0.713268
285842	Topotecan, Topotecan Hydrochloride	CC[C@@]1(O)C(=O)OCC2=C1C=C3N(Cc4cc5c(CN(C)C)c(O)ccc5nc34)C2=O	5	S1231	Cl	None	Selleck Chemicals	SelleckBioactives Dose Series	3	>100	20210401	05052SB-02-01			0.221,0.309,0.152,0.24,0.308,0.236	1	percentgfp,percentnucview,percentnongfp,nongfpcount,gfpcount,cellcount	compound	L03	-1.89391	-2.57965	-0.747557	0.649043	-0.39756	724	0.370761	0.646809	0.718731	1.19338	212	512	29.282	70.718	-1.30733	-1.3849	-0.710953	0.710953
131498	Fluoxetine Hydrochloride, Fluoxetine	CNCCC(Oc1ccc(cc1)C(F)(F)F)c2ccccc2	7	S1333	Cl	None	Selleck Chemicals	SelleckBioactives Dose Series	0		20210401	05052SB-02-01			0.221,0.309,0.152,0.24,0.308,0.236	1	percentgfp,percentnucview,percentnongfp,nongfpcount,gfpcount,cellcount	compound	F19	-0.603994	1.25688	-1.00001	1.01922	0.0179192	1406	0.720536	1.25572	0.719247	1.19302	412	994	29.303	70.697	-0.367787	1.41948	-0.709084	0.709084
972446	Givinostat	CCN(CC)Cc1ccc2cc(COC(=O)Nc3ccc(cc3)C(=O)NO)ccc2c1	2	S2170	Cl	H2O	Selleck Chemicals	SelleckEpigenetics	0	>100	20210401	05050SK			0.123,0.27,0.0946,0.101,0.178,0.0898	1	percentgfp,percentnucview,percentnongfp,nongfpcount,gfpcount,cellcount	compound	O13	-4.11177	-4.80126	-3.78344	3.70932	-2.2623	696	0.301322	0.563816	0.673712	1.25127	204	492	29.31	70.69	-2.29193	-2.2551	-1.54584	1.54584
972234		OC(=O)c1ccc(Nc2ncc3CN=C(c4cc(Cl)ccc4c3n2)c5c(F)cccc5F)cc1	1	S1100	None	None	Selleck Chemicals	SelleckBioactives Dose Series	0	33	20210401	05052SB-02-01			0.221,0.309,0.152,0.24,0.308,0.236	1	percentgfp,percentnucview,percentnongfp,nongfpcount,gfpcount,cellcount	compound	K19	-3.5504	-0.808173	-3.26989	3.3023	1.34962	965	0.494931	0.86157	0.719811	1.19263	283	682	29.326	70.674	-0.973792	-0.395802	-0.707037	0.707037
972236	BTZ043 Racemate	CC1COC2(CCN(CC2)C3=NC(=O)c4cc(cc(c4S3)[N+](=O)[O-])C(F)(F)F)O1	1	S1097	None	None	Selleck Chemicals	SelleckBioactives Dose Series	0	152	20210401	05052SB-02-01			0.221,0.309,0.152,0.24,0.308,0.236	1	percentgfp,percentnucview,percentnongfp,nongfpcount,gfpcount,cellcount	compound	G19	-0.751125	2.55129	-1.59379	2.00436	-0.608829	1415	0.725782	1.2633	0.719885	1.19258	415	1000	29.329	70.671	-0.353694	1.45439	-0.70677	0.70677
					None	None		SelleckBioactives Dose Series			20210401	05053SB-02-01			0.142,0.221,0.102,0.153,0.234,0.151	1	percentgfp,percentnucview,percentnongfp,nongfpcount,gfpcount,cellcount	negativeControl	D23						1262	0.614556	1.07083	0.705548	1.21033	371	891	29.398	70.602	-1.34596	0.730925	-1.68985	1.68985
					None	None		SelleckBioactives Dose Series			20210401	05057SB-02-01			0.142,0.255,0.122,0.185,0.206,0.148	1	percentgfp,percentnucview,percentnongfp,nongfpcount,gfpcount,cellcount	negativeControl	O02						1455	0.622079	1.2805	0.635649	1.31385	428	1027	29.416	70.584	-1.08813	2.32169	-1.86121	1.86121
972462		C[C@H](Nc1nc(Nc2cc(C)[nH]n2)c(F)cc1C#N)c3ccc(F)cc3	1	S2214	None	None	Selleck Chemicals	SelleckBioactives Dose Series	0		20210401	05054SB-02-01			0.171,0.229,0.124,0.185,0.28,0.179	1	percentgfp,percentnucview,percentnongfp,nongfpcount,gfpcount,cellcount	compound	O15	-6.42766	-5.60573	-4.43048	4.26319	1.06161	863	0.412631	0.732329	0.699641	1.2181	254	609	29.432	70.568	-2.18781	-1.9559	-1.54561	1.54561
972334	Tianeptine	CN1c2ccccc2C(NCCCCCCC(=O)O)c3ccc(Cl)cc3S1(=O)=O	1	S1436	Na	None	Selleck Chemicals	SelleckBioactives Dose Series	0	62	20210401	05052SB-02-01			0.221,0.309,0.152,0.24,0.308,0.236	1	percentgfp,percentnucview,percentnongfp,nongfpcount,gfpcount,cellcount	compound	D14	-2.20128	-0.230192	-2.07107	2.04196	0.956046	1171	0.603361	1.04349	0.723149	1.19034	345	826	29.462	70.538	-0.682534	0.442021	-0.694932	0.694932
915024	Artesunate	C[C@@H]1CC[C@H]2[C@@H](C)[C@@H](OC(=O)CCC(=O)O)O[C@@H]3O[C@]4(C)CC[C@@H]1[C@@]23OO4	2	S2265	None	None	Selleck Chemicals	SelleckBioactives Dose Series	0	>100	20210401	05054SB-02-01			0.171,0.229,0.124,0.185,0.28,0.179	1	percentgfp,percentnucview,percentnongfp,nongfpcount,gfpcount,cellcount	compound	M04	-4.3335	-1.26165	-3.85778	4.0402	4.15559	989	0.474363	0.83815	0.701851	1.2165	292	697	29.525	70.475	-1.92998	-1.15314	-1.53251	1.53251
130032	Ciclopirox	CC1=CC(=O)N(O)C(=C1)C2CCCCC2	6	S2528	None	None	Selleck Chemicals	SelleckBioactives Dose Series	0	>100	20210401	05054SB-02-01			0.171,0.229,0.124,0.185,0.28,0.179	1	percentgfp,percentnucview,percentnongfp,nongfpcount,gfpcount,cellcount	compound	J08	-5.09662	-6.06738	-3.34115	3.57867	-0.585629	825	0.396385	0.698658	0.703064	1.21562	244	581	29.576	70.424	-2.25566	-2.21132	-1.52533	1.52533
972251	Cabozantinib	COc1cc2nccc(Oc3ccc(NC(=O)C4(CC4)C(=O)Nc5ccc(F)cc5)cc3)c2cc1OC	1	S1119	None	None	Selleck Chemicals	SelleckBioactives Dose Series	0	80	20210401	05052SB-02-01			0.221,0.309,0.152,0.24,0.308,0.236	1	percentgfp,percentnucview,percentnongfp,nongfpcount,gfpcount,cellcount	compound	A04	0.904097	0.612177	0.250244	0.624847	-2.99526	926	0.479191	0.823671	0.726291	1.18818	274	652	29.59	70.41	-1.01607	-0.570349	-0.68354	0.68354
972968		CCCCCCCCCCCCCCCC[n+]1ccn(Cc2ccccc2)c1C	1	S7436	I	None	Selleck Chemicals	SelleckBioactives Dose Series	0	>100	20210401	05057SB-02-01			0.142,0.255,0.122,0.185,0.206,0.148	1	percentgfp,percentnucview,percentnongfp,nongfpcount,gfpcount,cellcount	compound	O03	-3.33604	-1.9109	-2.41852	2.37884	1.58858	1013	0.436037	0.888993	0.639949	1.31015	300	713	29.615	70.385	-1.86711	-0.557997	-1.83407	1.83407
967129	Everolimus	CO[C@@H]1C[C@H](C[C@H](C)[C@@H]2CC(=O)[C@H](C)\C=C(/C)\[C@@H](O)[C@@H](OC)C(=O)[C@H](C)C[C@H](C)\C=C\C=C\C=C(/C)\[C@H](C[C@@H]3CC[C@@H](C)[C@@](O)(O3)C(=O)C(=O)N4CCCC[C@H]4C(=O)O2)OC)CC[C@H]1OCCO	3	S1120	None	None	Selleck Chemicals	SelleckBioactives Dose Series	0	>200	20210401	05052SB-02-01			0.221,0.309,0.152,0.24,0.308,0.236	1	percentgfp,percentnucview,percentnongfp,nongfpcount,gfpcount,cellcount	compound	C04	-0.142553	-1.76981	0.0640227	-0.160766	2.73595	836	0.43372	0.74282	0.728132	1.18691	248	588	29.665	70.335	-1.13821	-0.942715	-0.676864	0.676864
972531		COc1cccc2cc([nH]c12)c3nc([C@@H]4CC[C@H](CC4)C(=O)O)n5ncnc(N)c35	1	S2624	None	None	Selleck Chemicals	SelleckBioactives Dose Series	0	16	20210401	05055SB-02-01			0.132,0.27,0.126,0.112,0.186,0.0856	1	percentgfp,percentnucview,percentnongfp,nongfpcount,gfpcount,cellcount	compound	K03	-2.27235	-1.15783	-1.58099	1.68998	2.84436	878	0.358209	0.817151	0.608542	1.37385	261	617	29.727	70.273	-1.60545	-0.820153	-1.37191	1.37191
972492	Oridonin	CC1(C)CC[C@H](O)[C@]23CO[C@](O)([C@@H](O)[C@H]12)[C@@]45[C@H](O)[C@@H](CCC34)C(=C)C5=O	1	S2335	None	None	Selleck Chemicals	SelleckBioactives Dose Series	0	>100	20210401	05054SB-02-01			0.171,0.229,0.124,0.185,0.28,0.179	1	percentgfp,percentnucview,percentnongfp,nongfpcount,gfpcount,cellcount	compound	A18	-4.5179	-3.64158	-3.18553	4.11286	-3.89633	1046	0.505229	0.883845	0.706772	1.21292	311	735	29.732	70.268	-1.80107	-0.806493	-1.50336	1.50336
					None	None		SelleckBioactives Dose Series			20210401	05052SB-02-01			0.221,0.309,0.152,0.24,0.308,0.236	1	percentgfp,percentnucview,percentnongfp,nongfpcount,gfpcount,cellcount	negativeControl	E23						1450	0.755513	1.28604	0.731274	1.18475	432	1018	29.793	70.207	-0.273833	1.55912	-0.665471	0.665471
131130	Ranitidine	CN\C(=C/[N+](=O)[O-])\NCCSCc1oc(CN(C)C)cc1	6	S1801	Cl	None	Selleck Chemicals	SelleckBioactives Dose Series	0	>100	20210401	05053SB-02-01			0.142,0.221,0.102,0.153,0.234,0.151	1	percentgfp,percentnucview,percentnongfp,nongfpcount,gfpcount,cellcount	compound	P03	-3.68961	3.49012	-4.68621	4.54429	-1.23826	1260	0.622839	1.06242	0.71618	1.20273	376	884	29.841	70.159	-1.3115	0.665716	-1.62196	1.62196
972889		COc1cc2c(cc1c3c(C)onc3C)ncc4nc(O)n([C@H](C)c5ccccn5)c24	1	S2780	None	None	Selleck Chemicals	SelleckBioactives Dose Series	0	20	20210401	05055SB-02-01			0.132,0.27,0.126,0.112,0.186,0.0856	1	percentgfp,percentnucview,percentnongfp,nongfpcount,gfpcount,cellcount	compound	I08	-2.7387	0.0629004	-3.25221	3.25217	-3.05558	1097	0.451535	1.01713	0.613946	1.36869	329	768	29.991	70.009	-1.28082	0.369752	-1.34558	1.34558
972208	Entinostat	Nc1ccccc1NC(=O)c2ccc(CNC(=O)OCc3cccnc3)cc2	2	S1053	None	None	Selleck Chemicals	SelleckEpigenetics	0	83	20210401	05050SK			0.123,0.27,0.0946,0.101,0.178,0.0898	1	percentgfp,percentnucview,percentnongfp,nongfpcount,gfpcount,cellcount	compound	M03	-3.18686	-3.5333	-2.8398	2.91637	-1.67868	780	0.345635	0.625698	0.689572	1.23905	234	546	30	70	-2.11614	-1.86158	-1.45875	1.45875
972277		C\C(=C/C(=O)Nc1ccccc1C(=O)O)\c2ccc3ccccc3c2	1	S1186	None	None	Selleck Chemicals	SelleckBioactives Dose Series	0	35	20210401	05052SB-02-01			0.221,0.309,0.152,0.24,0.308,0.236	1	percentgfp,percentnucview,percentnongfp,nongfpcount,gfpcount,cellcount	compound	G16	-0.20491	2.02669	-1.05554	0.968291	-1.82008	1393	0.731029	1.23172	0.736527	1.18114	418	975	30.007	69.993	-0.339601	1.30894	-0.646424	0.646424
972595		O=C1C=C(Oc2c1cccc2c3cccc4c5ccccc5sc34)N6CCOCC6	1	S2638	None	None	Selleck Chemicals	SelleckBioactives Dose Series	0	16	20210401	05055SB-02-01			0.132,0.27,0.126,0.112,0.186,0.0856	1	percentgfp,percentnucview,percentnongfp,nongfpcount,gfpcount,cellcount	compound	G07	-1.19558	1.5795	-2.76201	2.82979	-0.00752654	1043	0.429576	0.966807	0.614335	1.36832	313	730	30.01	69.99	-1.3572	0.0703059	-1.34369	1.34369
972602		OC(=O)[C@@]1(Cc2cccc(Nc3nccs3)n2)CC[C@@H](CC1)Oc4cccc(Cl)c4F	1	S2770	None	None	Selleck Chemicals	SelleckBioactives Dose Series	0	20	20210401	05055SB-02-01			0.132,0.27,0.126,0.112,0.186,0.0856	1	percentgfp,percentnucview,percentnongfp,nongfpcount,gfpcount,cellcount	compound	G06	-0.678041	-0.0687245	-1.43614	1.46129	-0.105134	968	0.399382	0.896615	0.6154	1.3673	291	677	30.062	69.938	-1.46223	-0.347343	-1.33851	1.33851
972360	N-(5-(4-CHLORO-3-(2-HYDROXY-ETHYLSULFAMOYL)- PHENYLTHIAZOLE-2-YL)-ACETAMIDE	CC(=O)Nc1nc(C)c(s1)c2ccc(Cl)c(c2)S(=O)(=O)NCCO	1	S1489	None	None	Selleck Chemicals	SelleckBioactives Dose Series	0		20210401	05057SB-02-01			0.142,0.255,0.122,0.185,0.206,0.148	1	percentgfp,percentnucview,percentnongfp,nongfpcount,gfpcount,cellcount	compound	K12	-5.66868	-0.145305	-5.08787	5.23525	-2.1691	1051	0.459292	0.916423	0.649716	1.30174	316	735	30.067	69.933	-1.76974	-0.356235	-1.77241	1.77241
914977	Sorafenib	CNC(=O)c1cc(Oc2ccc(NC(=O)Nc3ccc(Cl)c(c3)C(F)(F)F)cc2)ccn1	2	S1040	tosylate	None	Selleck Chemicals	SelleckBioactives Dose Series	0	60	20210401	05052SB-02-01			0.221,0.309,0.152,0.24,0.308,0.236	1	percentgfp,percentnucview,percentnongfp,nongfpcount,gfpcount,cellcount	compound	A09	-0.076407	3.37781	-1.22461	2.33486	-0.801604	1244	0.655827	1.09781	0.739914	1.17881	375	869	30.145	69.855	-0.541602	0.692204	-0.634141	0.634141
129930	Clomiphene	CCN(CC)CCOc1ccc(cc1)\C(=C(/Cl)\c2ccccc2)\c3ccccc3	5	S2561	citrate	None	Selleck Chemicals	SelleckBioactives Dose Series	0	12	20210401	05054SB-02-01			0.171,0.229,0.124,0.185,0.28,0.179	1	percentgfp,percentnucview,percentnongfp,nongfpcount,gfpcount,cellcount	compound	B16	-3.03776	1.40215	-3.65484	3.59629	2.13199	1383	0.677429	1.16162	0.716756	1.20568	417	966	30.152	69.848	-1.08186	1.30075	-1.44423	1.44423
972800		COc1ccccc1S(=O)(=O)Nc2ccc3NC(=O)N(C)Cc3c2	1	S1216	None	None	Selleck Chemicals	SelleckBioactives Dose Series	0		20210401	05052SB-02-01			0.221,0.309,0.152,0.24,0.308,0.236	1	percentgfp,percentnucview,percentnongfp,nongfpcount,gfpcount,cellcount	compound	O22	-1.78593	2.99416	-2.66109	2.17908	-2.27999	1363	0.718787	1.20266	0.740135	1.17866	411	952	30.154	69.846	-0.372485	1.17512	-0.63334	0.63334
914978	Sunitinib	CCN(CC)CCNC(=O)c1c(C)[nH]c(\C=C\2/C(=O)Nc3ccc(F)cc23)c1C	2	S1042	None	None	Selleck Chemicals	SelleckBioactives Dose Series	0	>100	20210401	05052SB-02-01			0.221,0.309,0.152,0.24,0.308,0.236	1	percentgfp,percentnucview,percentnongfp,nongfpcount,gfpcount,cellcount	compound	E09	-2.47249	-1.36947	-1.84211	1.9414	-1.60655	857	0.452958	0.755453	0.741804	1.17751	259	598	30.222	69.778	-1.08654	-0.884533	-0.627288	0.627288
957562	Decitabine	NC1=NC(=O)N(C=N1)[C@H]2C[C@H](O)[C@@H](CO)O2	2	S1200	None	None	Selleck Chemicals	SelleckBioactives Dose Series	0		20210401	05052SB-02-01			0.221,0.309,0.152,0.24,0.308,0.236	1	percentgfp,percentnucview,percentnongfp,nongfpcount,gfpcount,cellcount	compound	A20	0.223064	-0.256047	0.0911754	0.288871	1.53422	1042	0.550895	0.918419	0.742	1.17738	315	727	30.23	69.77	-0.823465	-0.133983	-0.626576	0.626576
					None	None		SelleckBioactives Dose Series			20210401	05053SB-02-01			0.142,0.221,0.102,0.153,0.234,0.151	1	percentgfp,percentnucview,percentnongfp,nongfpcount,gfpcount,cellcount	negativeControl	L01						1197	0.599648	1.00353	0.725804	1.19586	362	835	30.242	69.758	-1.40799	0.209252	-1.56051	1.56051
972897		Fc1ccc2c(c1)nc(NNC(=O)c3cnccn3)c4cccn24	1	S7124	None	None	Selleck Chemicals	SelleckBioactives Dose Series	0	125	20210401	05056SB-02-01			0.116,0.186,0.112,0.112,0.15,0.069	1	percentgfp,percentnucview,percentnongfp,nongfpcount,gfpcount,cellcount	compound	L21	-6.72875	-5.44997	-3.95947	3.78346	4.66273	760	0.311172	0.693122	0.617243	1.36818	230	530	30.263	69.737	-2.24399	-1.89363	-1.65852	1.65852
972529		CC(C)n1c(C)ncc1c2ccnc(Nc3ccc(cc3)S(=O)(=O)C)n2	1	S2621	None	None	Selleck Chemicals	SelleckBioactives Dose Series	0		20210401	05055SB-02-01			0.132,0.27,0.126,0.112,0.186,0.0856	1	percentgfp,percentnucview,percentnongfp,nongfpcount,gfpcount,cellcount	compound	E03	-1.29036	-1.24636	-0.753268	0.83078	3.04956	951	0.395265	0.878073	0.619944	1.36296	288	663	30.284	69.716	-1.47655	-0.457665	-1.31637	1.31637
972283		FC(F)(F)Oc1ccc(NC(=O)c2sccc2NCc3ccnc4ccccc34)cc1	1	S1220	None	None	Selleck Chemicals	SelleckBioactives Dose Series	0	115	20210401	05057SB-02-01			0.142,0.255,0.122,0.185,0.206,0.148	1	percentgfp,percentnucview,percentnongfp,nongfpcount,gfpcount,cellcount	compound	G08	-3.99187	0.0959561	-3.9289	3.91306	-5.44607	1110	0.489814	0.963803	0.656048	1.29628	337	773	30.36	69.64	-1.64194	-0.00773802	-1.73244	1.73244
285708	Cladribine	Nc1nc(Cl)nc2c1ncn2[C@H]3C[C@H](O)[C@@H](CO)O3	3	S1199	None	None	Selleck Chemicals	SelleckBioactives Dose Series	0		20210401	05052SB-02-01			0.221,0.309,0.152,0.24,0.308,0.236	1	percentgfp,percentnucview,percentnongfp,nongfpcount,gfpcount,cellcount	compound	O18	-2.88421	-1.84153	-2.2556	2.39287	-1.28784	886	0.470447	0.779456	0.745216	1.17517	269	617	30.361	69.639	-1.03956	-0.773987	-0.614916	0.614916
972672	Sirtinol	CC(NC(=O)c1ccccc1\N=C\c2c(O)ccc3ccccc23)c4ccccc4	2	S2804	None	None	Selleck Chemicals	SelleckEpigenetics	0	>100	20210401	05050SK			0.123,0.27,0.0946,0.101,0.178,0.0898	1	percentgfp,percentnucview,percentnongfp,nongfpcount,gfpcount,cellcount	compound	O19	-0.228669	5.11799	-2.52029	2.46264	-1.45867	1551	0.697177	1.2365	0.699502	1.23141	472	1079	30.432	69.568	-0.721543	2.02263	-1.40423	1.40423
972951		C[C@@H]1COCCN1c2cc(nc(n2)c3cccc4[nH]ccc34)C5(CC5)S(=O)(=O)C	1	S7050	None	None	Selleck Chemicals	SelleckBioactives Dose Series	0	12	20210401	05056SB-02-01			0.116,0.186,0.112,0.112,0.15,0.069	1	percentgfp,percentnucview,percentnongfp,nongfpcount,gfpcount,cellcount	compound	P13	-6.44885	-4.81013	-4.39579	4.21928	6.02762	759	0.312525	0.690506	0.620751	1.3648	231	528	30.435	69.565	-2.23839	-1.91137	-1.6387	1.6387
285768	Dexamethasone	C[C@@H]1C[C@H]2[C@@H]3CCC4=CC(=O)C=C[C@]4(C)[C@@]3(F)[C@@H](O)C[C@]2(C)[C@@]1(O)C(=O)CO	4	S1322	None	None	Selleck Chemicals	SelleckBioactives Dose Series	0	>100	20210401	05052SB-02-01			0.221,0.309,0.152,0.24,0.308,0.236	1	percentgfp,percentnucview,percentnongfp,nongfpcount,gfpcount,cellcount	compound	F17	-1.47036	-0.331109	-1.19349	1.26471	-1.09242	1256	0.669818	1.10286	0.74848	1.17292	383	873	30.494	69.506	-0.50402	0.715477	-0.603078	0.603078
957602	Lopinavir	CC(C)[C@H](N1CCCNC1=O)C(=O)N[C@H](C[C@H](O)[C@H](Cc2ccccc2)NC(=O)COc3c(C)cccc3C)Cc4ccccc4	2	S1380	None	None	Selleck Chemicals	SelleckBioactives Dose Series	0	83	20210401	05052SB-02-01			0.221,0.309,0.152,0.24,0.308,0.236	1	percentgfp,percentnucview,percentnongfp,nongfpcount,gfpcount,cellcount	compound	D06	-0.769437	-0.81568	-0.237564	0.183877	3.03156	1080	0.577128	0.947474	0.750002	1.17188	330	750	30.556	69.444	-0.752999	-0.000163637	-0.59756	0.59756
972846		CCN1CCN(Cc2ccc(Nc3ncc(F)c(n3)c4cc(F)c5nc(C)n(C(C)C)c5c4)nc2)CC1	1	S7158	mesylate	None	Selleck Chemicals	SelleckBioactives Dose Series	0	45	20210401	05056SB-02-01			0.116,0.186,0.112,0.112,0.15,0.069	1	percentgfp,percentnucview,percentnongfp,nongfpcount,gfpcount,cellcount	compound	N06	-3.85954	-1.27935	-3.17426	3.07239	-0.221309	1083	0.447817	0.983448	0.623362	1.36229	331	752	30.563	69.437	-1.67793	0.0752752	-1.62395	1.62395
972373		CNC(=O)c1ccc2c(\C(=N\c3cccc(CN(C)C)c3)\c4ccccc4)c(O)[nH]c2c1	1	S1530	None	None	Selleck Chemicals	SelleckBioactives Dose Series	0	>100	20210401	05053SB-02-01			0.142,0.221,0.102,0.153,0.234,0.151	1	percentgfp,percentnucview,percentnongfp,nongfpcount,gfpcount,cellcount	compound	I07	-1.58097	0.709583	-2.33127	2.15153	-2.24237	1209	0.6129	1.00834	0.734492	1.18965	370	839	30.604	69.396	-1.35286	0.246514	-1.50503	1.50503
972742		Cc1ccc(Sc2cncc3sc(cc23)C(=O)N)cc1	1	S2885	None	None	Selleck Chemicals	SelleckBioactives Dose Series	0		20210401	05055SB-02-01			0.132,0.27,0.126,0.112,0.186,0.0856	1	percentgfp,percentnucview,percentnongfp,nongfpcount,gfpcount,cellcount	compound	N03	-0.695103	-0.32848	-0.787093	0.79607	1.70096	1091	0.458398	1.00257	0.6267	1.35651	334	757	30.614	69.386	-1.25695	0.28307	-1.28347	1.28347
972546	Fostamatinib	COc1cc(Nc2ncc(F)c(Nc3ccc4OC(C)(C)C(=O)N(COP(=O)(O)O)c4n3)n2)cc(OC)c1OC	1	S2625	None	None	Selleck Chemicals	SelleckBioactives Dose Series	0	>100	20210401	05055SB-02-01			0.132,0.27,0.126,0.112,0.186,0.0856	1	percentgfp,percentnucview,percentnongfp,nongfpcount,gfpcount,cellcount	compound	M03	-0.897314	-2.02679	-0.199514	0.20179	-2.82122	839	0.352719	0.770797	0.627068	1.35616	257	582	30.632	69.368	-1.62455	-1.09596	-1.28168	1.28168
					None	None		SelleckBioactives Dose Series			20210401	05053SB-02-01			0.142,0.221,0.102,0.153,0.234,0.151	1	percentgfp,percentnucview,percentnongfp,nongfpcount,gfpcount,cellcount	negativeControl	N02						1284	0.652656	1.06963	0.736435	1.18826	394	890	30.685	69.315	-1.18745	0.721609	-1.49262	1.49262
973089	Oxaliplatin	O=C1O[Pt]2(OC1=O)[NH2][C@@H]3CCCC[C@H]3[NH2]2	1	S1224	None	None	Selleck Chemicals	SelleckBioactives Dose Series	0	>200	20210401	05057SB-02-01			0.142,0.255,0.122,0.185,0.206,0.148	1	percentgfp,percentnucview,percentnongfp,nongfpcount,gfpcount,cellcount	compound	O08	-6.08998	-5.93283	-3.06542	3.05046	-0.935803	742	0.331388	0.640873	0.664	1.28943	228	514	30.728	69.272	-2.30529	-2.38302	-1.68224	1.68224
972218		FC(F)c1nc2ccccc2n1c3nc(nc(n3)N4CCOCC4)N5CCOCC5	1	S1072	None	None	Selleck Chemicals	SelleckBioactives Dose Series	0	16	20210401	05052SB-02-01			0.221,0.309,0.152,0.24,0.308,0.236	1	percentgfp,percentnucview,percentnongfp,nongfpcount,gfpcount,cellcount	compound	C15	-2.42718	-3.11843	-1.25447	1.44712	5.55271	813	0.437218	0.711237	0.754764	1.1686	250	563	30.75	69.25	-1.12882	-1.08817	-0.580292	0.580292
972416	Shikimic Acid	O[C@@H]1CC(=CC(O)C1O)C(=O)O	1	S2356	None	None	Selleck Chemicals	SelleckBioactives Dose Series	0		20210401	05054SB-02-01			0.171,0.229,0.124,0.185,0.28,0.179	1	percentgfp,percentnucview,percentnongfp,nongfpcount,gfpcount,cellcount	compound	C22	-1.96763	4.50466	-3.16896	3.30381	0.524947	1570	0.784648	1.30713	0.731304	1.19511	483	1087	30.764	69.236	-0.634055	2.40454	-1.35805	1.35805
972300	Budesonide	CCC[C@@H]1O[C@@H]2C[C@H]3[C@@H]4CCC5=CC(=O)C=C[C@]5(C)[C@H]4[C@@H](O)C[C@]3(C)[C@@]2(O1)C(=O)CO	1	S1286	None	None	Selleck Chemicals	SelleckBioactives Dose Series	0	>100	20210401	05052SB-02-01			0.221,0.309,0.152,0.24,0.308,0.236	1	percentgfp,percentnucview,percentnongfp,nongfpcount,gfpcount,cellcount	compound	D13	-1.29718	0.216013	-1.08704	1.08078	-0.00767416	1212	0.65233	1.05991	0.755402	1.16816	373	839	30.776	69.224	-0.550998	0.517658	-0.577978	0.577978
957535	Ticagrelor	CCCSc1nc(N[C@@H]2C[C@H]2c3ccc(F)c(F)c3)c4nnn([C@@H]5C[C@H](OCCO)[C@@H](O)[C@H]5O)c4n1	2	S4079	None	None	Selleck Chemicals	SelleckBioactives Dose Series	0	81	20210401	05056SB-02-01			0.116,0.186,0.112,0.112,0.15,0.069	1	percentgfp,percentnucview,percentnongfp,nongfpcount,gfpcount,cellcount	compound	O11	-6.59237	-3.52107	-4.53798	4.38735	1.10002	903	0.376112	0.817361	0.62791	1.35792	278	625	30.786	69.214	-1.97497	-1.05108	-1.59825	1.59825
973119	Evodiamine	CN1C2N(CCc3c2[nH]c4ccccc34)C(=O)c5ccccc15	1	S2382	None	None	Selleck Chemicals	SelleckBioactives Dose Series	3	>100	20210401	05054SB-02-01			0.171,0.229,0.124,0.185,0.28,0.179	1	percentgfp,percentnucview,percentnongfp,nongfpcount,gfpcount,cellcount	compound	F05	-4.43355	-4.09032	-3.26219	3.40231	-0.00224547	1000	0.500355	0.832137	0.73216	1.19449	308	692	30.8	69.2	-1.82142	-1.19875	-1.35298	1.35298
972214	Masitinib	CN1CCN(Cc2ccc(cc2)C(=O)Nc3ccc(C)c(Nc4nc(cs4)c5cccnc5)c3)CC1	1	S1064	None	None	Selleck Chemicals	SelleckBioactives Dose Series	0	66	20210401	05052SB-02-01			0.221,0.309,0.152,0.24,0.308,0.236	1	percentgfp,percentnucview,percentnongfp,nongfpcount,gfpcount,cellcount	compound	C13	-1.06323	1.05338	-1.18485	1.36543	-1.76951	1243	0.669818	1.08644	0.75631	1.16754	383	860	30.813	69.187	-0.50402	0.63984	-0.574685	0.574685
130197	Melatonin	COc1ccc2[nH]cc(CCNC(=O)C)c2c1	6	S1204	None	None	Selleck Chemicals	SelleckBioactives Dose Series	0		20210401	05052SB-02-01			0.221,0.309,0.152,0.24,0.308,0.236	1	percentgfp,percentnucview,percentnongfp,nongfpcount,gfpcount,cellcount	compound	G20	0.599416	2.15763	-0.0911754	-0.288871	0.50588	1483	0.799235	1.29614	0.756384	1.16749	457	1026	30.816	69.184	-0.15639	1.60566	-0.574418	0.574418
757028	Nadifloxacin	CC1CCc2c(N3CCC(O)CC3)c(F)cc4C(=O)C(=CN1c24)C(=O)O	2	S3105	None	None	Selleck Chemicals	SelleckBioactives Dose Series	0		20210401	05055SB-02-01			0.132,0.27,0.126,0.112,0.186,0.0856	1	percentgfp,percentnucview,percentnongfp,nongfpcount,gfpcount,cellcount	compound	H06	-1.35924	2.32848	-1.48608	1.51179	-1.41966	1320	0.558586	1.20917	0.631183	1.35223	407	913	30.833	69.167	-0.908441	1.51238	-1.26164	1.26164
972629		CN1C=Nc2ccc(Nc3cc(NC(=O)c4cccc(c4)C(C)(C)C#N)ccc3C)cc2C1=O	1	S2746	None	None	Selleck Chemicals	SelleckBioactives Dose Series	0	108	20210401	05057SB-02-01			0.142,0.255,0.122,0.185,0.206,0.148	1	percentgfp,percentnucview,percentnongfp,nongfpcount,gfpcount,cellcount	compound	F09	-3.46275	2.55106	-4.03635	3.84036	-7.92346	1195	0.536325	1.02989	0.667263	1.28662	369	826	30.879	69.121	-1.44719	0.478324	-1.66165	1.66165
972651		CCCCOc1c(cnc2[nH]ncc12)C(=O)c3c(F)cc(C)cc3F	1	S2014	None	None	Selleck Chemicals	SelleckBioactives Dose Series	0	10	20210401	05053SB-02-01			0.142,0.221,0.102,0.153,0.234,0.151	1	percentgfp,percentnucview,percentnongfp,nongfpcount,gfpcount,cellcount	compound	H10	-4.1714	0.130578	-3.92235	3.82515	5.29503	1172	0.599648	0.973485	0.741283	1.1848	362	810	30.887	69.113	-1.40799	-0.0236383	-1.46166	1.46166
972585		O=C(Cc1ccc(cn1)c2ccc(OCCN3CCOCC3)cc2)NCc4ccccc4	1	S2700	None	None	Selleck Chemicals	SelleckBioactives Dose Series	0	25	20210401	05055SB-02-01			0.132,0.27,0.126,0.112,0.186,0.0856	1	percentgfp,percentnucview,percentnongfp,nongfpcount,gfpcount,cellcount	compound	A17	-5.09131	-4.91439	-3.69004	4.49961	2.75277	550	0.233316	0.50327	0.632739	1.35074	170	380	30.909	69.091	-2.03989	-2.68775	-1.25406	1.25406
972800		COc1ccccc1S(=O)(=O)Nc2ccc3NC(=O)N(C)Cc3c2	2	S1216	None	None	Selleck Chemicals	SelleckEpigenetics	0		20210401	05050SK			0.123,0.27,0.0946,0.101,0.178,0.0898	1	percentgfp,percentnucview,percentnongfp,nongfpcount,gfpcount,cellcount	compound	M09	-0.746587	4.10383	-3.47516	3.56303	-3.02658	1377	0.630709	1.08867	0.712765	1.22119	427	950	31.009	68.991	-0.985228	1.08255	-1.3314	1.3314
747869	(-)-Parthenolide	C\C\1=C\CC[C@@]2(C)O[C@H]2[C@H]3OC(=O)C(=C)[C@@H]3CC1	2	S2341	None	None	Selleck Chemicals	SelleckBioactives Dose Series	0	>100	20210401	05054SB-02-01			0.171,0.229,0.124,0.185,0.28,0.179	1	percentgfp,percentnucview,percentnongfp,nongfpcount,gfpcount,cellcount	compound	K18	-2.59147	0.0172043	-2.83566	3.04565	-3.05959	1281	0.646563	1.06182	0.738554	1.18985	398	883	31.069	68.931	-1.21078	0.543601	-1.31511	1.31511
973145		Fc1ccc(CN2CCC(CC2)Nc3ncnc4sc(Cl)cc34)cc1C#N	1	S8010	maleate/fumarate	None	Selleck Chemicals	SelleckBioactives Dose Series	0	4	20210401	05057SB-02-01			0.142,0.255,0.122,0.185,0.206,0.148	1	percentgfp,percentnucview,percentnongfp,nongfpcount,gfpcount,cellcount	compound	O11	-6.56794	-5.878	-3.28985	3.1784	2.30348	724	0.327027	0.62217	0.671541	1.28294	225	499	31.077	68.923	-2.32355	-2.52059	-1.63464	1.63464
754404	Indirubin	Oc1[nH]c2ccccc2c1C3=Nc4ccccc4C3=O	5	S2386	None	None	Selleck Chemicals	SelleckBioactives Dose Series	0	>100	20210401	05054SB-02-01			0.171,0.229,0.124,0.185,0.28,0.179	1	percentgfp,percentnucview,percentnongfp,nongfpcount,gfpcount,cellcount	compound	N05	-3.12702	0.359857	-2.81652	2.99251	-3.51996	1303	0.657935	1.07985	0.738863	1.18962	405	898	31.082	68.918	-1.16328	0.680435	-1.31328	1.31328
972304	Deflazacort	CC(=O)OCC(=O)[C@@]12N=C(C)O[C@@H]1C[C@H]3[C@@H]4CCC5=CC(=O)C=C[C@]5(C)[C@H]4[C@@H](O)C[C@]23C	1	S1888	None	None	Selleck Chemicals	SelleckBioactives Dose Series	0	>100	20210401	05053SB-02-01			0.142,0.221,0.102,0.153,0.234,0.151	1	percentgfp,percentnucview,percentnongfp,nongfpcount,gfpcount,cellcount	compound	D15	-3.59808	2.26006	-3.81878	3.619	-0.286286	1309	0.67419	1.08405	0.746203	1.18129	407	902	31.092	68.908	-1.09786	0.833396	-1.43024	1.43024
735532	Sarafloxacin	OC(=O)C1=CN(c2ccc(F)cc2)c3cc(N4CCNCC4)c(F)cc3C1=O	3	S1977	Cl	None	Selleck Chemicals	SelleckBioactives Dose Series	0	8	20210401	05053SB-02-01			0.142,0.221,0.102,0.153,0.234,0.151	1	percentgfp,percentnucview,percentnongfp,nongfpcount,gfpcount,cellcount	compound	F06	-2.91456	0.378932	-2.58305	2.67763	-0.257936	1276	0.657625	1.05641	0.746707	1.18093	397	879	31.113	68.887	-1.16678	0.619138	-1.42703	1.42703
972361	Ponatinib	CN1CCN(Cc2ccc(NC(=O)c3ccc(C)c(c3)C#Cc4cnc5cccnn45)cc2C(F)(F)F)CC1	1	S1490	None	None	Selleck Chemicals	SelleckBioactives Dose Series	0	129	20210401	05057SB-02-01			0.142,0.255,0.122,0.185,0.206,0.148	1	percentgfp,percentnucview,percentnongfp,nongfpcount,gfpcount,cellcount	compound	M12	-5.91946	-4.05483	-4.55799	4.55623	-1.37295	833	0.377898	0.714436	0.674458	1.28042	260	573	31.212	68.788	-2.11054	-1.84194	-1.61622	1.61622
					None	None		SelleckBioactives Dose Series			20210401	05057SB-02-01			0.142,0.255,0.122,0.185,0.206,0.148	1	percentgfp,percentnucview,percentnongfp,nongfpcount,gfpcount,cellcount	negativeControl	N01						1390	0.6308	1.19197	0.674696	1.28022	434	956	31.223	68.777	-1.05161	1.67055	-1.61472	1.61472
972337	Ispinesib	CC(C)[C@@H](N(CCCN)C(=O)c1ccc(C)cc1)C2=Nc3cc(Cl)ccc3C(=O)N2Cc4ccccc4	1	S1452	None	None	Selleck Chemicals	SelleckBioactives Dose Series	0	45	20210401	05052SB-02-01			0.221,0.309,0.152,0.24,0.308,0.236	1	percentgfp,percentnucview,percentnongfp,nongfpcount,gfpcount,cellcount	compound	N16	-2.92714	-3.74979	-1.85933	1.36853	1.6471	844	0.461702	0.732714	0.767773	1.15966	264	580	31.28	68.72	-1.06305	-0.989261	-0.533119	0.533119
972291	Dienogest	C[C@]12CCC3=C4CCC(=O)C=C4CC[C@H]3[C@@H]1CC[C@@]2(O)CC#N	1	S1251	None	None	Selleck Chemicals	SelleckBioactives Dose Series	0		20210401	05052SB-02-01			0.221,0.309,0.152,0.24,0.308,0.236	1	percentgfp,percentnucview,percentnongfp,nongfpcount,gfpcount,cellcount	compound	D07	-0.324888	-0.945788	-0.0362993	-0.00630496	4.95064	1037	0.568384	0.899469	0.769245	1.15865	325	712	31.34	68.66	-0.776488	-0.221256	-0.527779	0.527779
972809	LE-SN38	CCc1c2CN3C(=O)C4=C(C=C3c2nc5ccc(O)cc15)[C@@](O)(CC)C(=O)OC4	1	S4908	None	None	Selleck Chemicals	SelleckBioactives Dose Series	0	>100	20210401	05056SB-02-01			0.116,0.186,0.112,0.112,0.15,0.069	1	percentgfp,percentnucview,percentnongfp,nongfpcount,gfpcount,cellcount	compound	D07	-4	-4.00728	-2.67817	2.2588	-1.77234	835	0.354466	0.749356	0.639964	1.34632	262	573	31.377	68.623	-2.06465	-1.51227	-1.53014	1.53014
972252		O=C(NC1CC1)Nc2c[nH]nc2c3nc4cc(CN5CCOCC5)ccc4[nH]3	2	S1134	None	None	Selleck Chemicals	SelleckEpigenetics	0	8	20210401	05050SK			0.123,0.27,0.0946,0.101,0.178,0.0898	1	percentgfp,percentnucview,percentnongfp,nongfpcount,gfpcount,cellcount	compound	K07	-5.33106	-4.28946	-3.94561	3.96765	-4.50259	685	0.31757	0.538605	0.721453	1.2145	215	470	31.387	68.613	-2.22747	-2.41542	-1.2837	1.2837
					None	None		SelleckBioactives Dose Series			20210401	05052SB-02-01			0.221,0.309,0.152,0.24,0.308,0.236	1	percentgfp,percentnucview,percentnongfp,nongfpcount,gfpcount,cellcount	negativeControl	K01						1373	0.753764	1.19003	0.770497	1.15779	431	942	31.391	68.609	-0.27853	1.11693	-0.523239	0.523239
					None	None		SelleckBioactives Dose Series			20210401	05054SB-02-01			0.171,0.229,0.124,0.185,0.28,0.179	1	percentgfp,percentnucview,percentnongfp,nongfpcount,gfpcount,cellcount	negativeControl	M02						1465	0.748909	1.20732	0.748039	1.18296	461	1004	31.468	68.532	-0.783324	1.64739	-1.25893	1.25893
130708	Miconazole	Clc1ccc(COC(Cn2ccnc2)c3ccc(Cl)cc3Cl)c(Cl)c1	9	S2536	None	None	Selleck Chemicals	SelleckBioactives Dose Series	0	68	20210401	05054SB-02-01			0.171,0.229,0.124,0.185,0.28,0.179	1	percentgfp,percentnucview,percentnongfp,nongfpcount,gfpcount,cellcount	compound	J10	-1.98725	2.71971	-2.79739	2.91213	-0.0854921	1428	0.732663	1.17485	0.750773	1.18097	451	977	31.583	68.417	-0.851174	1.40109	-1.24273	1.24273
					None	None		SelleckBioactives Dose Series			20210401	05052SB-02-01			0.221,0.309,0.152,0.24,0.308,0.236	1	percentgfp,percentnucview,percentnongfp,nongfpcount,gfpcount,cellcount	negativeControl	N02						1285	0.710042	1.11044	0.775504	1.15434	406	879	31.595	68.405	-0.395973	0.750387	-0.505082	0.505082
972357		COc1ccc(cc1)S(=O)(=O)N(C(=O)C)c2ccccc2\C=C\c3cc[n+]([O-])cc3	1	S1485	None	None	Selleck Chemicals	SelleckBioactives Dose Series	0	>100	20210401	05057SB-02-01			0.142,0.255,0.122,0.185,0.206,0.148	1	percentgfp,percentnucview,percentnongfp,nongfpcount,gfpcount,cellcount	compound	C12	-8.30142	-7.39685	-5.13455	5.21459	0.906949	661	0.303772	0.563569	0.683253	1.27285	209	452	31.619	68.381	-2.42092	-2.95162	-1.5607	1.5607
					None	None		SelleckBioactives Dose Series			20210401	05052SB-02-01			0.221,0.309,0.152,0.24,0.308,0.236	1	percentgfp,percentnucview,percentnongfp,nongfpcount,gfpcount,cellcount	negativeControl	H02						1388	0.767755	1.19887	0.776314	1.15379	439	949	31.628	68.372	-0.240949	1.15766	-0.502145	0.502145
957562	Decitabine	NC1=NC(=O)N(C=N1)[C@H]2C[C@H](O)[C@@H](CO)O2	3	S1200	None	None	Selleck Chemicals	SelleckEpigenetics	0		20210401	05050SK			0.123,0.27,0.0946,0.101,0.178,0.0898	1	percentgfp,percentnucview,percentnongfp,nongfpcount,gfpcount,cellcount	compound	K09	-3.50939	-0.951232	-3.51422	3.6491	-0.143706	906	0.423919	0.709354	0.728142	1.20935	287	619	31.678	68.322	-1.80558	-1.32959	-1.24697	1.24697
972200	N-{[(2R)-2,3-dihydroxypropyl]oxy}-3,4-difluoro-2-[(2-fluoro-4-iodophenyl)amino]benzamide	OC[C@@H](O)CONC(=O)c1ccc(F)c(F)c1Nc2ccc(I)cc2F	1	S1036	None	None	Selleck Chemicals	SelleckBioactives Dose Series	0	120	20210401	05052SB-02-01			0.221,0.309,0.152,0.24,0.308,0.236	1	percentgfp,percentnucview,percentnongfp,nongfpcount,gfpcount,cellcount	compound	K07	-2.07341	-0.113428	-1.84542	1.82437	-3.66898	981	0.543899	0.84641	0.778131	1.15254	311	670	31.702	68.298	-0.842256	-0.465621	-0.495558	0.495558
					None	None		SelleckEpigenetics			20210401	05050SK			0.123,0.27,0.0946,0.101,0.178,0.0898	1	percentgfp,percentnucview,percentnongfp,nongfpcount,gfpcount,cellcount	negativeControl	O02						1315	0.615939	1.02908	0.728901	1.20877	417	898	31.711	68.289	-1.04382	0.703603	-1.2428	1.2428
973114	Abiraterone Acetate	CC(=O)O[C@H]1CC[C@]2(C)[C@@H]3CC[C@@]4(C)[C@@H](CC=C4c5cccnc5)[C@H]3CC=C2C1	1	S2246	None	None	Selleck Chemicals	SelleckBioactives Dose Series	0	47	20210401	05054SB-02-01			0.171,0.229,0.124,0.185,0.28,0.179	1	percentgfp,percentnucview,percentnongfp,nongfpcount,gfpcount,cellcount	compound	O21	-2.98382	2.52903	-3.04143	3.15735	-1.48853	1374	0.708295	1.12795	0.754315	1.1784	436	938	31.732	68.268	-0.952948	1.04532	-1.22175	1.22175
957979	Conivaptan	Cc1nc2CCN(C(=O)c3ccc(NC(=O)c4ccccc4c5ccccc5)cc3)c6ccccc6c2[nH]1	2	S2116	Cl	None	Selleck Chemicals	SelleckBioactives Dose Series	0	60	20210401	05054SB-02-01			0.171,0.229,0.124,0.185,0.28,0.179	1	percentgfp,percentnucview,percentnongfp,nongfpcount,gfpcount,cellcount	compound	K03	-0.804316	2.98781	-2.00128	2.14498	-0.540884	1432	0.739161	1.17485	0.755313	1.17768	455	977	31.774	68.226	-0.824034	1.40109	-1.21584	1.21584
972864	Resminostat	CN(C)Cc1ccc(cc1)S(=O)(=O)n2ccc(\C=C\C(=O)NO)c2	1	S2693	None	None	Selleck Chemicals	SelleckBioactives Dose Series	0	>100	20210401	05055SB-02-01			0.132,0.27,0.126,0.112,0.186,0.0856	1	percentgfp,percentnucview,percentnongfp,nongfpcount,gfpcount,cellcount	compound	E15	-3.51975	-3.08096	-2.84778	2.94918	-1.69621	834	0.363699	0.75358	0.650466	1.33381	265	569	31.775	68.225	-1.58635	-1.1984	-1.16772	1.16772
285802	Glimepiride	CCC1=C(C)CN(C(=O)NCCc2ccc(cc2)S(=O)(=O)NC(=O)N[C@@H]3CC[C@@H](C)CC3)C1=O	5	S1344	None	None	Selleck Chemicals	SelleckBioactives Dose Series	0	>100	20210401	05052SB-02-01			0.221,0.309,0.152,0.24,0.308,0.236	1	percentgfp,percentnucview,percentnongfp,nongfpcount,gfpcount,cellcount	compound	B21	-0.219749	1.28857	-0.445079	0.373133	1.6405	1573	0.874436	1.35552	0.780192	1.15112	500	1073	31.786	68.214	0.0456118	1.87912	-0.488082	0.488082
972959		Fc1c(Cl)cccc1C(=O)N2CCN(Cc3cccc(Nc4nccs4)n3)CC2	1	S7065	None	None	Selleck Chemicals	SelleckBioactives Dose Series	0	12	20210401	05056SB-02-01			0.116,0.186,0.112,0.112,0.15,0.069	1	percentgfp,percentnucview,percentnongfp,nongfpcount,gfpcount,cellcount	compound	H15	-4.09059	2.4765	-4.59013	4.47314	-3.08518	1243	0.535757	1.10769	0.649774	1.33689	396	847	31.858	68.142	-1.31363	0.917826	-1.4747	1.4747
130720	Norepinephrine	NC[C@H](O)c1ccc(O)c(O)c1	6	S2615	tartrate	H2O	Selleck Chemicals	SelleckBioactives Dose Series	2	>100	20210401	05057SB-02-01			0.142,0.255,0.122,0.185,0.206,0.148	1	percentgfp,percentnucview,percentnongfp,nongfpcount,gfpcount,cellcount	compound	N07	-1.79722	3.6573	-2.71174	2.76447	0.672733	1446	0.670043	1.22813	0.688915	1.26797	461	985	31.881	68.119	-0.887294	1.93651	-1.52496	1.52496
973067	3-Deazaneplanocin A (DZNeP)	Nc1nccc2c1ncn2[C@@H]3C=C(CO)[C@@H](O)[C@H]3O	1	S7120	Cl	None	Selleck Chemicals	SelleckBioactives Dose Series	0		20210401	05056SB-02-01			0.116,0.186,0.112,0.112,0.15,0.069	1	percentgfp,percentnucview,percentnongfp,nongfpcount,gfpcount,cellcount	compound	H21	-5.3771	-1.17739	-3.68053	3.59882	-2.61645	975	0.420759	0.868364	0.65057	1.33612	311	664	31.897	68.103	-1.79002	-0.705193	-1.47021	1.47021
285766	Triamcinolone	C[C@]12C[C@H](O)[C@@]3(F)[C@@H](CCC4=CC(=O)C=C[C@]34C)[C@@H]1C[C@@H](O)[C@]2(O)C(=O)CO	2	S1933	None	None	Selleck Chemicals	SelleckBioactives Dose Series	0	>100	20210401	05053SB-02-01			0.142,0.221,0.102,0.153,0.234,0.151	1	percentgfp,percentnucview,percentnongfp,nongfpcount,gfpcount,cellcount	compound	J21	-3.9318	-1.67301	-3.28603	3.12027	-2.65412	1206	0.639404	0.985503	0.768163	1.1656	386	820	32.007	67.993	-1.24259	0.0695176	-1.29002	1.29002
972569		Nc1cccc(c1)c2cc3c(Oc4cccc(O)c4)ncnc3[nH]2	1	S1590	None	None	Selleck Chemicals	SelleckBioactives Dose Series	0	50	20210401	05053SB-02-01			0.142,0.221,0.102,0.153,0.234,0.151	1	percentgfp,percentnucview,percentnongfp,nongfpcount,gfpcount,cellcount	compound	K15	-5.55426	-0.096196	-5.00984	4.81363	-3.3331	1165	0.617869	0.951852	0.768403	1.16543	373	792	32.017	67.983	-1.33218	-0.191319	-1.28849	1.28849
285821	Clobetasol Propionate	CCC(=O)O[C@@]1([C@@H](C)C[C@H]2[C@@H]3CCC4=CC(=O)C=C[C@]4(C)[C@@]3(F)[C@@H](O)C[C@]12C)C(=O)CCl	3	S2584	None	None	Selleck Chemicals	SelleckBioactives Dose Series	0	>100	20210401	05054SB-02-01			0.171,0.229,0.124,0.185,0.28,0.179	1	percentgfp,percentnucview,percentnongfp,nongfpcount,gfpcount,cellcount	compound	B20	-2.79549	-0.541935	-2.53537	2.78776	0.126239	1250	0.653061	1.01973	0.764489	1.17101	402	848	32.16	67.84	-1.18364	0.224322	-1.16149	1.16149
					None	None		SelleckBioactives Dose Series			20210401	05053SB-02-01			0.142,0.221,0.102,0.153,0.234,0.151	1	percentgfp,percentnucview,percentnongfp,nongfpcount,gfpcount,cellcount	negativeControl	O02						456	0.243503	0.371366	0.773683	1.16166	147	309	32.237	67.763	-2.88972	-4.69075	-1.25477	1.25477
972399	Loteprednol etabonate	CCOC(=O)O[C@@]1(CC[C@H]2[C@@H]3CCC4=CC(=O)C=C[C@]4(C)[C@H]3[C@@H](O)C[C@]12C)C(=O)OCCl	1	S1669	None	None	Selleck Chemicals	SelleckBioactives Dose Series	0	>100	20210401	05053SB-02-01			0.142,0.221,0.102,0.153,0.234,0.151	1	percentgfp,percentnucview,percentnongfp,nongfpcount,gfpcount,cellcount	compound	E08	-1.2864	0.127652	-1.59701	1.50903	-1.34695	1259	0.672533	1.02516	0.773947	1.16147	406	853	32.248	67.752	-1.10475	0.376932	-1.25309	1.25309
255641	Isoconazole	Clc1ccc(C(Cn2ccnc2)OCc3c(Cl)cccc3Cl)c(Cl)c1	2	S2534	nitrate	None	Selleck Chemicals	SelleckBioactives Dose Series	0	68	20210401	05054SB-02-01			0.171,0.229,0.124,0.185,0.28,0.179	1	percentgfp,percentnucview,percentnongfp,nongfpcount,gfpcount,cellcount	compound	F10	-2.04414	2.37563	-3.05118	3.10327	1.19892	1456	0.763529	1.18568	0.767342	1.16894	470	986	32.28	67.72	-0.72226	1.48319	-1.14459	1.14459
972476	Dihydroartemisinin (DHA)	C[C@@H]1CC[C@H]2[C@@H](C)[C@H](O)O[C@@H]3O[C@@]4(C)CC[C@@H]1[C@@]23OO4	1	S2290	None	None	Selleck Chemicals	SelleckBioactives Dose Series	0	>100	20210401	05054SB-02-01			0.171,0.229,0.124,0.185,0.28,0.179	1	percentgfp,percentnucview,percentnongfp,nongfpcount,gfpcount,cellcount	compound	K08	-3.63512	-3.02796	-2.92367	3.12166	9.71669	1020	0.536095	0.829732	0.769077	1.16768	330	690	32.353	67.647	-1.67215	-1.21699	-1.13431	1.13431
973113		CCN1CCN(CC1)c2ccc(Nc3cc(ncn3)N(C)C(=O)Nc4c(Cl)c(OC)cc(OC)c4Cl)cc2	1	S2183	None	None	Selleck Chemicals	SelleckBioactives Dose Series	3	85	20210401	05054SB-02-01			0.171,0.229,0.124,0.185,0.28,0.179	1	percentgfp,percentnucview,percentnongfp,nongfpcount,gfpcount,cellcount	compound	A13	-3.20157	1.54839	-2.88509	3.76838	-4.89298	1278	0.672556	1.03897	0.770052	1.16698	414	864	32.394	67.606	-1.10222	0.370278	-1.12854	1.12854
285831	Imatinib, Imatinib Mesylate	CN1CCN(Cc2ccc(cc2)C(=O)Nc3ccc(C)c(Nc4nccc(n4)c5cccnc5)c3)CC1	6	S2475	None	None	Selleck Chemicals	SelleckBioactives Dose Series	0	70	20210401	05054SB-02-01			0.171,0.229,0.124,0.185,0.28,0.179	1	percentgfp,percentnucview,percentnongfp,nongfpcount,gfpcount,cellcount	compound	L19	-1.89505	-0.596416	-1.49756	1.30467	-0.987951	1285	0.677429	1.04378	0.771407	1.16599	417	868	32.451	67.549	-1.08186	0.406767	-1.12051	1.12051
					None	None		SelleckBioactives Dose Series			20210401	05054SB-02-01			0.171,0.229,0.124,0.185,0.28,0.179	1	percentgfp,percentnucview,percentnongfp,nongfpcount,gfpcount,cellcount	negativeControl	B01						1366	0.722916	1.10751	0.774402	1.16382	445	921	32.577	67.423	-0.891884	0.890247	-1.10277	1.10277
972196	Dovitinib	CN1CCN(CC1)c2ccc3[nH]c(nc3c2)c4c(O)nc5cccc(F)c5c4N	1	S1018	None	None	Selleck Chemicals	SelleckBioactives Dose Series	0	12	20210401	05052SB-02-01			0.221,0.309,0.152,0.24,0.308,0.236	1	percentgfp,percentnucview,percentnongfp,nongfpcount,gfpcount,cellcount	compound	M03	0.0727761	1.14846	0.0189539	-0.0809651	1.16098	997	0.568384	0.848937	0.800123	1.13742	325	672	32.598	67.402	-0.776488	-0.453985	-0.415809	0.415809
972271	Regorafenib	CNC(=O)c1cc(Oc2ccc(NC(=O)Nc3ccc(Cl)c(c3)C(F)(F)F)c(F)c2)ccn1	1	S1178	None	None	Selleck Chemicals	SelleckBioactives Dose Series	0	74	20210401	05052SB-02-01			0.221,0.309,0.152,0.24,0.308,0.236	1	percentgfp,percentnucview,percentnongfp,nongfpcount,gfpcount,cellcount	compound	K14	-3.51535	0.455379	-3.28584	3.26099	-2.40646	1147	0.654078	0.97653	0.800344	1.13727	374	773	32.607	67.393	-0.5463	0.133655	-0.415008	0.415008
735518	Alfuzosin Hydrochloride, Alfuzosin	COc1cc2nc(nc(N)c2cc1OC)N(C)CCCNC(=O)C3CCCO3	5	S1409	Cl	None	Selleck Chemicals	SelleckBioactives Dose Series	0	8	20210401	05052SB-02-01			0.221,0.309,0.152,0.24,0.308,0.236	1	percentgfp,percentnucview,percentnongfp,nongfpcount,gfpcount,cellcount	compound	B12	-0.550478	1	-0.8642	0.872261	-0.487424	1468	0.83771	1.2494	0.800884	1.1369	479	989	32.629	67.371	-0.0530401	1.39039	-0.41305	0.41305
					None	None		SelleckBioactives Dose Series			20210401	05054SB-02-01			0.171,0.229,0.124,0.185,0.28,0.179	1	percentgfp,percentnucview,percentnongfp,nongfpcount,gfpcount,cellcount	negativeControl	L02						1440	0.763529	1.16643	0.775876	1.16275	470	970	32.639	67.361	-0.72226	1.33724	-1.09404	1.09404
972522	Idelalisib	CC[C@H](Nc1ncnc2[nH]cnc12)C3=Nc4cccc(F)c4C(=O)N3c5ccccc5	1	S2226	None	None	Selleck Chemicals	SelleckBioactives Dose Series	0	20	20210401	05054SB-02-01			0.171,0.229,0.124,0.185,0.28,0.179	1	percentgfp,percentnucview,percentnongfp,nongfpcount,gfpcount,cellcount	compound	C19	-1.71653	-0.516129	-1.51614	1.3243	-0.590558	1222	0.648188	0.989666	0.776161	1.16254	399	823	32.651	67.349	-1.20399	-0.00373442	-1.09235	1.09235
754374	2-chloro-5-nitro-N-phenylbenzamide	[O-][N+](=O)c1ccc(Cl)c(c1)C(=O)Nc2ccccc2	3	S2915	None	None	Selleck Chemicals	SelleckBioactives Dose Series	0	85	20210401	05055SB-02-01			0.132,0.27,0.126,0.112,0.186,0.0856	1	percentgfp,percentnucview,percentnongfp,nongfpcount,gfpcount,cellcount	compound	N09	-2.77978	1.68084	-3.42762	3.44637	-0.842735	1292	0.579173	1.15222	0.668645	1.31645	422	870	32.663	67.337	-0.83683	1.17353	-1.07918	1.07918
972624		COc1ccc2c(Oc3ccc(NC(=O)C4=C(C)N(CC(C)(C)O)N(C4=O)c5ccccc5)nc3)ccnc2c1	1	S2747	None	None	Selleck Chemicals	SelleckBioactives Dose Series	0	58	20210401	05057SB-02-01			0.142,0.255,0.122,0.185,0.206,0.148	1	percentgfp,percentnucview,percentnongfp,nongfpcount,gfpcount,cellcount	compound	H09	-4.49895	-0.544208	-3.978	3.78589	-3.81704	995	0.472373	0.835379	0.705813	1.25341	325	670	32.663	67.337	-1.71497	-0.95235	-1.41829	1.41829
972891	Purmorphamine	C1CCC(CC1)n2cnc3c(Nc4ccc(cc4)N5CCOCC5)nc(Oc6cccc7ccccc67)nc23	1	S3042	None	None	Selleck Chemicals	SelleckBioactives Dose Series	3	99	20210401	05055SB-02-01			0.132,0.27,0.126,0.112,0.186,0.0856	1	percentgfp,percentnucview,percentnongfp,nongfpcount,gfpcount,cellcount	compound	L19	-2.98325	2.01747	-3.97128	4.05083	-1.85965	1364	0.612112	1.21579	0.669361	1.31577	446	918	32.698	67.302	-0.722253	1.55178	-1.07569	1.07569
972425	Dioscin	C[C@@H]1CC[C@@]2(OC1)O[C@H]3C[C@H]4[C@@H]5CC=C6C[C@H](CC[C@]6(C)[C@H]5CC[C@]4(C)[C@H]3[C@@H]2C)O[C@@H]7O[C@H](CO)[C@@H](O[C@@H]8O[C@@H](C)[C@H](O)[C@@H](O)[C@H]8O)[C@H](O)[C@H]7O[C@@H]9O[C@@H](C)[C@H](O)[C@@H](O)[C@H]9O	1	S2379	None	None	Selleck Chemicals	SelleckBioactives Dose Series	0	>200	20210401	05054SB-02-01			0.171,0.229,0.124,0.185,0.28,0.179	1	percentgfp,percentnucview,percentnongfp,nongfpcount,gfpcount,cellcount	compound	P03	-3.34085	-0.169176	-3.16821	3.40553	1.06118	1277	0.679054	1.03296	0.77811	1.16112	418	859	32.733	67.267	-1.07508	0.324667	-1.08081	1.08081
255785	Esomeprazole; Omeprazole	COc1ccc2[nH]c(nc2c1)S(=O)Cc3ncc(C)c(OC)c3C	7	S1389	None	None	Selleck Chemicals	SelleckBioactives Dose Series	0		20210401	05052SB-02-01			0.221,0.309,0.152,0.24,0.308,0.236	1	percentgfp,percentnucview,percentnongfp,nongfpcount,gfpcount,cellcount	compound	B08	-0.0718289	1.27189	-0.483544	0.257696	-0.0555225	1539	0.883181	1.30625	0.805425	1.13377	505	1034	32.814	67.186	0.0691004	1.65221	-0.396584	0.396584
972234		OC(=O)c1ccc(Nc2ncc3CN=C(c4cc(Cl)ccc4c3n2)c5c(F)cccc5F)cc1	2	S1100	None	None	Selleck Chemicals	SelleckEpigenetics	0	33	20210401	05050SK			0.123,0.27,0.0946,0.101,0.178,0.0898	1	percentgfp,percentnucview,percentnongfp,nongfpcount,gfpcount,cellcount	compound	M05	-1.82338	-0.0702674	-2.25326	2.36423	1.32891	1097	0.531745	0.844578	0.754323	1.18919	360	737	32.817	67.183	-1.37782	-0.469676	-1.10321	1.10321
972237		OCCn1cc(c2ccc3\C(=N\O)\CCc3c2)c(n1)c4ccncc4	1	S1104	None	None	Selleck Chemicals	SelleckBioactives Dose Series	0	20	20210401	05052SB-02-01			0.221,0.309,0.152,0.24,0.308,0.236	1	percentgfp,percentnucview,percentnongfp,nongfpcount,gfpcount,cellcount	compound	C21	0.0568316	2.12761	-0.5387	0.651807	1.01882	1504	0.863943	1.27593	0.80621	1.13323	494	1010	32.846	67.154	0.0174256	1.51257	-0.393735	0.393735
972972		Brc1cncc(c1)C(=O)N2CCC(CC2)N3CCCC3	2	S7373	None	None	Selleck Chemicals	SelleckEpigenetics	0	34	20210401	05050SK			0.123,0.27,0.0946,0.101,0.178,0.0898	1	percentgfp,percentnucview,percentnongfp,nongfpcount,gfpcount,cellcount	compound	O10	-2.43174	-1.17252	-2.02545	2.02794	-2.22505	1077	0.522883	0.828535	0.755518	1.18827	354	723	32.869	67.131	-1.41298	-0.5717	-1.09665	1.09665
957536	Sitaxentan	Cc1cc2OCOc2cc1CC(=O)c3sccc3S(=O)(=O)Nc4onc(C)c4Cl	2	S3034	Na	None	Selleck Chemicals	SelleckBioactives Dose Series	0	12	20210401	05055SB-02-01			0.132,0.27,0.126,0.112,0.186,0.0856	1	percentgfp,percentnucview,percentnongfp,nongfpcount,gfpcount,cellcount	compound	B19	-5.19494	-3.576	-4.61598	4.66173	-0.975321	815	0.367816	0.724443	0.673148	1.31215	268	547	32.883	67.117	-1.57203	-1.37176	-1.05725	1.05725
972816		CC(C)(CO)c1cc2cc(NC(=O)C3(CC3)c4ccc5OC(F)(F)Oc5c4)c(F)cc2n1C[C@@H](O)CO	1	S7059	None	None	Selleck Chemicals	SelleckBioactives Dose Series	0	>100	20210401	05056SB-02-01			0.116,0.186,0.112,0.112,0.15,0.069	1	percentgfp,percentnucview,percentnongfp,nongfpcount,gfpcount,cellcount	compound	B15	-3.76896	-0.209814	-3.14472	3.12379	-1.54104	1168	0.520875	1.02399	0.672291	1.31523	385	783	32.962	67.038	-1.37528	0.350213	-1.34747	1.34747
255064	Tyrphostin A9	CC(C)(C)c1cc(C=C(C#N)C#N)cc(c1O)C(C)(C)C	4	S2895	None	None	Selleck Chemicals	SelleckBioactives Dose Series	2	>100	20210401	05055SB-02-01			0.132,0.27,0.126,0.112,0.186,0.0856	1	percentgfp,percentnucview,percentnongfp,nongfpcount,gfpcount,cellcount	compound	L05	-3.05213	-3.50379	-1.83432	1.88897	-2.67834	952	0.430949	0.844963	0.675195	1.31019	314	638	32.983	67.017	-1.35243	-0.65467	-1.04728	1.04728
131177	Bumetanide	CCCCNc1cc(cc(c1Oc2ccccc2)S(=O)(=O)N)C(=O)O	7	S1287	None	None	Selleck Chemicals	SelleckBioactives Dose Series	0	60	20210401	05052SB-02-01			0.221,0.309,0.152,0.24,0.308,0.236	1	percentgfp,percentnucview,percentnongfp,nongfpcount,gfpcount,cellcount	compound	F13	-0.513537	0.431193	-0.226062	0.216504	0.0972315	1355	0.781746	1.14708	0.80972	1.13082	447	908	32.989	67.011	-0.203367	0.919115	-0.381007	0.381007
972278		COc1cc2ncnc(Nc3cccc(c3)C#C)c2cc1OCCCCCCC(=O)NO	1	S1194	None	None	Selleck Chemicals	SelleckBioactives Dose Series	0	>100	20210401	05052SB-02-01			0.221,0.309,0.152,0.24,0.308,0.236	1	percentgfp,percentnucview,percentnongfp,nongfpcount,gfpcount,cellcount	compound	E18	-0.774805	0.548791	-0.91705	1.06037	0.0248259	1273	0.734527	1.07759	0.809818	1.13075	420	853	32.993	67.007	-0.330205	0.599113	-0.380651	0.380651
973123		CN(C)C1CCN(CC1)C(=O)c2ccc(NC(=O)Nc3ccc(cc3)c4nc(nc(n4)N5CCOCC5)N6CCOCC6)cc2	1	S2628	None	None	Selleck Chemicals	SelleckBioactives Dose Series	0	114	20210401	05055SB-02-01			0.132,0.27,0.126,0.112,0.186,0.0856	1	percentgfp,percentnucview,percentnongfp,nongfpcount,gfpcount,cellcount	compound	C05	-2.61864	-1.72394	-2.27363	2.28334	0.12193	897	0.406245	0.795961	0.675523	1.30988	296	601	32.999	67.001	-1.43836	-0.946236	-1.04568	1.04568
					None	None		SelleckBioactives Dose Series			20210401	05052SB-02-01			0.221,0.309,0.152,0.24,0.308,0.236	1	percentgfp,percentnucview,percentnongfp,nongfpcount,gfpcount,cellcount	negativeControl	G23						1512	0.872688	1.27972	0.810064	1.13058	499	1013	33.003	66.997	0.0409141	1.53003	-0.379761	0.379761
955640		CN(C)CCOc1ccc(cc1)c2nc(c3ccc4\C(=N\O)\CCc4c3)c([nH]2)c5ccncc5	2	S2220	None	None	Selleck Chemicals	SelleckBioactives Dose Series	0	53	20210401	05054SB-02-01			0.171,0.229,0.124,0.185,0.28,0.179	1	percentgfp,percentnucview,percentnongfp,nongfpcount,gfpcount,cellcount	compound	K17	-1.04267	6.54767	-3.56133	3.70899	-1.88986	1527	0.818763	1.23017	0.7846	1.15641	504	1023	33.006	66.994	-0.491571	1.82072	-1.04237	1.04237
255709	Betamethasone	C[C@H]1C[C@H]2[C@@H]3CCC4=CC(=O)C=C[C@]4(C)[C@@]3(F)[C@@H](O)C[C@]2(C)[C@@]1(O)C(=O)CO	3	S1500	None	None	Selleck Chemicals	SelleckBioactives Dose Series	0	>100	20210401	05053SB-02-01			0.142,0.221,0.102,0.153,0.234,0.151	1	percentgfp,percentnucview,percentnongfp,nongfpcount,gfpcount,cellcount	compound	C03	0.0251523	1.74543	-0.453722	0.269408	0.00142821	1323	0.723884	1.06482	0.792739	1.14805	437	886	33.031	66.969	-0.891106	0.684347	-1.13309	1.13309
972646		OC(=O)[C@H](Cc1c[nH]c2ccccc12)N3C(=O)c4ccccc4C3=O	2	S2821	None	None	Selleck Chemicals	SelleckEpigenetics	0	50	20210401	05050SK			0.123,0.27,0.0946,0.101,0.178,0.0898	1	percentgfp,percentnucview,percentnongfp,nongfpcount,gfpcount,cellcount	compound	E21	-0.749147	4.39748	-3.47162	3.49526	2.11757	1553	0.757737	1.19181	0.759288	1.18537	513	1040	33.033	66.967	-0.481297	1.73842	-1.07595	1.07595
972336	Aurora A Inhibitor I	CCN1CCN(CC1)C(=O)Cc2ccc(Nc3ncc(F)c(Nc4ccc(cc4)C(=O)Nc5ccccc5Cl)n3)cc2	1	S1451	None	None	Selleck Chemicals	SelleckBioactives Dose Series	0	101	20210401	05052SB-02-01			0.221,0.309,0.152,0.24,0.308,0.236	1	percentgfp,percentnucview,percentnongfp,nongfpcount,gfpcount,cellcount	compound	L16	-2.02447	-0.720601	-1.84461	1.38674	-1.46246	1197	0.692554	1.0119	0.812027	1.12923	396	801	33.083	66.917	-0.44295	0.296565	-0.372641	0.372641
129976	Amiloride	NC(=N)NC(=O)c1nc(Cl)c(N)nc1N	9	S1811	Cl	None	Selleck Chemicals	SelleckBioactives Dose Series	0		20210401	05053SB-02-01			0.142,0.221,0.102,0.153,0.234,0.151	1	percentgfp,percentnucview,percentnongfp,nongfpcount,gfpcount,cellcount	compound	L05	-2.14262	-0.636064	-2.21822	2.29034	1.56896	1206	0.660938	0.969879	0.794035	1.14712	399	807	33.085	66.915	-1.15299	-0.0515851	-1.12482	1.12482
972330	Bimatoprost	CCNC(=O)CCC\C=C/C[C@H]1[C@@H](O)C[C@H](O)[C@@H]1\C=C\C(O)CCc2ccccc2	1	S1407	None	None	Selleck Chemicals	SelleckBioactives Dose Series	0	66	20210401	05052SB-02-01			0.221,0.309,0.152,0.24,0.308,0.236	1	percentgfp,percentnucview,percentnongfp,nongfpcount,gfpcount,cellcount	compound	N10	-2.26932	0.861551	-2.36205	2.38149	-2.07854	1351	0.781746	1.14202	0.812126	1.12917	447	904	33.087	66.913	-0.203367	0.895842	-0.372285	0.372285
972411	Nicorandil	[O-][N+](=O)OCCNC(=O)c1cccnc1	1	S1971	None	None	Selleck Chemicals	SelleckBioactives Dose Series	0	>100	20210401	05053SB-02-01			0.142,0.221,0.102,0.153,0.234,0.151	1	percentgfp,percentnucview,percentnongfp,nongfpcount,gfpcount,cellcount	compound	L04	-1.63646	2.11997	-2.35113	2.42961	-3.11915	1417	0.776892	1.13934	0.794347	1.1469	469	948	33.098	66.902	-0.67057	1.26191	-1.12282	1.12282
972898		CCNC(=O)C[C@@H]1N=C(c2ccc(Cl)cc2)c3cc(OC)ccc3n4c(C)nnc14	2	S7189	None	None	Selleck Chemicals	SelleckEpigenetics	0	16	20210401	05050SK			0.123,0.27,0.0946,0.101,0.178,0.0898	1	percentgfp,percentnucview,percentnongfp,nongfpcount,gfpcount,cellcount	compound	E08	-1.59556	0.589407	-2.89489	2.85602	-2.03473	1184	0.579012	0.907606	0.761012	1.18404	392	792	33.108	66.892	-1.19032	-0.0688664	-1.06649	1.06649
972364	Pracinostat	CCCCc1nc2cc(\C=C\C(=O)NO)ccc2n1CCN(CC)CC	2	S1515	None	None	Selleck Chemicals	SelleckEpigenetics	0	>100	20210401	05050SK			0.123,0.27,0.0946,0.101,0.178,0.0898	1	percentgfp,percentnucview,percentnongfp,nongfpcount,gfpcount,cellcount	compound	O11	-4.69369	-6.31253	-3.16327	3.03086	-0.113967	634	0.310185	0.48589	0.761356	1.18377	210	424	33.123	66.877	-2.25677	-2.75065	-1.06459	1.06459
972354	Daclatasvir	COC(=O)N[C@@H](C(C)C)C(=O)N1CCC[C@H]1c2nc(c[nH]2)c3ccc(cc3)c4ccc(cc4)c5c[nH]c(n5)[C@@H]6CCCN6C(=O)[C@@H](NC(=O)OC)C(C)C	1	S1482	None	None	Selleck Chemicals	SelleckBioactives Dose Series	0	>200	20210401	05052SB-02-01			0.221,0.309,0.152,0.24,0.308,0.236	1	percentgfp,percentnucview,percentnongfp,nongfpcount,gfpcount,cellcount	compound	N22	-1.95011	0.323603	-1.99808	1.37835	-0.0491146	1316	0.762509	1.1117	0.813206	1.12842	436	880	33.131	66.869	-0.255042	0.756205	-0.368369	0.368369
972341	Zibotentan	COc1nc(C)cnc1NS(=O)(=O)c2cccnc2c3ccc(cc3)c4ocnn4	1	S1456	None	None	Selleck Chemicals	SelleckBioactives Dose Series	0	16	20210401	05052SB-02-01			0.221,0.309,0.152,0.24,0.308,0.236	1	percentgfp,percentnucview,percentnongfp,nongfpcount,gfpcount,cellcount	compound	F18	0.0533586	0.0900751	0.0460999	-0.0413737	0.675594	1411	0.818472	1.19129	0.814114	1.1278	468	943	33.168	66.832	-0.104715	1.12275	-0.365075	0.365075
955206	Acitretin	COc1cc(C)c(\C=C\C(=C\C=C\C(=C\C(=O)O)\C)\C)c(C)c1C	2	S1368	None	None	Selleck Chemicals	SelleckBioactives Dose Series	0		20210401	05052SB-02-01			0.221,0.309,0.152,0.24,0.308,0.236	1	percentgfp,percentnucview,percentnongfp,nongfpcount,gfpcount,cellcount	compound	D04	0.643934	-1.07256	0.925329	-1.23113	1.48952	1021	0.592868	0.86157	0.814973	1.12721	339	682	33.203	66.797	-0.71072	-0.395802	-0.36196	0.36196
957540	Cinacalcet	C[C@@H](NCCCc1cccc(c1)C(F)(F)F)c2cccc3ccccc23	2	S1260	Cl	None	Selleck Chemicals	SelleckBioactives Dose Series	0		20210401	05052SB-02-01			0.221,0.309,0.152,0.24,0.308,0.236	1	percentgfp,percentnucview,percentnongfp,nongfpcount,gfpcount,cellcount	compound	B09	-0.146815	1.41118	-0.445653	0.373648	-0.542601	1441	0.83771	1.21529	0.815906	1.12657	479	962	33.241	66.759	-0.0530401	1.2333	-0.358578	0.358578
972596		Cn1cc(cn1)c2cnn3c(N)c(Br)c(nc23)[C@@H]4CCCNC4	1	S2735	None	None	Selleck Chemicals	SelleckBioactives Dose Series	0	34	20210401	05055SB-02-01			0.132,0.27,0.126,0.112,0.186,0.0856	1	percentgfp,percentnucview,percentnongfp,nongfpcount,gfpcount,cellcount	compound	E21	-1.99179	0.147932	-1.97659	2.04308	-2.89229	1119	0.511923	0.987998	0.68236	1.30335	373	746	33.333	66.667	-1.07076	0.196389	-1.01238	1.01238
955546		COc1ccc(COc2ccc(Cc3cnc(N)nc3N)cc2OC)cc1	2	S8042	None	None	Selleck Chemicals	SelleckBioactives Dose Series	0	4	20210401	05057SB-02-01			0.142,0.255,0.122,0.185,0.206,0.148	1	percentgfp,percentnucview,percentnongfp,nongfpcount,gfpcount,cellcount	compound	I17	-4.43993	0.191912	-3.93486	3.90082	-4.47876	1189	0.577022	0.987493	0.721501	1.2399	397	792	33.389	66.611	-1.27679	0.166511	-1.31926	1.31926
972962	Ribociclib	CN(C)C(=O)c1cc2cnc(Nc3ccc(cn3)N4CCNCC4)nc2n1C5CCCC5	1	S7440	None	None	Selleck Chemicals	SelleckBioactives Dose Series	0	25	20210401	05057SB-02-01			0.142,0.255,0.122,0.185,0.206,0.148	1	percentgfp,percentnucview,percentnongfp,nongfpcount,gfpcount,cellcount	compound	E05	-2.07949	0.858122	-2.14019	2.13965	-0.737088	1199	0.582836	0.994974	0.722711	1.23886	401	798	33.445	66.555	-1.25244	0.221537	-1.31162	1.31162
972315		Nc1nc(N)c2nc(c3cccc(O)c3)c(nc2n1)c4cccc(O)c4	1	S1352	None	None	Selleck Chemicals	SelleckBioactives Dose Series	0		20210401	05052SB-02-01			0.221,0.309,0.152,0.24,0.308,0.236	1	percentgfp,percentnucview,percentnongfp,nongfpcount,gfpcount,cellcount	compound	H21	-1.26956	0.864887	-1.44557	1.36763	-1.00201	1412	0.828966	1.18497	0.823956	1.12103	474	938	33.569	66.431	-0.0765287	1.09366	-0.329384	0.329384
973002		Cc1cc(ccc1Nc2nc(NC3CCCCC3)c4[nH]cnc4n2)N5CCOCC5	1	S7488	None	None	Selleck Chemicals	SelleckBioactives Dose Series	3	41	20210401	05057SB-02-01			0.142,0.255,0.122,0.185,0.206,0.148	1	percentgfp,percentnucview,percentnongfp,nongfpcount,gfpcount,cellcount	compound	I07	-4.20121	-3.33927	-2.54972	2.46022	-0.283986	958	0.468013	0.792987	0.72632	1.23575	322	636	33.612	66.388	-1.73322	-1.26416	-1.28884	1.28884
972279	Dutasteride	C[C@]12CC[C@H]3[C@@H](CC[C@H]4NC(=O)C=C[C@]34C)[C@@H]1CC[C@@H]2C(=O)Nc5cc(ccc5C(F)(F)F)C(F)(F)F	1	S1202	None	None	Selleck Chemicals	SelleckBioactives Dose Series	0	>100	20210401	05052SB-02-01			0.221,0.309,0.152,0.24,0.308,0.236	1	percentgfp,percentnucview,percentnongfp,nongfpcount,gfpcount,cellcount	compound	E20	-0.223064	-0.773144	0.187199	-0.838872	-0.0774322	1165	0.685558	0.97653	0.825895	1.1197	392	773	33.648	66.352	-0.461741	0.133655	-0.322352	0.322352
972316		O=C1NC(=O)\C(=C\c2ccc3nccc(c4ccncc4)c3c2)\S1	1	S1360	None	None	Selleck Chemicals	SelleckBioactives Dose Series	0	>100	20210401	05057SB-02-01			0.142,0.255,0.122,0.185,0.206,0.148	1	percentgfp,percentnucview,percentnongfp,nongfpcount,gfpcount,cellcount	compound	E10	-5.02754	-3.83687	-3.15581	3.16113	2.88672	829	0.405514	0.685759	0.727249	1.23495	279	550	33.655	66.345	-1.99491	-2.05287	-1.28297	1.28297
255821	Atropine	CN1[C@@H]2CC[C@H]1C[C@H](C2)OC(=O)C(CO)c3ccccc3	2	S2130	sulfate	H2O	Selleck Chemicals	SelleckBioactives Dose Series	0	35	20210401	05054SB-02-01			0.171,0.229,0.124,0.185,0.28,0.179	1	percentgfp,percentnucview,percentnongfp,nongfpcount,gfpcount,cellcount	compound	A07	-2.99657	-2.61362	-1.87795	2.63594	-0.781697	1057	0.578333	0.84296	0.800622	1.14478	356	701	33.68	66.32	-1.49575	-1.11665	-0.947464	0.947464
972465		CC(C)n1nc(c2cc3cc(O)ccc3[nH]2)c4c(N)ncnc14	1	S2218	None	None	Selleck Chemicals	SelleckBioactives Dose Series	0		20210401	05054SB-02-01			0.171,0.229,0.124,0.185,0.28,0.179	1	percentgfp,percentnucview,percentnongfp,nongfpcount,gfpcount,cellcount	compound	G17	-5.12898	-4.9448	-3.41582	3.49417	1.12969	769	0.420753	0.61328	0.800622	1.14478	259	510	33.68	66.32	-2.15389	-2.859	-0.947464	0.947464
972467	Andrographolide	C[C@@]1(CO)[C@H](O)CC[C@@]2(C)[C@H](C\C=C\3/C(O)COC3=O)C(=C)CC[C@H]12	1	S2261	None	None	Selleck Chemicals	SelleckBioactives Dose Series	0	>100	20210401	05054SB-02-01			0.171,0.229,0.124,0.185,0.28,0.179	1	percentgfp,percentnucview,percentnongfp,nongfpcount,gfpcount,cellcount	compound	E04	-2.13634	1.26452	-2.03137	2.11052	-2.63853	1312	0.718042	1.04618	0.800836	1.14462	442	870	33.689	66.311	-0.912239	0.425012	-0.946196	0.946196
735622	Tanshinone IIA	Cc1coc2c3ccc4c(CCCC4(C)C)c3C(=O)C(=O)c12	4	S2365	None	None	Selleck Chemicals	SelleckBioactives Dose Series	3	>100	20210401	05057SB-02-01			0.142,0.255,0.122,0.185,0.206,0.148	1	percentgfp,percentnucview,percentnongfp,nongfpcount,gfpcount,cellcount	compound	D03	-0.451469	3.16107	-2.21703	2.24235	-1.21716	1463	0.716553	1.20943	0.728178	1.23415	493	970	33.698	66.302	-0.692547	1.79895	-1.27711	1.27711
255798	Lovastatin	CC[C@H](C)C(=O)O[C@H]1C[C@@H](C)C=C2C=C[C@H](C)[C@H](CC[C@@H]3C[C@@H](O)CC(=O)O3)[C@@H]12	7	S2061	None	None	Selleck Chemicals	SelleckBioactives Dose Series	0	47	20210401	05053SB-02-01			0.142,0.221,0.102,0.153,0.234,0.151	1	percentgfp,percentnucview,percentnongfp,nongfpcount,gfpcount,cellcount	compound	L18	-4.20485	-3.89466	-2.53918	2.48685	2.87957	1019	0.569831	0.811237	0.810211	1.13556	344	675	33.759	66.241	-1.53204	-1.28124	-1.02152	1.02152
					None	None		SelleckBioactives Dose Series			20210401	05052SB-02-01			0.221,0.309,0.152,0.24,0.308,0.236	1	percentgfp,percentnucview,percentnongfp,nongfpcount,gfpcount,cellcount	negativeControl	B02						1401	0.827217	1.17234	0.828694	1.11778	473	928	33.762	66.238	-0.0812264	1.03548	-0.312206	0.312206
972684	Tacedinaline	CC(=O)Nc1ccc(cc1)C(=O)Nc2ccccc2N	1	S2818	None	None	Selleck Chemicals	SelleckBioactives Dose Series	0	85	20210401	05055SB-02-01			0.132,0.27,0.126,0.112,0.186,0.0856	1	percentgfp,percentnucview,percentnongfp,nongfpcount,gfpcount,cellcount	compound	C16	-2.49479	-0.993593	-2.66818	2.56428	-2.85042	903	0.418597	0.791987	0.691429	1.29469	305	598	33.776	66.224	-1.39539	-0.969876	-0.968213	0.968213
756960	Diclazuril	Clc1ccc(cc1)C(C#N)c2c(Cl)cc(cc2Cl)N3N=CC(=O)NC3=O	2	S2028	None	None	Selleck Chemicals	SelleckBioactives Dose Series	0	34	20210401	05053SB-02-01			0.142,0.221,0.102,0.153,0.234,0.151	1	percentgfp,percentnucview,percentnongfp,nongfpcount,gfpcount,cellcount	compound	L12	-3.04032	2.00439	-3.85398	3.8446	-1.147	1388	0.776892	1.10448	0.810955	1.13503	469	919	33.79	66.21	-0.67057	0.991761	-1.01677	1.01677
756831	Duloxetine	CNCC[C@H](Oc1cccc2ccccc12)c3cccs3	4	S2084	Cl	None	Selleck Chemicals	SelleckBioactives Dose Series	0		20210401	05053SB-02-01			0.142,0.221,0.102,0.153,0.234,0.151	1	percentgfp,percentnucview,percentnongfp,nongfpcount,gfpcount,cellcount	compound	H22	-2.11565	2.26042	-2.3704	2.33217	-0.0966187	1444	0.808365	1.14895	0.811075	1.13495	488	956	33.795	66.205	-0.539626	1.33644	-1.01601	1.01601
972685	2-({5-CHLORO-2-[(2-METHOXY-4-MORPHOLIN-4-YLPHENYL)AMINO]PYRIMIDIN-4-YL}AMINO)-N-METHYLBENZAMIDE	CNC(=O)c1ccccc1Nc2nc(Nc3ccc(cc3OC)N4CCOCC4)ncc2Cl	1	S2820	None	None	Selleck Chemicals	SelleckBioactives Dose Series	0	54	20210401	05055SB-02-01			0.132,0.27,0.126,0.112,0.186,0.0856	1	percentgfp,percentnucview,percentnongfp,nongfpcount,gfpcount,cellcount	compound	G16	-1.45213	-1.31043	-2.00461	1.93382	-7.1057e-16	846	0.39252	0.74166	0.692043	1.2941	286	560	33.806	66.194	-1.4861	-1.26932	-0.965222	0.965222
130834	Haloperidol	OC1(CCN(CCCC(=O)c2ccc(F)cc2)CC1)c3ccc(Cl)cc3	10	S1920	None	None	Selleck Chemicals	SelleckBioactives Dose Series	0		20210401	05053SB-02-01			0.142,0.221,0.102,0.153,0.234,0.151	1	percentgfp,percentnucview,percentnongfp,nongfpcount,gfpcount,cellcount	compound	B21	-2.19188	-2.04462	-1.68152	1.56719	-2.06498	1316	0.737136	1.0468	0.811555	1.1346	445	871	33.815	66.185	-0.835972	0.544613	-1.01294	1.01294
732979		FC1=CN([C@H]2CCCO2)C(=O)NC1=O	4	S1300	None	None	Selleck Chemicals	SelleckBioactives Dose Series	0		20210401	05052SB-02-01			0.221,0.309,0.152,0.24,0.308,0.236	1	percentgfp,percentnucview,percentnongfp,nongfpcount,gfpcount,cellcount	compound	F15	-0.129608	0.823186	-0.10496	0.10193	-0.334516	1440	0.851701	1.20392	0.830093	1.11681	487	953	33.819	66.181	-0.0154584	1.18093	-0.307132	0.307132
285698	Fluocinonide	CC(=O)OCC(=O)[C@@]12OC(C)(C)O[C@@H]1C[C@H]3[C@@H]4C[C@H](F)C5=CC(=O)C=C[C@]5(C)[C@@]4(F)[C@@H](O)C[C@]23C	2	S2608	None	None	Selleck Chemicals	SelleckBioactives Dose Series	0	>100	20210401	05057SB-02-01			0.142,0.255,0.122,0.185,0.206,0.148	1	percentgfp,percentnucview,percentnongfp,nongfpcount,gfpcount,cellcount	compound	D07	-2.42943	-0.013708	-2.36252	2.3387	-1.75535	1226	0.604637	1.00994	0.733213	1.22981	416	810	33.931	66.069	-1.16116	0.331588	-1.24532	1.24532
130342	Famciclovir	CC(=O)OCC(CCn1cnc2cnc(N)nc12)COC(=O)C	6	S2467	None	None	Selleck Chemicals	SelleckBioactives Dose Series	0	70	20210401	05054SB-02-01			0.171,0.229,0.124,0.185,0.28,0.179	1	percentgfp,percentnucview,percentnongfp,nongfpcount,gfpcount,cellcount	compound	B19	-0.631682	1.08674	-1.20423	1.14735	-1.04655	1463	0.807392	1.16162	0.807539	1.13975	497	966	33.971	66.029	-0.539065	1.30075	-0.906489	0.906489
973100		CCn1cc(c2ccnc3[nH]c(cc23)c4cccc(CN(C)C)c4)c(n1)c5ccc(NC(=O)N(C)C)cc5	2	S2740	None	None	Selleck Chemicals	SelleckBioactives Dose Series	0	75	20210401	05055SB-02-01			0.132,0.27,0.126,0.112,0.186,0.0856	1	percentgfp,percentnucview,percentnongfp,nongfpcount,gfpcount,cellcount	compound	K21	-3.39842	-1.81363	-2.51859	2.6133	-0.22441	894	0.417224	0.781392	0.696096	1.29023	304	590	34.004	65.996	-1.40017	-1.03292	-0.945481	0.945481
972922	Silodosin	C[C@H](Cc1cc2CCN(CCCO)c2c(c1)C(=O)N)NCCOc3ccccc3OCC(F)(F)F	1	S1613	None	None	Selleck Chemicals	SelleckBioactives Dose Series	0	37	20210401	05053SB-02-01			0.142,0.221,0.102,0.153,0.234,0.151	1	percentgfp,percentnucview,percentnongfp,nongfpcount,gfpcount,cellcount	compound	E19	-4.60003	-6.65764	-1.77986	1.73163	0.0568429	816	0.460503	0.646586	0.817651	1.13025	278	538	34.069	65.931	-1.9869	-2.55748	-0.974017	0.974017
972953		COc1ccc(CCc2nc3cc(ccc3n2C[C@H](C)N4CCOCC4)c5c(C)onc5C)cc1Cl	2	S7256	None	None	Selleck Chemicals	SelleckEpigenetics	0	41	20210401	05050SK			0.123,0.27,0.0946,0.101,0.178,0.0898	1	percentgfp,percentnucview,percentnongfp,nongfpcount,gfpcount,cellcount	compound	M08	-3.27304	-4.4279	-2.00672	2.05527	2.03895	760	0.382561	0.57413	0.783331	1.16685	259	501	34.079	65.921	-1.96965	-2.18951	-0.943936	0.943936
					None	None		SelleckBioactives Dose Series			20210401	05054SB-02-01			0.171,0.229,0.124,0.185,0.28,0.179	1	percentgfp,percentnucview,percentnongfp,nongfpcount,gfpcount,cellcount	negativeControl	B23						1291	0.714793	1.02334	0.810178	1.13784	440	851	34.082	65.918	-0.925808	0.251689	-0.89086	0.89086
757068	Meglumine	CNC[C@H](O)[C@@H](O)[C@H](O)[C@H](O)CO	3	S1974	None	None	Selleck Chemicals	SelleckBioactives Dose Series	0	30	20210401	05053SB-02-01			0.142,0.221,0.102,0.153,0.234,0.151	1	percentgfp,percentnucview,percentnongfp,nongfpcount,gfpcount,cellcount	compound	B06	-0.706859	0.353328	-0.788321	0.815775	-1.26054	1464	0.826587	1.15977	0.818035	1.12998	499	965	34.085	65.915	-0.463816	1.42028	-0.971565	0.971565
972208	Entinostat	Nc1ccccc1NC(=O)c2ccc(CNC(=O)OCc3cccnc3)cc2	1	S1053	None	None	Selleck Chemicals	SelleckBioactives Dose Series	0	83	20210401	05052SB-02-01			0.221,0.309,0.152,0.24,0.308,0.236	1	percentgfp,percentnucview,percentnongfp,nongfpcount,gfpcount,cellcount	compound	G11	-2.8329	-2.93828	-1.7896	2.2106	-1.74249	789	0.470447	0.656916	0.836843	1.11217	269	520	34.094	65.906	-1.03956	-1.33835	-0.282656	0.282656
					None	None		SelleckBioactives Dose Series			20210401	05054SB-02-01			0.171,0.229,0.124,0.185,0.28,0.179	1	percentgfp,percentnucview,percentnongfp,nongfpcount,gfpcount,cellcount	negativeControl	C23						1440	0.797644	1.14118	0.810534	1.13758	491	949	34.097	65.903	-0.579775	1.14567	-0.888748	0.888748
972508	Ibrutinib	Nc1ncnc2c1c(nn2C3CCCN(C3)C(=O)C=C)c4ccc(Oc5ccccc5)cc4	1	S2680	None	None	Selleck Chemicals	SelleckBioactives Dose Series	0	>100	20210401	05055SB-02-01			0.132,0.27,0.126,0.112,0.186,0.0856	1	percentgfp,percentnucview,percentnongfp,nongfpcount,gfpcount,cellcount	compound	O11	-2.9643	-3.68433	-2.28163	2.24846	2.07879	777	0.363699	0.67809	0.698184	1.28824	265	512	34.106	65.894	-1.58635	-1.64757	-0.935312	0.935312
130952	Tetracaine	CCCCNc1ccc(cc1)C(=O)OCCN(C)C	6	S2573	Cl	None	Selleck Chemicals	SelleckBioactives Dose Series	0	55	20210401	05054SB-02-01			0.171,0.229,0.124,0.185,0.28,0.179	1	percentgfp,percentnucview,percentnongfp,nongfpcount,gfpcount,cellcount	compound	B18	-1.77538	-0.771326	-1.5756	1.80587	-1.02957	1422	0.787897	1.12675	0.810772	1.13741	485	937	34.107	65.893	-0.620485	1.0362	-0.88734	0.88734
					None	None		SelleckBioactives Dose Series			20210401	05055SB-02-01			0.132,0.27,0.126,0.112,0.186,0.0856	1	percentgfp,percentnucview,percentnongfp,nongfpcount,gfpcount,cellcount	negativeControl	O02						1362	0.638188	1.18798	0.698901	1.28755	465	897	34.141	65.859	-0.631546	1.38629	-0.931822	0.931822
972503	Clindamycin HCl	CCC[C@@H]1C[C@H](N(C)C1)C(=O)N[C@H](C(C)Cl)[C@H]2O[C@H](SC)[C@H](O)[C@@H](O)[C@H]2O	1	S2457	Cl	None	Selleck Chemicals	SelleckBioactives Dose Series	0	>100	20210401	05054SB-02-01			0.171,0.229,0.124,0.185,0.28,0.179	1	percentgfp,percentnucview,percentnongfp,nongfpcount,gfpcount,cellcount	compound	F17	-1.65081	3.85233	-3.1932	3.25897	1.34438	1448	0.804143	1.14599	0.812626	1.13606	495	953	34.185	65.815	-0.552635	1.18216	-0.876357	0.876357
					None	None		SelleckBioactives Dose Series			20210401	05055SB-02-01			0.132,0.27,0.126,0.112,0.186,0.0856	1	percentgfp,percentnucview,percentnongfp,nongfpcount,gfpcount,cellcount	negativeControl	N02						1316	0.617602	1.14692	0.700006	1.2865	450	866	34.195	65.805	-0.703157	1.14201	-0.926438	0.926438
734567	Costunolide	C\C\1=C/CC\C(=C\[C@H]2OC(=O)C(=C)[C@@H]2CC1)\C	2	S1319	None	None	Selleck Chemicals	SelleckBioactives Dose Series	0	>100	20210401	05052SB-02-01			0.221,0.309,0.152,0.24,0.308,0.236	1	percentgfp,percentnucview,percentnongfp,nongfpcount,gfpcount,cellcount	compound	D17	-0.799116	0.34779	-0.787179	0.824809	-0.806247	1324	0.792239	1.10033	0.839813	1.11013	453	871	34.215	65.785	-0.175181	0.703841	-0.271886	0.271886
131417	Fluconazole	OC(Cn1cncn1)(Cn2cncn2)c3ccc(F)cc3F	7	S1331	None	None	Selleck Chemicals	SelleckBioactives Dose Series	0		20210401	05052SB-02-01			0.221,0.309,0.152,0.24,0.308,0.236	1	percentgfp,percentnucview,percentnongfp,nongfpcount,gfpcount,cellcount	compound	B19	0.0650407	0.452877	-0.124201	0.0978127	-0.106709	1467	0.877934	1.21908	0.839911	1.11006	502	965	34.219	65.781	0.0550073	1.25075	-0.27153	0.27153
					None	None		SelleckBioactives Dose Series			20210401	05054SB-02-01			0.171,0.229,0.124,0.185,0.28,0.179	1	percentgfp,percentnucview,percentnongfp,nongfpcount,gfpcount,cellcount	negativeControl	J02						1340	0.745659	1.05941	0.814266	1.13487	459	881	34.254	65.746	-0.796894	0.525356	-0.866641	0.866641
130333	Acemetacin	COc1ccc2c(c1)c(CC(=O)OCC(=O)O)c(C)n2C(=O)c3ccc(Cl)cc3	6	S2602	None	None	Selleck Chemicals	SelleckBioactives Dose Series	0	>100	20210401	05054SB-02-01			0.171,0.229,0.124,0.185,0.28,0.179	1	percentgfp,percentnucview,percentnongfp,nongfpcount,gfpcount,cellcount	compound	H22	-2.04414	0.934767	-1.91672	2.04183	-1.31612	1468	0.817139	1.16042	0.814504	1.1347	503	965	34.264	65.736	-0.498356	1.29163	-0.865233	0.865233
130670	Dyphylline	CN1C(=O)N(C)c2ncn(CC(O)CO)c2C1=O	6	S1504	None	None	Selleck Chemicals	SelleckBioactives Dose Series	0		20210401	05053SB-02-01			0.142,0.221,0.102,0.153,0.234,0.151	1	percentgfp,percentnucview,percentnongfp,nongfpcount,gfpcount,cellcount	compound	I03	0.694671	5.0278	-0.8894	0.735256	0.748527	1540	0.874625	1.21625	0.822859	1.12653	528	1012	34.286	65.714	-0.263955	1.85811	-0.940762	0.940762
130715	Nifedipine	CO\C(=C/1\C(C(=C(C)N=C1C)C(=O)OC)c2ccccc2[N+](=O)[O-])\O	7	S1808	None	None	Selleck Chemicals	SelleckBioactives Dose Series	0	>100	20210401	05053SB-02-01			0.142,0.221,0.102,0.153,0.234,0.151	1	percentgfp,percentnucview,percentnongfp,nongfpcount,gfpcount,cellcount	compound	J05	-0.965383	1.12107	-1.82325	1.78213	0.226586	1376	0.781861	1.08646	0.823243	1.12626	472	904	34.302	65.698	-0.649894	0.852027	-0.93831	0.93831
972905	Erastin	CCOc1ccccc1N2C(=O)c3ccccc3N=C2C(C)N4CCN(CC4)C(=O)COc5ccc(Cl)cc5	1	S7242	None	None	Selleck Chemicals	SelleckBioactives Dose Series	0	54	20210401	05056SB-02-01			0.116,0.186,0.112,0.112,0.15,0.069	1	percentgfp,percentnucview,percentnongfp,nongfpcount,gfpcount,cellcount	compound	L12	-8.11196	-10.4217	-3.32662	3.10604	16.6144	361	0.167762	0.309943	0.700581	1.28802	124	237	34.349	65.651	-2.83808	-4.49224	-1.18763	1.18763
131450	Myricetin	OC1=C(Oc2cc(O)cc(O)c2C1=O)c3cc(O)c(O)c(O)c3	3	S2326	None	None	Selleck Chemicals	SelleckBioactives Dose Series	2	>100	20210401	05054SB-02-01			0.171,0.229,0.124,0.185,0.28,0.179	1	percentgfp,percentnucview,percentnongfp,nongfpcount,gfpcount,cellcount	compound	C16	-2.27072	0.0516129	-2.19668	1.90308	-1.95553	1271	0.70992	1.00289	0.817309	1.13266	437	834	34.382	65.618	-0.946163	0.0966104	-0.848618	0.848618
285693	Prednisolone	C[C@]12C[C@H](O)[C@H]3[C@@H](CCC4=CC(=O)C=C[C@]34C)[C@@H]1CC[C@]2(O)C(=O)CO	2	S1737	None	None	Selleck Chemicals	SelleckBioactives Dose Series	0	>100	20210401	05053SB-02-01			0.142,0.221,0.102,0.153,0.234,0.151	1	percentgfp,percentnucview,percentnongfp,nongfpcount,gfpcount,cellcount	compound	M18	-1.9401	0.365764	-1.64905	1.48399	-1.44264	1247	0.710633	0.983099	0.825667	1.12452	429	818	34.403	65.597	-0.946241	0.0508864	-0.922832	0.922832
					None	None		SelleckBioactives Dose Series			20210401	05057SB-02-01			0.142,0.255,0.122,0.185,0.206,0.148	1	percentgfp,percentnucview,percentnongfp,nongfpcount,gfpcount,cellcount	negativeControl	N02						1270	0.63516	1.03861	0.743542	1.22091	437	833	34.409	65.591	-1.03335	0.542521	-1.18012	1.18012
972495	Puerarin	OC[C@H]1O[C@@H](Oc2c(O)ccc3C(=O)C(=COc23)c4ccc(O)cc4)[C@H](O)[C@@H](O)[C@@H]1O	1	S2346	None	None	Selleck Chemicals	SelleckBioactives Dose Series	0	20	20210401	05054SB-02-01			0.171,0.229,0.124,0.185,0.28,0.179	1	percentgfp,percentnucview,percentnongfp,nongfpcount,gfpcount,cellcount	compound	C20	-2.31094	-0.653763	-1.70806	1.76107	-2.93691	1174	0.65631	0.925933	0.818022	1.13214	404	770	34.412	65.588	-1.17007	-0.487214	-0.844394	0.844394
285604	Triamcinolone Acetonide	CC1(C)O[C@@H]2C[C@H]3[C@@H]4CCC5=CC(=O)C=C[C@]5(C)[C@@]4(F)[C@@H](O)C[C@]3(C)[C@@]2(O1)C(=O)CO	2	S1628	None	None	Selleck Chemicals	SelleckBioactives Dose Series	0	>100	20210401	05053SB-02-01			0.142,0.221,0.102,0.153,0.234,0.151	1	percentgfp,percentnucview,percentnongfp,nongfpcount,gfpcount,cellcount	compound	M21	-2.59536	-1.01902	-1.69381	1.55006	1.19749	1200	0.684129	0.945842	0.826003	1.12428	413	787	34.417	65.583	-1.05651	-0.237897	-0.920686	0.920686
972424	Scopolamine butylbromide	CCCC[N+]1(C)[C@@H]2C[C@H](C[C@H]1[C@@H]3O[C@H]23)OC(=O)[C@H](CO)c4ccccc4	1	S2378	Br	None	Selleck Chemicals	SelleckBioactives Dose Series	0	95	20210401	05054SB-02-01			0.171,0.229,0.124,0.185,0.28,0.179	1	percentgfp,percentnucview,percentnongfp,nongfpcount,gfpcount,cellcount	compound	N03	-0.874939	0.797133	-0.807953	0.884178	-1.43951	1435	0.802518	1.13156	0.818331	1.13192	494	941	34.425	65.575	-0.55942	1.07269	-0.842564	0.842564
972682		Cc1nc(NC(=O)N2CCC[C@H]2C(=O)N)sc1c3ccnc(c3)C(C)(C)C(F)(F)F	1	S2814	None	None	Selleck Chemicals	SelleckBioactives Dose Series	0	16	20210401	05055SB-02-01			0.132,0.27,0.126,0.112,0.186,0.0856	1	percentgfp,percentnucview,percentnongfp,nongfpcount,gfpcount,cellcount	compound	M14	-2.35197	-0.929528	-2.00077	1.96416	-2.13845	1008	0.476239	0.875424	0.704715	1.282	347	661	34.425	65.575	-1.19488	-0.473426	-0.903507	0.903507
972836	Zebularine	OC[C@H]1O[C@H](C(O)[C@H]1O)N2C=CC=NC2=O	2	S7113	None	None	Selleck Chemicals	SelleckEpigenetics	0		20210401	05050SK			0.123,0.27,0.0946,0.101,0.178,0.0898	1	percentgfp,percentnucview,percentnongfp,nongfpcount,gfpcount,cellcount	compound	M06	-1.49829	1.00262	-2.14573	1.99876	-0.309742	1275	0.648434	0.958029	0.791422	1.16062	439	836	34.431	65.569	-0.914912	0.251781	-0.89951	0.89951
972245	Palbociclib	CC(=O)C1=C(C)c2cnc(Nc3ccc(cn3)N4CCNCC4)nc2N(C5CCCC5)C1=O	1	S1116	Cl	None	Selleck Chemicals	SelleckBioactives Dose Series	0	29	20210401	05057SB-02-01			0.142,0.255,0.122,0.185,0.206,0.148	1	percentgfp,percentnucview,percentnongfp,nongfpcount,gfpcount,cellcount	compound	K06	-4.36438	-1.49143	-3.19799	3.31302	0.370002	1036	0.518884	0.8466	0.744623	1.21998	357	679	34.459	65.541	-1.52022	-0.869811	-1.1733	1.1733
972593		C[C@H](O)C(=O)N1CCN(Cc2sc3c(nc(nc3c2C)c4cnc(N)nc4)N5CCOCC5)CC1	1	S2696	None	None	Selleck Chemicals	SelleckBioactives Dose Series	0	37	20210401	05055SB-02-01			0.132,0.27,0.126,0.112,0.186,0.0856	1	percentgfp,percentnucview,percentnongfp,nongfpcount,gfpcount,cellcount	compound	I15	-3.43128	-4.87944	-2.53315	2.59449	4.152	705	0.333505	0.61187	0.705595	1.28116	243	462	34.468	65.532	-1.69138	-2.04158	-0.899219	0.899219
973160		CCNC(=O)Nc1ccc(cc1)c2nc3CN(CCc3c(n2)N4CCOC[C@@H]4C)C5COC5	1	S8040	None	None	Selleck Chemicals	SelleckBioactives Dose Series	0	54	20210401	05057SB-02-01			0.142,0.255,0.122,0.185,0.206,0.148	1	percentgfp,percentnucview,percentnongfp,nongfpcount,gfpcount,cellcount	compound	G17	-5.40215	-4.62783	-3.03976	3.00593	2.7452	844	0.422956	0.689499	0.745055	1.21961	291	553	34.479	65.521	-1.92188	-2.02535	-1.17057	1.17057
972524		Cc1ccccc1N2C(=Nc3cccc(C)c3C2=O)Cn4nc(c5cccc(O)c5)c6c(N)ncnc46	1	S2227	None	None	Selleck Chemicals	SelleckBioactives Dose Series	0	45	20210401	05054SB-02-01			0.171,0.229,0.124,0.185,0.28,0.179	1	percentgfp,percentnucview,percentnongfp,nongfpcount,gfpcount,cellcount	compound	E19	-3.9745	-6.46308	-1.50749	1.31516	-0.794074	820	0.459742	0.645748	0.820399	1.13042	283	537	34.512	65.488	-1.99105	-2.6127	-0.830314	0.830314
807134	Flubendazole	COC(=O)Nc1nc2cc(ccc2[nH]1)C(=O)c3ccc(F)cc3	3	S1837	None	None	Selleck Chemicals	SelleckBioactives Dose Series	0		20210401	05053SB-02-01			0.142,0.221,0.102,0.153,0.234,0.151	1	percentgfp,percentnucview,percentnongfp,nongfpcount,gfpcount,cellcount	compound	D09	-2.13043	-0.400146	-2.24304	2.21343	0.74817	1185	0.677503	0.932622	0.828355	1.1226	409	776	34.515	65.485	-1.08408	-0.340368	-0.905667	0.905667
					None	None		SelleckBioactives Dose Series			20210401	05053SB-02-01			0.142,0.221,0.102,0.153,0.234,0.151	1	percentgfp,percentnucview,percentnongfp,nongfpcount,gfpcount,cellcount	negativeControl	M01						550	0.314732	0.43266	0.829075	1.12209	190	360	34.545	65.455	-2.59337	-4.21566	-0.90107	0.90107
972325	Meropenem	CC(O)C1C2C(C)C(=C(N2C1=O)C(=O)O)SC3CNC(C3)C(=O)N(C)C	1	S1381	None	None	Selleck Chemicals	SelleckBioactives Dose Series	0	>100	20210401	05052SB-02-01			0.221,0.309,0.152,0.24,0.308,0.236	1	percentgfp,percentnucview,percentnongfp,nongfpcount,gfpcount,cellcount	compound	F06	0.539585	-0.0133445	1.00847	-1.07666	-0.524413	1319	0.797486	1.09023	0.848575	1.10411	456	863	34.572	65.428	-0.161087	0.657295	-0.240111	0.240111
957955	Fesoterodine	CC(C)N(CC[C@H](c1ccccc1)c2cc(CO)ccc2OC(=O)C(C)C)C(C)C	2	S2240	maleate/fumarate	None	Selleck Chemicals	SelleckBioactives Dose Series	0	>100	20210401	05054SB-02-01			0.171,0.229,0.124,0.185,0.28,0.179	1	percentgfp,percentnucview,percentnongfp,nongfpcount,gfpcount,cellcount	compound	I21	-1.17312	4.66237	-1.84679	1.95624	0.00542198	1550	0.870748	1.21935	0.82204	1.12922	536	1014	34.581	65.419	-0.274452	1.73862	-0.820598	0.820598
130728	Orphenadrine	CN(C)CCOC(c1ccccc1)c2ccccc2C	6	S2054	citrate	None	Selleck Chemicals	SelleckBioactives Dose Series	0		20210401	05053SB-02-01			0.142,0.221,0.102,0.153,0.234,0.151	1	percentgfp,percentnucview,percentnongfp,nongfpcount,gfpcount,cellcount	compound	B18	-1.07196	-0.121434	-1.34917	1.21915	-1.95951	1414	0.810022	1.1117	0.829987	1.12144	489	925	34.583	65.417	-0.532734	1.04765	-0.895246	0.895246
					None	None		SelleckEpigenetics			20210401	05050SK			0.123,0.27,0.0946,0.101,0.178,0.0898	1	percentgfp,percentnucview,percentnongfp,nongfpcount,gfpcount,cellcount	negativeControl	M01						1515	0.773985	1.13565	0.795007	1.15786	524	991	34.587	65.413	-0.416841	1.38134	-0.879821	0.879821
972771	Fenticonazole Nitrate	Clc1ccc(C(Cn2ccnc2)OCc3ccc(Sc4ccccc4)cc3)c(Cl)c1	1	S2031	nitrate	None	Selleck Chemicals	SelleckBioactives Dose Series	0	16	20210401	05053SB-02-01			0.142,0.221,0.102,0.153,0.234,0.151	1	percentgfp,percentnucview,percentnongfp,nongfpcount,gfpcount,cellcount	compound	B14	-1.26514	0.791514	-1.91051	1.86069	2.91741	1442	0.826587	1.13333	0.830515	1.12106	499	943	34.605	65.395	-0.463816	1.21534	-0.891875	0.891875
972512		Cc1csc(c1)c2nnc(Nc3ccc(Oc4ncccc4c5ccnc(N)n5)cc3)c6ccccc26	1	S2719	None	None	Selleck Chemicals	SelleckBioactives Dose Series	0	45	20210401	05055SB-02-01			0.132,0.27,0.126,0.112,0.186,0.0856	1	percentgfp,percentnucview,percentnongfp,nongfpcount,gfpcount,cellcount	compound	A19	-4.07267	-1.17647	-3.67003	4.49459	-0.459872	875	0.415852	0.757553	0.708891	1.27801	303	572	34.629	65.371	-1.40494	-1.17476	-0.883167	0.883167
972398	Isradipine	CO\C(=C\1/C(C(=C(C)N=C1C)C(=O)OC(C)C)c2cccc3nonc23)\O	1	S1662	None	None	Selleck Chemicals	SelleckBioactives Dose Series	0	>100	20210401	05053SB-02-01			0.142,0.221,0.102,0.153,0.234,0.151	1	percentgfp,percentnucview,percentnongfp,nongfpcount,gfpcount,cellcount	compound	M06	-1.11033	1.37893	-0.816421	0.814152	2.97883	1348	0.773579	1.05881	0.831451	1.12039	467	881	34.644	65.356	-0.684353	0.637769	-0.885898	0.885898
972559	Orteronel	CNC(=O)c1ccc2cc(ccc2c1)C3(O)CCn4cncc34	1	S1195	None	None	Selleck Chemicals	SelleckBioactives Dose Series	0		20210401	05052SB-02-01			0.221,0.309,0.152,0.24,0.308,0.236	1	percentgfp,percentnucview,percentnongfp,nongfpcount,gfpcount,cellcount	compound	G18	-0.0533586	0.677231	-0.237587	0.624651	-0.0248259	1371	0.830715	1.13192	0.850392	1.10286	475	896	34.646	65.354	-0.071831	0.849296	-0.233524	0.233524
955210	Gestodene	CC[C@]12CC[C@H]3[C@@H](CCC4=CC(=O)CC[C@H]34)[C@@H]1C=C[C@@]2(O)C#C	2	S1376	None	None	Selleck Chemicals	SelleckBioactives Dose Series	0	50	20210401	05052SB-02-01			0.221,0.309,0.152,0.24,0.308,0.236	1	percentgfp,percentnucview,percentnongfp,nongfpcount,gfpcount,cellcount	compound	L04	0.0468861	1.2794	-0.419835	0.155443	1.1362	1304	0.790491	1.07633	0.850809	1.10257	452	852	34.663	65.337	-0.179878	0.593295	-0.232011	0.232011
131742	Vidarabine	Nc1ncnc2c1ncn2[C@@H]3O[C@H](CO)[C@@H](O)[C@@H]3O	5	S1784	None	None	Selleck Chemicals	SelleckBioactives Dose Series	0		20210401	05053SB-02-01			0.142,0.221,0.102,0.153,0.234,0.151	1	percentgfp,percentnucview,percentnongfp,nongfpcount,gfpcount,cellcount	compound	B03	-0.217555	-1.34382	0.181723	-0.269408	1.2424	1277	0.733823	1.00233	0.832579	1.11959	443	834	34.691	65.309	-0.849756	0.199936	-0.878695	0.878695
732888		OCc1ccc(s1)c2oc(cc2)c3ccc(CO)s3	4	S2781	None	None	Selleck Chemicals	SelleckBioactives Dose Series	0	50	20210401	05055SB-02-01			0.132,0.27,0.126,0.112,0.186,0.0856	1	percentgfp,percentnucview,percentnongfp,nongfpcount,gfpcount,cellcount	compound	K08	-3.21264	-0.0629004	-2.54461	2.595	-1.18694	1104	0.525648	0.954888	0.71018	1.27678	383	721	34.692	65.308	-1.02302	-0.000615638	-0.876886	0.876886
972309	Epothilone A	C[C@H]1CCC[C@H]2O[C@H]2C[C@H](OC(=O)C[C@H](O)C(C)(C)C(=O)[C@H](C)[C@H]1O)\C(=C\c3csc(C)n3)\C	1	S1297	None	None	Selleck Chemicals	SelleckBioactives Dose Series	0	83	20210401	05052SB-02-01			0.221,0.309,0.152,0.24,0.308,0.236	1	percentgfp,percentnucview,percentnongfp,nongfpcount,gfpcount,cellcount	compound	B15	-3.49183	-7.8407	-0.0913123	0.0677817	8.519	513	0.311299	0.423205	0.851668	1.10198	178	335	34.698	65.302	-1.46705	-2.41472	-0.228896	0.228896
972659		CNC(=O)c1cccc(c1)c2ccc3c(nc(nc3n2)N4CCOC[C@@H]4C)N5CCOC[C@@H]5C	1	S2783	None	None	Selleck Chemicals	SelleckBioactives Dose Series	0	33	20210401	05055SB-02-01			0.132,0.27,0.126,0.112,0.186,0.0856	1	percentgfp,percentnucview,percentnongfp,nongfpcount,gfpcount,cellcount	compound	O08	-2.95861	-5.12988	-1.71755	1.66756	5.22211	717	0.34174	0.619816	0.710917	1.27608	249	468	34.728	65.272	-1.66274	-1.9943	-0.873297	0.873297
130019	Quercetin	OC1=C(Oc2cc(O)cc(O)c2C1=O)c3ccc(O)c(O)c3	10	S2347	None	H2O	Selleck Chemicals	SelleckBioactives Dose Series	2	>100	20210401	05054SB-02-01			0.171,0.229,0.124,0.185,0.28,0.179	1	percentgfp,percentnucview,percentnongfp,nongfpcount,gfpcount,cellcount	compound	E20	-2.98382	-0.934767	-2.19088	2.27119	-1.40364	1120	0.631942	0.879035	0.825629	1.12662	389	731	34.732	65.268	-1.27184	-0.842982	-0.799336	0.799336
					None	None		SelleckBioactives Dose Series			20210401	05053SB-02-01			0.142,0.221,0.102,0.153,0.234,0.151	1	percentgfp,percentnucview,percentnongfp,nongfpcount,gfpcount,cellcount	negativeControl	K01						1411	0.813335	1.10569	0.835147	1.11775	491	920	34.798	65.202	-0.518951	1.00108	-0.862298	0.862298
972758		Cn1cc(cn1)c2[nH]c3cc(NC(=O)[C@H](N)C4CCCCC4)cc5C(=O)NN=Cc2c35	1	S2904	None	None	Selleck Chemicals	SelleckBioactives Dose Series	0	40	20210401	05055SB-02-01			0.132,0.27,0.126,0.112,0.186,0.0856	1	percentgfp,percentnucview,percentnongfp,nongfpcount,gfpcount,cellcount	compound	L07	-1.90332	-0.032615	-1.85364	1.92033	-1.85153	1223	0.584663	1.05554	0.713046	1.27405	426	797	34.832	65.168	-0.817734	0.598277	-0.862928	0.862928
972389		CC(C)c1cnn2c(NCc3ccccc3)cc(NCCCCCCN)nc12	1	S1572	Cl	None	Selleck Chemicals	SelleckBioactives Dose Series	0	58	20210401	05053SB-02-01			0.142,0.221,0.102,0.153,0.234,0.151	1	percentgfp,percentnucview,percentnongfp,nongfpcount,gfpcount,cellcount	compound	M13	-2.97679	-1.92758	-1.829	1.79673	5.20291	1065	0.614556	0.834072	0.836059	1.1171	371	694	34.836	65.164	-1.34596	-1.10425	-0.856474	0.856474
131174	Ketoprofen	CC(C(=O)O)c1cccc(c1)C(=O)c2ccccc2	8	S1645	None	None	Selleck Chemicals	SelleckBioactives Dose Series	0		20210401	05053SB-02-01			0.142,0.221,0.102,0.153,0.234,0.151	1	percentgfp,percentnucview,percentnongfp,nongfpcount,gfpcount,cellcount	compound	E04	-0.667704	-0.024872	-0.819116	0.8544	-0.0894776	1314	0.758671	1.02877	0.836515	1.11678	458	856	34.855	65.145	-0.746379	0.404879	-0.853562	0.853562
131376	3-aminobenzamide	NC(=O)c1cccc(N)c1	6	S1132	None	None	Selleck Chemicals	SelleckBioactives Dose Series	0	50	20210401	05052SB-02-01			0.221,0.309,0.152,0.24,0.308,0.236	1	percentgfp,percentnucview,percentnongfp,nongfpcount,gfpcount,cellcount	compound	O04	1.4099	4.0834	-0.0350847	-0.155443	1.30825	1443	0.879683	1.1875	0.855595	1.09928	503	940	34.858	65.142	0.059705	1.1053	-0.214655	0.214655
972861		CC(=O)c1cc(c(Sc2ccc(F)cc2F)s1)[N+](=O)[O-]	1	S7133	None	None	Selleck Chemicals	SelleckBioactives Dose Series	0	60	20210401	05057SB-02-01			0.142,0.255,0.122,0.185,0.206,0.148	1	percentgfp,percentnucview,percentnongfp,nongfpcount,gfpcount,cellcount	compound	J21	-5.92891	-4.39342	-2.76131	2.73053	-1.30783	912	0.462199	0.74062	0.753461	1.21237	318	594	34.868	65.132	-1.75757	-1.64934	-1.11751	1.11751
972443		O=C(N1CCNCC1)c2ccc(\C=C\c3[nH]nc4ccccc34)cc2	1	S2158	None	None	Selleck Chemicals	SelleckBioactives Dose Series	0		20210401	05054SB-02-01			0.171,0.229,0.124,0.185,0.28,0.179	1	percentgfp,percentnucview,percentnongfp,nongfpcount,gfpcount,cellcount	compound	G09	-4.05983	-3.35054	-2.28764	2.38646	-1.05159	995	0.563712	0.779227	0.829005	1.12417	347	648	34.874	65.126	-1.55681	-1.60013	-0.779342	0.779342
					None	None		SelleckBioactives Dose Series			20210401	05054SB-02-01			0.171,0.229,0.124,0.185,0.28,0.179	1	percentgfp,percentnucview,percentnongfp,nongfpcount,gfpcount,cellcount	negativeControl	D02						1396	0.791146	1.09308	0.829266	1.12398	487	909	34.885	65.115	-0.606915	0.78078	-0.777793	0.777793
130950	Tamoxifen	CC\C(=C(/c1ccccc1)\c2ccc(OCCN(C)C)cc2)\c3ccccc3	14	S1972	citrate	None	Selleck Chemicals	SelleckBioactives Dose Series	0	8	20210401	05053SB-02-01			0.142,0.221,0.102,0.153,0.234,0.151	1	percentgfp,percentnucview,percentnongfp,nongfpcount,gfpcount,cellcount	compound	N04	-2.55957	-1.05925	-2.19454	2.2565	4.37855	1264	0.73051	0.989108	0.837331	1.11619	441	823	34.889	65.111	-0.863539	0.0974644	-0.848352	0.848352
972195	Ridaforolimus, Deforolimus	CO[C@@H]1C[C@H](C[C@@H](C)[C@@H]2CC(=O)[C@H](C)\C=C(/C)\[C@@H](O)[C@@H](OC)C(=O)[C@H](C)C[C@H](C)\C=C\C=C\C=C(/C)\[C@H](C[C@@H]3CC[C@@H](C)[C@@](O)(O3)C(=O)C(=O)N4CCCC[C@H]4C(=O)O2)OC)CC[C@H]1OP(=O)(C)C	1	S1022	None	None	Selleck Chemicals	SelleckBioactives Dose Series	0	>200	20210401	05052SB-02-01			0.221,0.309,0.152,0.24,0.308,0.236	1	percentgfp,percentnucview,percentnongfp,nongfpcount,gfpcount,cellcount	compound	E05	-0.84395	-1.62219	0.239122	-0.132514	6.87881	828	0.505424	0.680918	0.8567	1.09852	289	539	34.903	65.097	-0.945605	-1.22781	-0.21065	0.21065
					None	None		SelleckBioactives Dose Series			20210401	05054SB-02-01			0.171,0.229,0.124,0.185,0.28,0.179	1	percentgfp,percentnucview,percentnongfp,nongfpcount,gfpcount,cellcount	negativeControl	K01						1454	0.825261	1.13757	0.830526	1.12306	508	946	34.938	65.062	-0.464431	1.1183	-0.77033	0.77033
731916	Triciribine	CN1N=C(N)c2cn([C@@H]3O[C@H](CO)[C@@H](O)[C@H]3O)c4ncnc1c24	4	S1117	None	None	Selleck Chemicals	SelleckBioactives Dose Series	0		20210401	05057SB-02-01			0.142,0.255,0.122,0.185,0.206,0.148	1	percentgfp,percentnucview,percentnongfp,nongfpcount,gfpcount,cellcount	compound	M06	-5.18599	-5.83962	-2.89083	2.85667	-0.816993	764	0.388073	0.619677	0.75519	1.21088	267	497	34.948	65.052	-2.06794	-2.53893	-1.10659	1.10659
285818	Cyproterone Acetate	CC(=O)O[C@@]1(CC[C@H]2[C@@H]3C=C(Cl)C4=CC(=O)[C@@H]5C[C@@H]5[C@]4(C)[C@H]3CC[C@]12C)C(=O)C	2	S2042	None	None	Selleck Chemicals	SelleckBioactives Dose Series	0	47	20210401	05053SB-02-01			0.142,0.221,0.102,0.153,0.234,0.151	1	percentgfp,percentnucview,percentnongfp,nongfpcount,gfpcount,cellcount	compound	B16	-1.17827	0.903438	-1.73379	1.68744	-0.348127	1463	0.848121	1.14294	0.839923	1.11434	512	951	34.997	65.003	-0.374223	1.28986	-0.831801	0.831801
757057	Allylthiourea	NC(=S)NCC=C	2	S4017	None	None	Selleck Chemicals	SelleckBioactives Dose Series	0	30	20210401	05057SB-02-01			0.142,0.255,0.122,0.185,0.206,0.148	1	percentgfp,percentnucview,percentnongfp,nongfpcount,gfpcount,cellcount	compound	D15	-3.18022	2.70459	-4.11991	4.17033	-2.2756	1443	0.733995	1.16953	0.756248	1.20997	505	938	34.997	65.003	-0.619518	1.50547	-1.09991	1.09991
972732	Etravirine	Cc1cc(cc(C)c1Oc2nc(Nc3ccc(cc3)C#N)nc(N)c2Br)C#N	1	S3080	None	None	Selleck Chemicals	SelleckBioactives Dose Series	0	92	20210401	05055SB-02-01			0.132,0.27,0.126,0.112,0.186,0.0856	1	percentgfp,percentnucview,percentnongfp,nongfpcount,gfpcount,cellcount	compound	N04	-1.08626	0.288876	-1.59671	1.61052	-0.84226	1340	0.643678	1.15355	0.716485	1.27076	469	871	35	65	-0.61245	1.18141	-0.846178	0.846178
972368	4-{[(2,6-dichlorophenyl)carbonyl]amino}-N-piperidin-4-yl-1H-pyrazole-3-carboxamide	Clc1cccc(Cl)c1C(=O)Nc2c[nH]nc2C(=O)NC3CCNCC3	1	S1524	None	None	Selleck Chemicals	SelleckBioactives Dose Series	0		20210401	05053SB-02-01			0.142,0.221,0.102,0.153,0.234,0.151	1	percentgfp,percentnucview,percentnongfp,nongfpcount,gfpcount,cellcount	compound	O05	-1.40568	2.16569	-2.45815	2.49127	-3.0426	1471	0.85309	1.14895	0.840235	1.11412	515	956	35.01	64.99	-0.353548	1.33644	-0.829808	0.829808
130202	Biochanin A	COc1ccc(cc1)C2=COc3cc(O)cc(O)c3C2=O	3	S2377	None	None	Selleck Chemicals	SelleckBioactives Dose Series	0	>100	20210401	05054SB-02-01			0.171,0.229,0.124,0.185,0.28,0.179	1	percentgfp,percentnucview,percentnongfp,nongfpcount,gfpcount,cellcount	compound	L03	-0.623835	0.470251	-0.479932	0.476533	-0.732351	1433	0.815514	1.11954	0.832737	1.12146	502	931	35.031	64.969	-0.505141	0.981469	-0.757235	0.757235
285794	Carmofur	CCCCCCNC(=O)N1C=C(F)C(=O)NC1=O	6	S1289	None	None	Selleck Chemicals	SelleckBioactives Dose Series	0	>100	20210401	05052SB-02-01			0.221,0.309,0.152,0.24,0.308,0.236	1	percentgfp,percentnucview,percentnongfp,nongfpcount,gfpcount,cellcount	compound	J13	-3.12274	-3.83236	-1.23494	1.26823	-1.98177	856	0.524662	0.702394	0.860234	1.09609	300	556	35.047	64.953	-0.893931	-1.1289	-0.197833	0.197833
972879	Bromosporine	CCOC(=O)Nc1cc(nn2c(C)nnc12)c3ccc(C)c(NS(=O)(=O)C)c3	2	S7233	None	None	Selleck Chemicals	SelleckEpigenetics	0	8	20210401	05050SK			0.123,0.27,0.0946,0.101,0.178,0.0898	1	percentgfp,percentnucview,percentnongfp,nongfpcount,gfpcount,cellcount	compound	I08	-1.61433	0.721552	-2.20262	2.24283	-1.95786	1292	0.669113	0.961467	0.805926	1.14945	453	839	35.062	64.938	-0.832877	0.273644	-0.819871	0.819871
					None	None		SelleckBioactives Dose Series			20210401	05053SB-02-01			0.142,0.221,0.102,0.153,0.234,0.151	1	percentgfp,percentnucview,percentnongfp,nongfpcount,gfpcount,cellcount	negativeControl	F01						1444	0.839838	1.12612	0.842659	1.11239	507	937	35.111	64.889	-0.408682	1.15944	-0.81433	0.81433
					None	None		SelleckBioactives Dose Series			20210401	05052SB-02-01			0.221,0.309,0.152,0.24,0.308,0.236	1	percentgfp,percentnucview,percentnongfp,nongfpcount,gfpcount,cellcount	negativeControl	O01						581	0.35677	0.476264	0.86183	1.09499	204	377	35.112	64.888	-1.34491	-2.17036	-0.192047	0.192047
972768	Pranlukast	O=C(Nc1ccc2C(=O)C=C(Oc2c1)c3nn[nH]n3)c4ccc(OCCCCc5ccccc5)cc4	1	S1829	None	None	Selleck Chemicals	SelleckBioactives Dose Series	0	51	20210401	05053SB-02-01			0.142,0.221,0.102,0.153,0.234,0.151	1	percentgfp,percentnucview,percentnongfp,nongfpcount,gfpcount,cellcount	compound	F07	-0.31972	0.23921	-0.452187	0.457014	-1.45999	1273	0.740449	0.992714	0.842731	1.11234	447	826	35.114	64.886	-0.822189	0.125411	-0.81387	0.81387
130842	Hydrochlorothiazide	NS(=O)(=O)c1cc2c(NCNS2(=O)=O)cc1Cl	7	S1708	None	None	Selleck Chemicals	SelleckBioactives Dose Series	0		20210401	05053SB-02-01			0.142,0.221,0.102,0.153,0.234,0.151	1	percentgfp,percentnucview,percentnongfp,nongfpcount,gfpcount,cellcount	compound	E14	-1.2055	1.40454	-1.71083	1.69271	-3.5474	1357	0.790144	1.05761	0.843619	1.1117	477	880	35.151	64.849	-0.615435	0.628453	-0.8082	0.8082
130076	Camptothecin	CC[C@@]1(O)C(=O)OCC2=C1C=C3N(Cc4cc5ccccc5nc34)C2=O	7	S1288	None	None	Selleck Chemicals	SelleckBioactives Dose Series	0	>100	20210401	05052SB-02-01			0.221,0.309,0.152,0.24,0.308,0.236	1	percentgfp,percentnucview,percentnongfp,nongfpcount,gfpcount,cellcount	compound	H13	-3.01602	-3.33194	-1.30815	1.27487	0.0381406	855	0.526411	0.699868	0.864112	1.09342	301	554	35.205	64.795	-0.889233	-1.14053	-0.18377	0.18377
972385	Lumacaftor	Cc1ccc(NC(=O)C2(CC2)c3ccc4OC(F)(F)Oc4c3)nc1c5cccc(c5)C(=O)O	1	S1565	None	None	Selleck Chemicals	SelleckBioactives Dose Series	0	>100	20210401	05053SB-02-01			0.142,0.221,0.102,0.153,0.234,0.151	1	percentgfp,percentnucview,percentnongfp,nongfpcount,gfpcount,cellcount	compound	C13	-1.86594	-0.987564	-1.48236	1.40187	5.71421	1207	0.704007	0.939833	0.845059	1.11067	425	782	35.211	64.789	-0.973808	-0.284475	-0.799005	0.799005
972690	Entecavir Hydrate	Nc1nc(O)c2ncn(C3C[C@H](O)[C@@H](CO)C3=C)c2n1	1	S1252	None	H2O	Selleck Chemicals	SelleckBioactives Dose Series	0		20210401	05052SB-02-01			0.221,0.309,0.152,0.24,0.308,0.236	1	percentgfp,percentnucview,percentnongfp,nongfpcount,gfpcount,cellcount	compound	F07	0.590102	-1.03753	1.17941	-1.23563	-0.270322	1170	0.720536	0.957581	0.864333	1.09327	412	758	35.214	64.786	-0.367787	0.0463821	-0.182969	0.182969
972256	Brivanib Alaninate	C[C@H](COc1cn2ncnc(Oc3ccc4[nH]c(C)cc4c3F)c2c1C)OC(=O)[C@H](C)N	1	S1138	None	None	Selleck Chemicals	SelleckBioactives Dose Series	0	60	20210401	05052SB-02-01			0.221,0.309,0.152,0.24,0.308,0.236	1	percentgfp,percentnucview,percentnongfp,nongfpcount,gfpcount,cellcount	compound	G06	0.00852475	0.0133445	0.549662	-0.230416	0.0975769	1195	0.736275	0.977794	0.864726	1.093	421	774	35.23	64.77	-0.325507	0.139474	-0.181545	0.181545
972560		CN(c1ncccc1CNc2nc(Nc3ccc4NC(=O)Cc4c3)ncc2C(F)(F)F)S(=O)(=O)C	1	S2672	besylate	None	Selleck Chemicals	SelleckBioactives Dose Series	0	37	20210401	05055SB-02-01			0.132,0.27,0.126,0.112,0.186,0.0856	1	percentgfp,percentnucview,percentnongfp,nongfpcount,gfpcount,cellcount	compound	E11	-3.24739	-2.65696	-2.13764	2.17174	-1.49346	925	0.447418	0.793312	0.72146	1.26601	326	599	35.243	64.757	-1.29514	-0.961996	-0.821951	0.821951
972274		CN1CCN(CC1)c2cc(Nc3cc(C)[nH]n3)nc(\C=C\c4ccccc4)n2	1	S1181	None	None	Selleck Chemicals	SelleckBioactives Dose Series	0	8	20210401	05052SB-02-01			0.221,0.309,0.152,0.24,0.308,0.236	1	percentgfp,percentnucview,percentnongfp,nongfpcount,gfpcount,cellcount	compound	A16	-0.187229	-1.69475	0.376805	0.259657	0.280797	893	0.550895	0.730187	0.865806	1.09226	315	578	35.274	64.726	-0.823465	-1.0009	-0.177628	0.177628
972241	Varespladib	CCc1c(C(=O)C(=O)N)c2c(OCC(=O)O)cccc2n1Cc3ccccc3	1	S1110	None	None	Selleck Chemicals	SelleckBioactives Dose Series	0	>100	20210401	05052SB-02-01			0.221,0.309,0.152,0.24,0.308,0.236	1	percentgfp,percentnucview,percentnongfp,nongfpcount,gfpcount,cellcount	compound	O21	-0.421501	3.19016	-1.21593	1.25208	-1.52746	1551	0.958382	1.26709	0.867229	1.09128	548	1003	35.332	64.668	0.271102	1.47185	-0.172466	0.172466
					None	None		SelleckBioactives Dose Series			20210401	05053SB-02-01			0.142,0.221,0.102,0.153,0.234,0.151	1	percentgfp,percentnucview,percentnongfp,nongfpcount,gfpcount,cellcount	negativeControl	F02						1544	0.904441	1.19943	0.848707	1.10807	546	998	35.363	64.637	-0.139903	1.72769	-0.775711	0.775711
129956	Mesna	OS(=O)(=O)CCS	5	S1735	Na	None	Selleck Chemicals	SelleckBioactives Dose Series	0	140	20210401	05053SB-02-01			0.142,0.221,0.102,0.153,0.234,0.151	1	percentgfp,percentnucview,percentnongfp,nongfpcount,gfpcount,cellcount	compound	I18	-1.338	1.94294	-1.98081	1.79295	1.27825	1422	0.833213	1.10448	0.848947	1.1079	503	919	35.373	64.627	-0.436249	0.991761	-0.774179	0.774179
757024	Erdosteine	OC(=O)CSCC(=O)NC1CCSC1=O	2	S1825	None	None	Selleck Chemicals	SelleckBioactives Dose Series	0	>100	20210401	05053SB-02-01			0.142,0.221,0.102,0.153,0.234,0.151	1	percentgfp,percentnucview,percentnongfp,nongfpcount,gfpcount,cellcount	compound	B07	1.4565	1.22019	0.349569	-0.431324	0.893134	1478	0.866342	1.14775	0.849259	1.10767	523	955	35.386	64.614	-0.298414	1.32712	-0.772186	0.772186
972359		CC(C)CC(=O)Nc1[nH]nc2c1CN(C(=O)C3CCN(C)CC3)C2(C)C	1	S1487	None	None	Selleck Chemicals	SelleckBioactives Dose Series	0		20210401	05057SB-02-01			0.142,0.255,0.122,0.185,0.206,0.148	1	percentgfp,percentnucview,percentnongfp,nongfpcount,gfpcount,cellcount	compound	G12	-4.03122	-1.1597	-3.16273	3.14639	-2.49182	1088	0.55958	0.876524	0.764654	1.20273	385	703	35.386	64.614	-1.34982	-0.649707	-1.04685	1.04685
972510		CN1CCN(CC1)c2ccc(Nc3ncc(C)c(Nc4cccc(c4)S(=O)(=O)NC(C)(C)C)n3)cc2	1	S2692	None	None	Selleck Chemicals	SelleckBioactives Dose Series	3	66	20210401	05055SB-02-01			0.132,0.27,0.126,0.112,0.186,0.0856	1	percentgfp,percentnucview,percentnongfp,nongfpcount,gfpcount,cellcount	compound	C15	-2.46193	-0.772277	-2.60435	2.63405	-4.87462	941	0.457025	0.805231	0.724428	1.26318	333	608	35.388	64.612	-1.26172	-0.891075	-0.807494	0.807494
131341	Mitoxantrone	OCCNCCNc1ccc(NCCNCCO)c2C(=O)c3c(O)ccc(O)c3C(=O)c12	8	S2485	Cl	None	Selleck Chemicals	SelleckBioactives Dose Series	3	>100	20210401	05054SB-02-01			0.171,0.229,0.124,0.185,0.28,0.179	1	percentgfp,percentnucview,percentnongfp,nongfpcount,gfpcount,cellcount	compound	J21	-5.54586	-9.29032	-1.15906	1.24553	66.0443	647	0.372017	0.502649	0.841366	1.11519	229	418	35.394	64.606	-2.35744	-3.69825	-0.706123	0.706123
972413	Maraviroc	CC(C)c1nnc(C)n1C2CC3CCC(C2)N3CC[C@H](NC(=O)C4CCC(F)(F)CC4)c5ccccc5	1	S2003	None	None	Selleck Chemicals	SelleckBioactives Dose Series	0	45	20210401	05053SB-02-01			0.142,0.221,0.102,0.153,0.234,0.151	1	percentgfp,percentnucview,percentnongfp,nongfpcount,gfpcount,cellcount	compound	L08	-0.313497	2.95135	-1.31961	1.31026	-0.745528	1508	0.884564	1.17059	0.849859	1.10724	534	974	35.411	64.589	-0.222604	1.50412	-0.768355	0.768355
972339		CCc1cccc(CC)c1NC(=O)N2Cc3[nH]nc(NC(=O)c4ccc(cc4)N5CCN(C)CC5)c3C2	1	S1454	None	None	Selleck Chemicals	SelleckBioactives Dose Series	0	80	20210401	05052SB-02-01			0.221,0.309,0.152,0.24,0.308,0.236	1	percentgfp,percentnucview,percentnongfp,nongfpcount,gfpcount,cellcount	compound	B18	0.388981	-0.140117	0.35404	-0.37838	-1.11954	1482	0.918158	1.20898	0.869512	1.08971	525	957	35.425	64.575	0.163055	1.20421	-0.164188	0.164188
130841	Hydralazine	NNc1nncc2ccccc12	6	S2562	Cl	None	Selleck Chemicals	SelleckBioactives Dose Series	0	75	20210401	05054SB-02-01			0.171,0.229,0.124,0.185,0.28,0.179	1	percentgfp,percentnucview,percentnongfp,nongfpcount,gfpcount,cellcount	compound	D16	-0.979892	1.84946	-1.36264	1.02187	-0.159921	1447	0.833384	1.12314	0.842768	1.11417	513	934	35.453	64.547	-0.430506	1.00884	-0.697816	0.697816
972308	Prucalopride	COCCCN1CCC(CC1)NC(=O)c2cc(Cl)c(N)c3CCOc23	1	S2875	None	None	Selleck Chemicals	SelleckBioactives Dose Series	0		20210401	05055SB-02-01			0.132,0.27,0.126,0.112,0.186,0.0856	1	percentgfp,percentnucview,percentnongfp,nongfpcount,gfpcount,cellcount	compound	D03	0.461295	2.44846	0.199514	-0.20179	-1.39942	1362	0.662892	1.16414	0.725964	1.26171	483	879	35.463	64.537	-0.545613	1.24445	-0.800016	0.800016
130888	Phenylbutazone	CCCCC1C(=O)N(N(C1=O)c2ccccc2)c3ccccc3	6	S1654	None	None	Selleck Chemicals	SelleckBioactives Dose Series	1	>100	20210401	05053SB-02-01			0.142,0.221,0.102,0.153,0.234,0.151	1	percentgfp,percentnucview,percentnongfp,nongfpcount,gfpcount,cellcount	compound	E06	0.0497861	1.94952	-0.278251	0.343482	-0.893919	1463	0.859716	1.13453	0.851395	1.10615	519	944	35.475	64.525	-0.325981	1.22465	-0.758547	0.758547
130032	Ciclopirox	CC1=CC(=O)N(O)C(=C1)C2CCCCC2	7	S3019	olamine	None	Selleck Chemicals	SelleckBioactives Dose Series	0	>100	20210401	05055SB-02-01			0.132,0.27,0.126,0.112,0.186,0.0856	1	percentgfp,percentnucview,percentnongfp,nongfpcount,gfpcount,cellcount	compound	N15	-2.90427	-3.91497	-2.09448	2.11837	0.0570829	882	0.429576	0.75358	0.726475	1.26122	313	569	35.488	64.512	-1.3572	-1.1984	-0.797524	0.797524
915004	Clofarabine	Nc1nc(Cl)nc2c1ncn2[C@@H]3O[C@H](CO)[C@@H](O)[C@@H]3F	2	S1218	None	None	Selleck Chemicals	SelleckBioactives Dose Series	0		20210401	05057SB-02-01			0.142,0.255,0.122,0.185,0.206,0.148	1	percentgfp,percentnucview,percentnongfp,nongfpcount,gfpcount,cellcount	compound	C08	-3.41002	0.350925	-2.88052	2.96174	-4.89898	1268	0.654055	1.01991	0.76688	1.20081	450	818	35.489	64.511	-0.954238	0.404956	-1.03279	1.03279
130889	Phenylephrine	CNC[C@H](O)c1cccc(O)c1	6	S2569	Cl	None	Selleck Chemicals	SelleckBioactives Dose Series	0		20210401	05054SB-02-01			0.171,0.229,0.124,0.185,0.28,0.179	1	percentgfp,percentnucview,percentnongfp,nongfpcount,gfpcount,cellcount	compound	N16	-2.93575	-2.08746	-1.89346	1.64378	0.507257	1217	0.701797	0.943971	0.843814	1.11341	432	785	35.497	64.503	-0.980088	-0.35038	-0.69162	0.69162
754437		Cc1ccc(cc1)S(=O)(=O)\C=C\C#N	3	S2913	None	None	Selleck Chemicals	SelleckBioactives Dose Series	0	>100	20210401	05055SB-02-01			0.132,0.27,0.126,0.112,0.186,0.0856	1	percentgfp,percentnucview,percentnongfp,nongfpcount,gfpcount,cellcount	compound	J09	-3.86288	-2.02796	-2.90935	2.95358	-1.16598	1000	0.487219	0.854234	0.726721	1.26099	355	645	35.5	64.5	-1.15669	-0.599508	-0.796327	0.796327
972837	(S)-blebbistatin	Cc1ccc2N=C3N(CC[C@@]3(O)C(=O)c2c1)c4ccccc4	1	S7099	None	None	Selleck Chemicals	SelleckBioactives Dose Series	0		20210401	05056SB-02-01			0.116,0.186,0.112,0.112,0.15,0.069	1	percentgfp,percentnucview,percentnongfp,nongfpcount,gfpcount,cellcount	compound	D19	-2.75216	-1.38616	-1.65487	1.57205	-1.23086	1028	0.493817	0.867056	0.724179	1.26532	365	663	35.506	64.494	-1.48737	-0.714062	-1.05429	1.05429
					None	None		SelleckBioactives Dose Series			20210401	05052SB-02-01			0.221,0.309,0.152,0.24,0.308,0.236	1	percentgfp,percentnucview,percentnongfp,nongfpcount,gfpcount,cellcount	negativeControl	D02						1470	0.912912	1.19761	0.871599	1.08828	522	948	35.51	64.49	0.148962	1.15184	-0.156623	0.156623
756744	Docetaxel	CC(=O)O[C@@]12CO[C@@H]1C[C@H](O)[C@]3(C)C2[C@H](OC(=O)c4ccccc4)[C@]5(O)C[C@H](OC(=O)[C@H](O)[C@@H](NC(=O)OC(C)(C)C)c6ccccc6)C(=C([C@@H](O)C3=O)C5(C)C)C	2	S1148	None	None	Selleck Chemicals	SelleckBioactives Dose Series	0	>200	20210401	05052SB-02-01			0.221,0.309,0.152,0.24,0.308,0.236	1	percentgfp,percentnucview,percentnongfp,nongfpcount,gfpcount,cellcount	compound	I08	-3.86218	-5.32193	-1.75743	1.62104	7.15987	549	0.34103	0.447208	0.871819	1.08813	195	354	35.519	64.481	-1.38719	-2.30418	-0.155822	0.155822
756915	Sorbitol	OC[C@@H](O)[C@@H](O)[C@H](O)[C@@H](O)CO	2	S2393	None	None	Selleck Chemicals	SelleckBioactives Dose Series	0	30	20210401	05054SB-02-01			0.171,0.229,0.124,0.185,0.28,0.179	1	percentgfp,percentnucview,percentnongfp,nongfpcount,gfpcount,cellcount	compound	L07	-0.936734	0.362724	-0.876464	0.819186	0.00115012	1370	0.791146	1.06182	0.845003	1.11255	487	883	35.547	64.453	-0.606915	0.543601	-0.68458	0.68458
972997		CN1CCC(CC1)NC(=O)c2cc(on2)c3c(O)cc(O)cc3Oc4ccc(cc4)[N+](=O)[O-]	1	S7282	None	None	Selleck Chemicals	SelleckBioactives Dose Series	0	>100	20210401	05056SB-02-01			0.116,0.186,0.112,0.112,0.15,0.069	1	percentgfp,percentnucview,percentnongfp,nongfpcount,gfpcount,cellcount	compound	P16	-4.25649	0.1897	-3.1625	3.09944	-1.65696	1226	0.589874	1.03314	0.725341	1.2642	436	790	35.563	64.437	-1.08945	0.412295	-1.04772	1.04772
972875	3,4-Methylenedioxy-?-nitrostyrene	[O-][N+](=O)\C=C\c1ccc2OCOc2c1	1	S4921	None	None	Selleck Chemicals	SelleckBioactives Dose Series	0	>100	20210401	05056SB-02-01			0.116,0.186,0.112,0.112,0.15,0.069	1	percentgfp,percentnucview,percentnongfp,nongfpcount,gfpcount,cellcount	compound	F07	-2.83359	-0.0808046	-2.28344	1.8651	0.411441	1225	0.589874	1.03184	0.725933	1.26363	436	789	35.592	64.408	-1.08945	0.403426	-1.04438	1.04438
285776	Mannitol	OC[C@@H](O)[C@@H](O)[C@H](O)[C@H](O)CO	2	S2381	None	None	Selleck Chemicals	SelleckBioactives Dose Series	0	30	20210401	05054SB-02-01			0.171,0.229,0.124,0.185,0.28,0.179	1	percentgfp,percentnucview,percentnongfp,nongfpcount,gfpcount,cellcount	compound	D05	-0.621873	1.86523	-0.819255	0.821229	-0.335013	1462	0.84638	1.13156	0.847119	1.11101	521	941	35.636	64.364	-0.376226	1.07269	-0.672048	0.672048
972472		CCO[C@@H]1OC(=O)C[C@@H]1NC(=O)[C@@H]2CCCN2C(=O)[C@@H](NC(=O)c3ccc(N)c(Cl)c3)C(C)(C)C	1	S2228	None	None	Selleck Chemicals	SelleckBioactives Dose Series	0	77	20210401	05054SB-02-01			0.171,0.229,0.124,0.185,0.28,0.179	1	percentgfp,percentnucview,percentnongfp,nongfpcount,gfpcount,cellcount	compound	G19	-0.763119	0.659498	-1.03316	0.814005	-1.1804	1316	0.761905	1.01853	0.847166	1.11098	469	847	35.638	64.362	-0.729045	0.2152	-0.671767	0.671767
					None	None		SelleckBioactives Dose Series			20210401	05054SB-02-01			0.171,0.229,0.124,0.185,0.28,0.179	1	percentgfp,percentnucview,percentnongfp,nongfpcount,gfpcount,cellcount	negativeControl	B02						1466	0.851254	1.13276	0.849686	1.10915	524	942	35.744	64.256	-0.355871	1.08181	-0.656841	0.656841
					None	None		SelleckBioactives Dose Series			20210401	05052SB-02-01			0.221,0.309,0.152,0.24,0.308,0.236	1	percentgfp,percentnucview,percentnongfp,nongfpcount,gfpcount,cellcount	negativeControl	D23						1460	0.912912	1.18497	0.877563	1.08418	522	938	35.753	64.247	0.148962	1.09366	-0.134994	0.134994
131388	Taxol, Paclitaxel	CC(=O)O[C@H]1C(=O)[C@]2(C)[C@@H](O)C[C@H]3OC[C@@]3(OC(=O)C)C2[C@H](OC(=O)c4ccccc4)[C@]5(O)C[C@H](OC(=O)[C@H](O)[C@@H](NC(=O)c6ccccc6)c7ccccc7)C(=C1C5(C)C)C	7	S1150	None	None	Selleck Chemicals	SelleckBioactives Dose Series	0	>200	20210401	05052SB-02-01			0.221,0.309,0.152,0.24,0.308,0.236	1	percentgfp,percentnucview,percentnongfp,nongfpcount,gfpcount,cellcount	compound	K08	-4.32378	-4.67306	-1.94762	1.73163	6.68615	623	0.389999	0.50532	0.878594	1.08347	223	400	35.795	64.205	-1.25565	-2.03654	-0.131256	0.131256
130708	Miconazole	Clc1ccc(COC(Cn2ccnc2)c3ccc(Cl)cc3Cl)c(Cl)c1	8	S1956	nitrate	None	Selleck Chemicals	SelleckBioactives Dose Series	0	68	20210401	05057SB-02-01			0.142,0.255,0.122,0.185,0.206,0.148	1	percentgfp,percentnucview,percentnongfp,nongfpcount,gfpcount,cellcount	compound	I18	-3.09706	1.28307	-3.4415	3.23025	1.65173	1360	0.707833	1.08849	0.773795	1.19485	487	873	35.809	64.191	-0.729062	0.909361	-0.989144	0.989144
972658		CN(C)c1ccc(cc1)C(=O)NCCCCCCC(=O)NO	1	S2779	None	None	Selleck Chemicals	SelleckBioactives Dose Series	0	>100	20210401	05055SB-02-01			0.132,0.27,0.126,0.112,0.186,0.0856	1	percentgfp,percentnucview,percentnongfp,nongfpcount,gfpcount,cellcount	compound	G08	-1.84897	-2.81887	-1.5265	1.51501	-1.37819	807	0.396638	0.686036	0.733108	1.25489	289	518	35.812	64.188	-1.47178	-1.60029	-0.76522	0.76522
972877	Spiramycin	CO[C@H]1[C@H](O)CC(=O)O[C@H](C)C\C=C\C=C\[C@H](O[C@H]2CC[C@@H]([C@H](C)O2)N(C)C)[C@H](C)C[C@H](CC=O)[C@@H]1O[C@H]3O[C@@H](C)[C@H](O[C@@H]4C[C@](C)(O)[C@H](O)[C@@H](C)O4)[C@H]([C@@H]3O)N(C)C	1	S4082	None	None	Selleck Chemicals	SelleckBioactives Dose Series	0	>200	20210401	05056SB-02-01			0.116,0.186,0.112,0.112,0.15,0.069	1	percentgfp,percentnucview,percentnongfp,nongfpcount,gfpcount,cellcount	compound	E13	-3.7028	0.998093	-3.18234	2.98328	-1.76337	1175	0.56958	0.986064	0.730787	1.25896	421	754	35.83	64.17	-1.17352	0.0930131	-1.01695	1.01695
					None	None		SelleckBioactives Dose Series			20210401	05054SB-02-01			0.171,0.229,0.124,0.185,0.28,0.179	1	percentgfp,percentnucview,percentnongfp,nongfpcount,gfpcount,cellcount	negativeControl	F01						1638	0.953599	1.26384	0.851873	1.10756	587	1051	35.836	64.164	0.0715814	2.07614	-0.643887	0.643887
130676	Fluorouracil	Oc1ncc(F)c(O)n1	6	S1209	None	None	Selleck Chemicals	SelleckBioactives Dose Series	0		20210401	05052SB-02-01			0.221,0.309,0.152,0.24,0.308,0.236	1	percentgfp,percentnucview,percentnongfp,nongfpcount,gfpcount,cellcount	compound	A22	-0.857053	-1.598	-0.0361592	0.551673	-0.090555	904	0.566635	0.732714	0.879723	1.08269	324	580	35.841	64.159	-0.781185	-0.989261	-0.127162	0.127162
957623	Omniscan, Gadodiamide hydrate	CNC(=O)CN(CCN(CCN(CC(=O)O)CC(=O)NC)CC(=O)O)CC(=O)O	2	S1751	Gd	H2O	Selleck Chemicals	SelleckBioactives Dose Series	0	142	20210401	05053SB-02-01			0.142,0.221,0.102,0.153,0.234,0.151	1	percentgfp,percentnucview,percentnongfp,nongfpcount,gfpcount,cellcount	compound	O20	-5.77415	-7.85808	-2.4085	2.41897	2.65127	911	0.541671	0.70187	0.861475	1.09895	327	584	35.895	64.105	-1.6492	-2.12896	-0.694182	0.694182
80056	Gramine	CN(C)Cc1c[nH]c2ccccc12	3	S2304	None	None	Selleck Chemicals	SelleckBioactives Dose Series	0		20210401	05054SB-02-01			0.171,0.229,0.124,0.185,0.28,0.179	1	percentgfp,percentnucview,percentnongfp,nongfpcount,gfpcount,cellcount	compound	A12	-2.11084	2.26523	-2.93547	3.78379	-0.100827	1451	0.84638	1.11833	0.853537	1.10635	521	930	35.906	64.094	-0.376226	0.972347	-0.634031	0.634031
131421	Brompheniramine	CN(C)CCC(c1ccc(Br)cc1)c2ccccn2	6	S2585	maleate/fumarate	None	Selleck Chemicals	SelleckBioactives Dose Series	0	34	20210401	05054SB-02-01			0.171,0.229,0.124,0.185,0.28,0.179	1	percentgfp,percentnucview,percentnongfp,nongfpcount,gfpcount,cellcount	compound	D20	-0.690535	1.67168	-0.72826	0.725867	-0.448163	1394	0.81389	1.07384	0.854345	1.10577	501	893	35.94	64.06	-0.511926	0.634823	-0.629243	0.629243
972762		CS(=O)(=O)c1cccc(CNc2nc(Nc3ccc4NC(=O)CCc4c3)ncc2C(F)(F)F)c1	1	S2013	None	None	Selleck Chemicals	SelleckBioactives Dose Series	0	33	20210401	05053SB-02-01			0.142,0.221,0.102,0.153,0.234,0.151	1	percentgfp,percentnucview,percentnongfp,nongfpcount,gfpcount,cellcount	compound	F10	-4.13458	-4.2286	-2.12138	2.16336	-1.73492	968	0.576457	0.745136	0.862795	1.098	348	620	35.95	64.05	-1.50447	-1.7936	-0.685753	0.685753
972242	Foretinib	COc1cc2c(Oc3ccc(NC(=O)C4(CC4)C(=O)Nc5ccc(F)cc5)cc3F)ccnc2cc1OCCCN6CCOCC6	1	S1111	None	None	Selleck Chemicals	SelleckBioactives Dose Series	0	118	20210401	05057SB-02-01			0.142,0.255,0.122,0.185,0.206,0.148	1	percentgfp,percentnucview,percentnongfp,nongfpcount,gfpcount,cellcount	compound	A06	-7.88589	-4.09596	-5.41973	5.88095	-7.1872	776	0.405514	0.619677	0.776928	1.19216	279	497	35.954	64.046	-1.99491	-2.53893	-0.969364	0.969364
751825	Dactolisib	CN1C(=O)N(c2ccc(cc2)C(C)(C)C#N)c3c1cnc4ccc(cc34)c5cnc6ccccc6c5	2	S1009	None	None	Selleck Chemicals	SelleckBioactives Dose Series	0	41	20210401	05052SB-02-01			0.221,0.309,0.152,0.24,0.308,0.236	1	percentgfp,percentnucview,percentnongfp,nongfpcount,gfpcount,cellcount	compound	A03	1.9438	0.409508	2.43127	-1.46332	4.15014	915	0.575379	0.740293	0.882546	1.08075	329	586	35.956	64.044	-0.757697	-0.954351	-0.116926	0.116926
130825	Gallamine Triethiodide	CC[N+](CC)(CC)CCOc1cccc(OCC[N+](CC)(CC)CC)c1OCC[N+](CC)(CC)CC	7	S2471	I	None	Selleck Chemicals	SelleckBioactives Dose Series	0	>100	20210401	05054SB-02-01			0.171,0.229,0.124,0.185,0.28,0.179	1	percentgfp,percentnucview,percentnongfp,nongfpcount,gfpcount,cellcount	compound	H19	-0.631682	-0.0258065	-0.325131	0.127015	0.00180733	1371	0.800893	1.0558	0.854797	1.10544	493	878	35.959	64.041	-0.566205	0.49799	-0.626568	0.626568
972420	Ursolic Acid	C[C@@H]1C[C@H](C2CC[C@]3(C)C(=CC[C@@H]4[C@@]5(C)CC[C@H](O)C(C)(C)[C@@H]5CC[C@@]34C)[C@@H]2[C@H]1C)C(=O)O	1	S2370	None	None	Selleck Chemicals	SelleckBioactives Dose Series	0	29	20210401	05057SB-02-01			0.142,0.255,0.122,0.185,0.206,0.148	1	percentgfp,percentnucview,percentnongfp,nongfpcount,gfpcount,cellcount	compound	N03	-0.876967	0.252228	-1.09383	1.19603	2.46936	1320	0.690391	1.05357	0.777598	1.19158	475	845	35.985	64.015	-0.802092	0.652573	-0.965135	0.965135
					None	None		SelleckBioactives Dose Series			20210401	05053SB-02-01			0.142,0.221,0.102,0.153,0.234,0.151	1	percentgfp,percentnucview,percentnongfp,nongfpcount,gfpcount,cellcount	negativeControl	H02						1556	0.927632	1.19703	0.863755	1.09732	560	996	35.99	64.01	-0.0434182	1.70906	-0.679623	0.679623
972803		C[C@H](Nc1ncnc2[nH]cnc12)C3=Cc4cccc(Cl)c4C(=O)N3c5ccccc5	1	S7028	None	None	Selleck Chemicals	SelleckBioactives Dose Series	0	16	20210401	05056SB-02-01			0.116,0.186,0.112,0.112,0.15,0.069	1	percentgfp,percentnucview,percentnongfp,nongfpcount,gfpcount,cellcount	compound	H11	-4.84784	0.908965	-3.6553	3.60833	-0.206431	1147	0.558757	0.959908	0.734397	1.25549	413	734	36.007	63.993	-1.21835	-0.0843659	-0.996552	0.996552
					None	None		SelleckEpigenetics			20210401	05050SK			0.123,0.27,0.0946,0.101,0.178,0.0898	1	percentgfp,percentnucview,percentnongfp,nongfpcount,gfpcount,cellcount	negativeControl	I23						1594	0.847839	1.16889	0.827716	1.13267	574	1020	36.01	63.99	-0.123858	1.59267	-0.700223	0.700223
972912		COc1cc(ccc1Nc2ncc(c(Nc3cccc(NC(=O)C=C)c3)n2)C(F)(F)F)N4CCN(CC4)C(=O)C	1	S7284	None	None	Selleck Chemicals	SelleckBioactives Dose Series	0	>100	20210401	05056SB-02-01			0.116,0.186,0.112,0.112,0.15,0.069	1	percentgfp,percentnucview,percentnongfp,nongfpcount,gfpcount,cellcount	compound	B18	-4.90687	-2.73244	-2.3424	2.35062	-0.0528069	969	0.47217	0.810822	0.734601	1.25529	349	620	36.017	63.983	-1.57705	-1.09543	-0.9954	0.9954
757045	Acipimox	Cc1cnc(c[n+]1[O-])C(=O)O	2	S1806	None	None	Selleck Chemicals	SelleckBioactives Dose Series	0	>100	20210401	05053SB-02-01			0.142,0.221,0.102,0.153,0.234,0.151	1	percentgfp,percentnucview,percentnongfp,nongfpcount,gfpcount,cellcount	compound	F05	-0.636588	0.260059	-0.950995	1.04924	0.63577	1324	0.790144	1.01795	0.864643	1.09668	477	847	36.027	63.973	-0.615435	0.321039	-0.673953	0.673953
					None	None		SelleckBioactives Dose Series			20210401	05054SB-02-01			0.171,0.229,0.124,0.185,0.28,0.179	1	percentgfp,percentnucview,percentnongfp,nongfpcount,gfpcount,cellcount	negativeControl	A01						1335	0.781399	1.02694	0.856484	1.10421	481	854	36.03	63.97	-0.647625	0.279055	-0.616571	0.616571
972684	Tacedinaline	CC(=O)Nc1ccc(cc1)C(=O)Nc2ccccc2N	2	S2818	None	None	Selleck Chemicals	SelleckEpigenetics	0	85	20210401	05050SK			0.123,0.27,0.0946,0.101,0.178,0.0898	1	percentgfp,percentnucview,percentnongfp,nongfpcount,gfpcount,cellcount	compound	C21	-3.86177	-3.4494	-2.47637	2.51359	2.20895	963	0.512544	0.705916	0.828245	1.13226	347	616	36.033	63.967	-1.454	-1.35146	-0.69732	0.69732
					None	None		SelleckBioactives Dose Series			20210401	05053SB-02-01			0.142,0.221,0.102,0.153,0.234,0.151	1	percentgfp,percentnucview,percentnongfp,nongfpcount,gfpcount,cellcount	negativeControl	P01						1432	0.854747	1.10088	0.864811	1.09656	516	916	36.034	63.966	-0.346656	0.963815	-0.67288	0.67288
972340	Cilomilast	COc1ccc(cc1OC2CCCC2)C3(CCC(CC3)C(=O)O)C#N	1	S1455	None	None	Selleck Chemicals	SelleckBioactives Dose Series	0		20210401	05052SB-02-01			0.221,0.309,0.152,0.24,0.308,0.236	1	percentgfp,percentnucview,percentnongfp,nongfpcount,gfpcount,cellcount	compound	D18	0.381088	0.141785	0.27366	-0.297322	0.424573	1398	0.881432	1.12939	0.884902	1.07913	504	894	36.052	63.948	0.0644027	0.83766	-0.108381	0.108381
					None	None		SelleckBioactives Dose Series			20210401	05054SB-02-01			0.171,0.229,0.124,0.185,0.28,0.179	1	percentgfp,percentnucview,percentnongfp,nongfpcount,gfpcount,cellcount	negativeControl	F02						1373	0.804143	1.0558	0.857007	1.10383	495	878	36.052	63.948	-0.552635	0.49799	-0.613473	0.613473
285803	Irinotecan, Irinotecan Hydrochloride (trihydrate)	CCc1c2CN3C(=O)C4=C(C=C3c2nc5ccc(OC(=O)N6CCC(CC6)N7CCCCC7)cc15)[C@@](O)(CC)C(=O)OC4	6	S1198	None	None	Selleck Chemicals	SelleckBioactives Dose Series	0	>100	20210401	05052SB-02-01			0.221,0.309,0.152,0.24,0.308,0.236	1	percentgfp,percentnucview,percentnongfp,nongfpcount,gfpcount,cellcount	compound	M18	-2.14918	-1.97164	-1.32348	1.40738	-0.404159	954	0.601612	0.770613	0.885074	1.07901	344	610	36.059	63.941	-0.687231	-0.814714	-0.107758	0.107758
972351	Oligomycin A	CC[C@@H]1CC[C@@H]2O[C@]3(CC[C@H](C)[C@H](C[C@@H](C)O)O3)[C@@H](C)[C@H](OC(=O)\C=C\[C@H](C)[C@@H](O)[C@H](C)C(=O)[C@H](C)[C@@H](O)[C@H](C)C(=O)[C@](C)(O)[C@@H](O)[C@H](C)C\C=C/C=C\1)C2C	1	S1478	None	None	Selleck Chemicals	SelleckBioactives Dose Series	0	>200	20210401	05052SB-02-01			0.221,0.309,0.152,0.24,0.308,0.236	1	percentgfp,percentnucview,percentnongfp,nongfpcount,gfpcount,cellcount	compound	H22	-2.03789	-1.79983	-1.25162	0.607814	-1.49239	1098	0.692554	0.886836	0.885246	1.0789	396	702	36.066	63.934	-0.44295	-0.279438	-0.107135	0.107135
959908	Bleomycin	C[C@@H](O)[C@@H](NC(=O)[C@H](C)[C@@H](O)[C@H](C)NC(=O)[C@@H](NC(=O)c1nc(nc(N)c1C)[C@H](CC(=O)N)NC[C@@H](N)C(=O)N)C(O[C@H]2O[C@H](CO)[C@H](O)[C@@H](O)[C@H]2O[C@H]3O[C@H](CO)[C@@H](O)[C@H](OC(=O)N)[C@@H]3O)c4c[nH]cn4)C(=O)NCCc5nc(cs5)c6nc(cs6)C(=O)NCCCS(C)C	2	S1214	sulfate	None	Selleck Chemicals	SelleckBioactives Dose Series	0	>200	20210401	05052SB-02-01			0.221,0.309,0.152,0.24,0.308,0.236	1	percentgfp,percentnucview,percentnongfp,nongfpcount,gfpcount,cellcount	compound	K22	-3.29008	-2.1568	-1.9685	1.34791	1.68064	923	0.582375	0.745347	0.88554	1.07869	333	590	36.078	63.922	-0.738906	-0.931079	-0.106067	0.106067
972212	Olaparib	Oc1nnc(Cc2ccc(F)c(c2)C(=O)N3CCN(CC3)C(=O)C4CC4)c5ccccc15	2	S1060	None	None	Selleck Chemicals	SelleckEpigenetics	0	45	20210401	05050SK			0.123,0.27,0.0946,0.101,0.178,0.0898	1	percentgfp,percentnucview,percentnongfp,nongfpcount,gfpcount,cellcount	compound	O03	-0.174915	0.00104877	0.0918407	-0.146522	6.9512	1250	0.666159	0.915628	0.829325	1.13143	451	799	36.08	63.92	-0.844596	-0.0178542	-0.691388	0.691388
972879	Bromosporine	CCOC(=O)Nc1cc(nn2c(C)nnc12)c3ccc(C)c(NS(=O)(=O)C)c3	1	S7233	None	None	Selleck Chemicals	SelleckBioactives Dose Series	0	8	20210401	05056SB-02-01			0.116,0.186,0.112,0.112,0.15,0.069	1	percentgfp,percentnucview,percentnongfp,nongfpcount,gfpcount,cellcount	compound	F12	-3.23053	-0.342986	-2.09162	1.90945	-3.13462	1089	0.531699	0.910213	0.736049	1.2539	393	696	36.088	63.912	-1.33044	-0.421386	-0.987217	0.987217
972691	Rufinamide	NC(=O)c1cn(Cc2c(F)cccc2F)nn1	1	S1256	None	None	Selleck Chemicals	SelleckBioactives Dose Series	0		20210401	05052SB-02-01			0.221,0.309,0.152,0.24,0.308,0.236	1	percentgfp,percentnucview,percentnongfp,nongfpcount,gfpcount,cellcount	compound	J07	0.324888	1.02419	-0.0812614	0.075213	1.8162	1377	0.86919	1.1117	0.885908	1.07844	497	880	36.093	63.907	0.0315187	0.756205	-0.104732	0.104732
914976	Nilotinib	Cc1cn(cn1)c2cc(NC(=O)c3ccc(C)c(Nc4nccc(n4)c5cccnc5)c3)cc(c2)C(F)(F)F	2	S1033	None	None	Selleck Chemicals	SelleckBioactives Dose Series	0	79	20210401	05052SB-02-01			0.221,0.309,0.152,0.24,0.308,0.236	1	percentgfp,percentnucview,percentnongfp,nongfpcount,gfpcount,cellcount	compound	E07	1.22693	2.5171	0.448192	-0.372576	-0.0775473	1409	0.890176	1.13697	0.886694	1.0779	509	900	36.125	63.875	0.0878913	0.872569	-0.101884	0.101884
972288	Amuvatinib	S=C(NCc1ccc2OCOc2c1)N3CCN(CC3)c4ncnc5c4oc6ccccc56	1	S1244	None	None	Selleck Chemicals	SelleckBioactives Dose Series	0	75	20210401	05052SB-02-01			0.221,0.309,0.152,0.24,0.308,0.236	1	percentgfp,percentnucview,percentnongfp,nongfpcount,gfpcount,cellcount	compound	J05	0.113032	0.834862	-0.0216668	0.0387913	-0.020797	1276	0.80623	1.02959	0.886792	1.07783	461	815	36.129	63.871	-0.137599	0.378021	-0.101528	0.101528
972988	5-(5-CHLORO-2,4-DIHYDROXYPHENYL)-N-ETHYL-4-(4-METHOXYPHENYL)-1H-PYRAZOLE-3-CARBOXAMIDE	CCNC(=O)c1[nH]nc(c2cc(Cl)c(O)cc2O)c1c3ccc(OC)cc3	1	S7458	None	None	Selleck Chemicals	SelleckBioactives Dose Series	0	>100	20210401	05057SB-02-01			0.142,0.255,0.122,0.185,0.206,0.148	1	percentgfp,percentnucview,percentnongfp,nongfpcount,gfpcount,cellcount	compound	O05	-2.55378	-1.57916	-0.849325	0.834859	0.188396	1118	0.587196	0.89024	0.780861	1.18877	404	714	36.136	63.864	-1.23419	-0.548826	-0.944537	0.944537
285682	Exemestane	C[C@]12CC[C@H]3[C@@H](CC(=C)C4=CC(=O)C=C[C@]34C)[C@@H]1CCC2=O	4	S1196	None	None	Selleck Chemicals	SelleckBioactives Dose Series	0	>100	20210401	05052SB-02-01			0.221,0.309,0.152,0.24,0.308,0.236	1	percentgfp,percentnucview,percentnongfp,nongfpcount,gfpcount,cellcount	compound	I18	-0.441077	1.53962	-1.34121	1.41859	-1.77231	1405	0.888427	1.13318	0.887479	1.07736	508	897	36.157	63.843	0.0831935	0.855114	-0.0990358	0.0990358
285825	Oxfendazole	COC(=O)Nc1nc2cc(ccc2[nH]1)S(=O)c3ccccc3	4	S1830	None	None	Selleck Chemicals	SelleckBioactives Dose Series	0		20210401	05053SB-02-01			0.142,0.221,0.102,0.153,0.234,0.151	1	percentgfp,percentnucview,percentnongfp,nongfpcount,gfpcount,cellcount	compound	H07	-0.00803838	0.735918	-0.00683243	-0.0835155	-2.67255	1333	0.798426	1.02276	0.867811	1.09442	482	851	36.159	63.841	-0.580977	0.358301	-0.653724	0.653724
28813	Adiphenine Hydrochloride	CCN(CC)CCOC(=O)C(c1ccccc1)c2ccccc2	6	S2082	Cl	None	Selleck Chemicals	SelleckBioactives Dose Series	0	35	20210401	05053SB-02-01			0.142,0.221,0.102,0.153,0.234,0.151	1	percentgfp,percentnucview,percentnongfp,nongfpcount,gfpcount,cellcount	compound	F22	-0.751199	2.86394	-1.56093	1.64246	-4.84943	1532	0.917693	1.17539	0.867883	1.09437	554	978	36.162	63.838	-0.0847688	1.54138	-0.653264	0.653264
285824	Terbinafine, Terbinafine Hydrochloride	CN(C\C=C\C#CC(C)(C)C)Cc1cccc2ccccc12	8	S2557	Cl	None	Selleck Chemicals	SelleckBioactives Dose Series	0	75	20210401	05054SB-02-01			0.171,0.229,0.124,0.185,0.28,0.179	1	percentgfp,percentnucview,percentnongfp,nongfpcount,gfpcount,cellcount	compound	N14	-2.11574	0.134767	-1.87117	2.03806	0.0520291	1355	0.79602	1.04017	0.859622	1.10193	490	865	36.162	63.838	-0.58656	0.3794	-0.597985	0.597985
129934	Reserpine	CO[C@H]1[C@@H](C[C@@H]2CN3CCc4c([nH]c5cc(OC)ccc45)[C@H]3C[C@@H]2[C@@H]1C(=O)OC)OC(=O)c6cc(OC)c(OC)c(OC)c6	5	S1601	None	None	Selleck Chemicals	SelleckBioactives Dose Series	3	>100	20210401	05053SB-02-01			0.142,0.221,0.102,0.153,0.234,0.151	1	percentgfp,percentnucview,percentnongfp,nongfpcount,gfpcount,cellcount	compound	A17	-4.85985	-0.299195	-4.42717	4.54197	5.0286	1052	0.631121	0.80643	0.869203	1.09343	381	671	36.217	63.783	-1.27705	-1.31851	-0.644835	0.644835
972761		OC(=O)CNC(=O)C1=C(O)c2ccccc2N(Cc3ccccc3)C1=O	2	S2919	None	None	Selleck Chemicals	SelleckEpigenetics	0		20210401	05050SK			0.123,0.27,0.0946,0.101,0.178,0.0898	1	percentgfp,percentnucview,percentnongfp,nongfpcount,gfpcount,cellcount	compound	O21	-0.0699659	2.29365	-1.09409	1.09045	-1.11672	1514	0.810912	1.10586	0.833509	1.12821	549	965	36.262	63.738	-0.27035	1.19186	-0.668418	0.668418
972630		CN1CCN(CC1)c2ccc(cc2)c3nc4c(N5CCN(Cc6cc(C)on6)CC5)c(Br)cnc4[nH]3	1	S2744	None	None	Selleck Chemicals	SelleckBioactives Dose Series	1	150	20210401	05057SB-02-01			0.142,0.255,0.122,0.185,0.206,0.148	1	percentgfp,percentnucview,percentnongfp,nongfpcount,gfpcount,cellcount	compound	B09	-4.30325	-1.8218	-2.67767	2.54792	-3.5249	990	0.52179	0.786752	0.783605	1.1864	359	631	36.263	63.737	-1.50805	-1.31002	-0.927213	0.927213
131270	Bromhexine	CN(Cc1cc(Br)cc(Br)c1N)C2CCCCC2	5	S2060	Cl	None	Selleck Chemicals	SelleckBioactives Dose Series	0	78	20210401	05053SB-02-01			0.142,0.221,0.102,0.153,0.234,0.151	1	percentgfp,percentnucview,percentnongfp,nongfpcount,gfpcount,cellcount	compound	J18	-1.76637	0.0629115	-1.66575	1.50954	-2.27443	1359	0.816648	1.04079	0.870643	1.0924	493	866	36.277	63.723	-0.505167	0.498035	-0.63564	0.63564
					None	None		SelleckBioactives Dose Series			20210401	05057SB-02-01			0.142,0.255,0.122,0.185,0.206,0.148	1	percentgfp,percentnucview,percentnongfp,nongfpcount,gfpcount,cellcount	negativeControl	H23						1600	0.844458	1.27052	0.784664	1.18549	581	1019	36.312	63.688	-0.156995	2.24832	-0.920529	0.920529
972432	Salidroside	OC[C@H]1O[C@@H](OCCc2ccc(O)cc2)[C@H](O)[C@@H](O)[C@@H]1O	1	S2396	None	None	Selleck Chemicals	SelleckBioactives Dose Series	0	30	20210401	05054SB-02-01			0.171,0.229,0.124,0.185,0.28,0.179	1	percentgfp,percentnucview,percentnongfp,nongfpcount,gfpcount,cellcount	compound	B09	-1.24473	1.43513	-1.46364	1.66847	-0.384085	1503	0.886994	1.1508	0.863545	1.09909	546	957	36.327	63.673	-0.206602	1.21865	-0.574752	0.574752
130915	Propylthiouracil	CCCc1cc(O)nc(S)n1	6	S1988	None	None	Selleck Chemicals	SelleckBioactives Dose Series	0	30	20210401	05053SB-02-01			0.142,0.221,0.102,0.153,0.234,0.151	1	percentgfp,percentnucview,percentnongfp,nongfpcount,gfpcount,cellcount	compound	D08	-0.406846	0.481712	-0.639433	0.541363	-2.30414	1344	0.810022	1.02757	0.873211	1.09056	489	855	36.384	63.616	-0.532734	0.395563	-0.619242	0.619242
131574	Tretinon, Tretinoin	C\C(=C/C=C/C(=C/C(=O)O)/C)\C=C\C1=C(C)CCCC1(C)C	9	S1653	None	None	Selleck Chemicals	SelleckBioactives Dose Series	0		20210401	05053SB-02-01			0.142,0.221,0.102,0.153,0.234,0.151	1	percentgfp,percentnucview,percentnongfp,nongfpcount,gfpcount,cellcount	compound	C06	0.31583	1.73372	0.0336967	-0.0743211	1.54547	1484	0.894503	1.13453	0.873307	1.0905	540	944	36.388	63.612	-0.181254	1.22465	-0.618629	0.618629
973099	Pacritinib	C(CN1CCCC1)Oc2ccc3Nc4nccc(n4)c5cccc(COC\C=C\COCc2c3)c5	2	S8057	None	None	Selleck Chemicals	SelleckEpigenetics	0	>100	20210401	05050SK			0.123,0.27,0.0946,0.101,0.178,0.0898	1	percentgfp,percentnucview,percentnongfp,nongfpcount,gfpcount,cellcount	compound	K13	-1.29949	2.11432	-2.04012	2.09017	1.48095	1308	0.703086	0.953445	0.836474	1.12593	476	832	36.391	63.609	-0.698105	0.222631	-0.652137	0.652137
972297		COC(=O)Nc1ccc(cc1)c2nc(N3CCOCC3)c4cnn(C5CCN(CC5)C(=O)OC)c4n2	1	S1266	None	None	Selleck Chemicals	SelleckBioactives Dose Series	0	66	20210401	05052SB-02-01			0.221,0.309,0.152,0.24,0.308,0.236	1	percentgfp,percentnucview,percentnongfp,nongfpcount,gfpcount,cellcount	compound	J09	-1.1821	0.246872	-1.04703	1.02611	-1.31823	1275	0.811477	1.02454	0.893247	1.07339	464	811	36.392	63.608	-0.123506	0.354748	-0.0781194	0.0781194
973143		CS(=O)(=O)c1ccc(cc1)c2cnc(N)c(n2)C(=O)Nc3ccccc3	1	S8007	None	None	Selleck Chemicals	SelleckBioactives Dose Series	0	25	20210401	05057SB-02-01			0.142,0.255,0.122,0.185,0.206,0.148	1	percentgfp,percentnucview,percentnongfp,nongfpcount,gfpcount,cellcount	compound	K11	-3.90792	-0.984236	-2.34158	2.39382	-1.58599	1088	0.575568	0.862809	0.786501	1.18391	396	692	36.397	63.603	-1.28287	-0.750588	-0.908934	0.908934
131018	Phloridzin	OC[C@H]1O[C@@H](Oc2cc(O)cc(O)c2C(=O)CCc3ccc(O)cc3)[C@H](O)[C@@H](O)[C@@H]1O	3	S2343	None	None	Selleck Chemicals	SelleckBioactives Dose Series	0	>100	20210401	05054SB-02-01			0.171,0.229,0.124,0.185,0.28,0.179	1	percentgfp,percentnucview,percentnongfp,nongfpcount,gfpcount,cellcount	compound	O18	-0.266797	3.03943	-1.38105	1.44771	-0.697574	1640	0.969845	1.25422	0.865327	1.09779	597	1043	36.402	63.598	0.139431	2.00316	-0.564191	0.564191
131480	Pioglitazone	CCc1ccc(CCOc2ccc(CC3SC(=O)NC3=O)cc2)nc1	6	S2046	Cl	None	Selleck Chemicals	SelleckBioactives Dose Series	0	>100	20210401	05053SB-02-01			0.142,0.221,0.102,0.153,0.234,0.151	1	percentgfp,percentnucview,percentnongfp,nongfpcount,gfpcount,cellcount	compound	J16	-2.1714	0.572787	-2.15592	2.08131	1.429	1368	0.82493	1.04559	0.873691	1.09022	498	870	36.404	63.596	-0.470708	0.535297	-0.616177	0.616177
285622	Prednisone	C[C@]12CC(=O)[C@H]3[C@@H](CCC4=CC(=O)C=C[C@]34C)[C@@H]1CC[C@]2(O)C(=O)CO	2	S1622	None	None	Selleck Chemicals	SelleckBioactives Dose Series	0	>100	20210401	05053SB-02-01			0.142,0.221,0.102,0.153,0.234,0.151	1	percentgfp,percentnucview,percentnongfp,nongfpcount,gfpcount,cellcount	compound	C21	-0.72112	0.412582	-0.752487	0.572169	-1.12136	1409	0.849777	1.07684	0.873811	1.09014	513	896	36.409	63.591	-0.367332	0.777503	-0.615411	0.615411
957601	Nelarabine	COc1nc(N)nc2c1ncn2[C@@H]3O[C@H](CO)[C@@H](O)[C@@H]3O	2	S1213	None	None	Selleck Chemicals	SelleckBioactives Dose Series	0		20210401	05052SB-02-01			0.221,0.309,0.152,0.24,0.308,0.236	1	percentgfp,percentnucview,percentnongfp,nongfpcount,gfpcount,cellcount	compound	I22	-1.68679	-0.323603	-1.64825	1.10347	-0.471423	1148	0.731029	0.922208	0.893714	1.07307	418	730	36.411	63.589	-0.339601	-0.116528	-0.0764282	0.0764282
130182	Chlomezanone, Chlormezanone	CN1C(c2ccc(Cl)cc2)S(=O)(=O)CCC1=O	6	S2021	None	None	Selleck Chemicals	SelleckBioactives Dose Series	0		20210401	05053SB-02-01			0.142,0.221,0.102,0.153,0.234,0.151	1	percentgfp,percentnucview,percentnongfp,nongfpcount,gfpcount,cellcount	compound	D12	-2.02178	0.869056	-2.56295	2.4768	-0.429607	1348	0.813335	1.02997	0.874171	1.08988	491	857	36.424	63.576	-0.518951	0.414195	-0.613112	0.613112
972689		C[C@]1(CCSC(=N1)N)c2cc(c(F)cc2F)c3cncnc3	1	S1528	None	None	Selleck Chemicals	SelleckBioactives Dose Series	0	50	20210401	05053SB-02-01			0.142,0.221,0.102,0.153,0.234,0.151	1	percentgfp,percentnucview,percentnongfp,nongfpcount,gfpcount,cellcount	compound	E07	1.63231	1.69276	0.736805	-0.783189	1.15921	1394	0.841495	1.06482	0.874603	1.08957	508	886	36.442	63.558	-0.40179	0.684347	-0.610354	0.610354
972317		Cn1cnc(c1)c2cc3nccc(Oc4ccc(NC(=S)NC(=O)Cc5ccccc5)cc4F)c3s2	1	S1361	None	None	Selleck Chemicals	SelleckBioactives Dose Series	0	116	20210401	05057SB-02-01			0.142,0.255,0.122,0.185,0.206,0.148	1	percentgfp,percentnucview,percentnongfp,nongfpcount,gfpcount,cellcount	compound	G10	-4.59575	-3.90816	-2.56953	2.56009	-0.180851	878	0.465106	0.695733	0.78756	1.183	320	558	36.446	63.554	-1.74539	-1.9795	-0.90225	0.90225
756928	Tenofovir	C[C@H](Cn1cnc2c(N)ncnc12)OCP(=O)(O)O	2	S1401	None	None	Selleck Chemicals	SelleckBioactives Dose Series	0	20	20210401	05052SB-02-01			0.221,0.309,0.152,0.24,0.308,0.236	1	percentgfp,percentnucview,percentnongfp,nongfpcount,gfpcount,cellcount	compound	F10	0.0746705	0.793161	0.0309535	-0.0282899	1.17614	1498	0.954885	1.20266	0.894646	1.07243	546	952	36.449	63.551	0.261707	1.17512	-0.073046	0.073046
972426	Gastrodin	OC[C@H]1O[C@@H](Oc2ccc(CO)cc2)[C@H](O)[C@@H](O)[C@@H]1O	1	S2383	None	None	Selleck Chemicals	SelleckBioactives Dose Series	0		20210401	05054SB-02-01			0.171,0.229,0.124,0.185,0.28,0.179	1	percentgfp,percentnucview,percentnongfp,nongfpcount,gfpcount,cellcount	compound	H05	-1.95782	-1.3233	-0.914217	0.982636	0.00224547	1281	0.758656	0.978843	0.866611	1.09686	467	814	36.456	63.544	-0.742614	-0.0858347	-0.556588	0.556588
					None	None		SelleckBioactives Dose Series			20210401	05052SB-02-01			0.221,0.309,0.152,0.24,0.308,0.236	1	percentgfp,percentnucview,percentnongfp,nongfpcount,gfpcount,cellcount	negativeControl	F23						1615	1.03009	1.29614	0.895186	1.07206	589	1026	36.471	63.529	0.463708	1.60566	-0.0710879	0.0710879
972387		OCC(O)CONC(=O)c1cc(Br)c(F)c(F)c1Nc2ccc(I)cc2F	1	S1568	None	None	Selleck Chemicals	SelleckBioactives Dose Series	0	158	20210401	05053SB-02-01			0.142,0.221,0.102,0.153,0.234,0.151	1	percentgfp,percentnucview,percentnongfp,nongfpcount,gfpcount,cellcount	compound	G13	-3.08466	-2.78566	-1.88714	1.9643	-1.62181	1072	0.647686	0.818448	0.875371	1.08902	391	681	36.474	63.526	-1.20813	-1.22535	-0.60545	0.60545
129932	Clopidogrel	COC(=O)[C@@H](N1CCc2sccc2C1)c3ccccc3Cl	5	S1415	sulfate	None	Selleck Chemicals	SelleckBioactives Dose Series	0	35	20210401	05052SB-02-01			0.221,0.309,0.152,0.24,0.308,0.236	1	percentgfp,percentnucview,percentnongfp,nongfpcount,gfpcount,cellcount	compound	D12	-0.0734075	0.668057	-0.250068	0.238592	-1.19889	1386	0.88493	1.1117	0.896095	1.07144	506	880	36.508	63.492	0.0737981	0.756205	-0.0677946	0.0677946
811696	Tizanidine	Clc1ccc2nsnc2c1NC3=NCCN3	4	S1437	Cl	None	Selleck Chemicals	SelleckBioactives Dose Series	0		20210401	05052SB-02-01			0.221,0.309,0.152,0.24,0.308,0.236	1	percentgfp,percentnucview,percentnongfp,nongfpcount,gfpcount,cellcount	compound	F14	-0.478017	-0.0817348	-0.175584	0.11307	2.81803	1402	0.895423	1.12434	0.896365	1.07125	512	890	36.519	63.481	0.101984	0.814387	-0.0668156	0.0668156
131322	Nimesulide	CS(=O)(=O)Nc1ccc(cc1Oc2ccccc2)[N+](=O)[O-]	8	S2040	None	None	Selleck Chemicals	SelleckBioactives Dose Series	0	>100	20210401	05053SB-02-01			0.142,0.221,0.102,0.153,0.234,0.151	1	percentgfp,percentnucview,percentnongfp,nongfpcount,gfpcount,cellcount	compound	N14	-2.36717	1.04901	-2.59455	2.61273	-1.00118	1380	0.834869	1.05281	0.876523	1.0882	504	876	36.522	63.478	-0.429358	0.591191	-0.598094	0.598094
756849	Atracurium Besylate	COc1ccc(CC2c3cc(OC)c(OC)cc3CC[N]2(C)CCC(=O)OCCCCCOC(=O)CC[N]4(C)CCc5cc(OC)c(OC)cc5C4Cc6ccc(OC)c(OC)c6)cc1OC	3	S1832	besylate	None	Selleck Chemicals	SelleckBioactives Dose Series	0	>200	20210401	05053SB-02-01			0.142,0.221,0.102,0.153,0.234,0.151	1	percentgfp,percentnucview,percentnongfp,nongfpcount,gfpcount,cellcount	compound	L07	0.281862	1.12217	-0.118887	0.128946	-0.807869	1358	0.821617	1.03598	0.876571	1.08816	496	862	36.524	63.476	-0.484492	0.460773	-0.597787	0.597787
972512		Cc1csc(c1)c2nnc(Nc3ccc(Oc4ncccc4c5ccnc(N)n5)cc3)c6ccccc26	2	S2719	None	None	Selleck Chemicals	SelleckEpigenetics	0	45	20210401	05050SK			0.123,0.27,0.0946,0.101,0.178,0.0898	1	percentgfp,percentnucview,percentnongfp,nongfpcount,gfpcount,cellcount	compound	K17	-3.78925	-4.23807	-1.35226	1.43908	15.4862	728	0.392901	0.529437	0.839853	1.12333	266	462	36.538	63.462	-1.92863	-2.47372	-0.633584	0.633584
972693		Fc1ccc(cc1)C(=O)N2CCC[C@@H](C2)c3onc(n3)c4ccc(F)cc4	1	S2690	None	None	Selleck Chemicals	SelleckBioactives Dose Series	0	4	20210401	05055SB-02-01			0.132,0.27,0.126,0.112,0.186,0.0856	1	percentgfp,percentnucview,percentnongfp,nongfpcount,gfpcount,cellcount	compound	O13	0.0113744	3.34653	-1.24235	1.20503	-1.09812	1425	0.715045	1.19725	0.748441	1.24024	521	904	36.561	63.439	-0.3642	1.44145	-0.690544	0.690544
131778	Chlorogenic Acid	O[C@@H]1C[C@](O)(C[C@@H](OC(=O)\C=C\c2ccc(O)c(O)c2)[C@@H]1O)C(=O)O	4	S2280	None	None	Selleck Chemicals	SelleckBioactives Dose Series	2	>100	20210401	05054SB-02-01			0.171,0.229,0.124,0.185,0.28,0.179	1	percentgfp,percentnucview,percentnongfp,nongfpcount,gfpcount,cellcount	compound	O06	-1.66454	-0.0731183	-1.40198	1.45675	-2.19919	1323	0.786273	1.00891	0.869654	1.09465	484	839	36.584	63.416	-0.62727	0.142222	-0.538565	0.538565
973106	Mizoribine	NC(=O)c1ncn([C@@H]2O[C@H](CO)[C@@H](O)[C@@H]2O)c1O	1	S1384	None	None	Selleck Chemicals	SelleckBioactives Dose Series	0		20210401	05052SB-02-01			0.221,0.309,0.152,0.24,0.308,0.236	1	percentgfp,percentnucview,percentnongfp,nongfpcount,gfpcount,cellcount	compound	J06	-0.00852475	0.767306	-0.00873613	-0.0163634	-0.929839	1402	0.897172	1.12307	0.898132	1.07004	513	889	36.591	63.409	0.106682	0.808569	-0.0604071	0.0604071
972590		Cc1cnc(Nc2ccc(OCCN3CCCC3)cc2)nc1Nc4cccc(c4)S(=O)(=O)NC(C)(C)C	2	S2736	None	None	Selleck Chemicals	SelleckEpigenetics	0	45	20210401	05050SK			0.123,0.27,0.0946,0.101,0.178,0.0898	1	percentgfp,percentnucview,percentnongfp,nongfpcount,gfpcount,cellcount	compound	M17	-1.05375	-0.743576	-1.03961	1.07628	-1.96872	1104	0.596737	0.802177	0.84114	1.12233	404	700	36.594	63.406	-1.12	-0.739311	-0.626516	0.626516
972542		CC(C)(Cc1ccc2ccccc2c1)NC[C@@H](O)COc3cccc(Cl)c3C#N	1	S2633	None	None	Selleck Chemicals	SelleckBioactives Dose Series	0	12	20210401	05055SB-02-01			0.132,0.27,0.126,0.112,0.186,0.0856	1	percentgfp,percentnucview,percentnongfp,nongfpcount,gfpcount,cellcount	compound	M05	-0.381675	1.84042	-0.363241	0.351162	-1.89225	1322	0.664265	1.10984	0.749464	1.23927	484	838	36.611	63.389	-0.540839	0.921364	-0.685558	0.685558
130078	Piperine	O=C(\C=C\C=C\c1ccc2OCOc2c1)N3CCCCC3	5	S2344	None	None	Selleck Chemicals	SelleckBioactives Dose Series	0	>100	20210401	05054SB-02-01			0.171,0.229,0.124,0.185,0.28,0.179	1	percentgfp,percentnucview,percentnongfp,nongfpcount,gfpcount,cellcount	compound	A20	-1.23786	1.70323	-1.32881	2.11901	-2.60819	1371	0.815514	1.04498	0.870415	1.0941	502	869	36.616	63.384	-0.505141	0.415889	-0.534059	0.534059
735852	Fludarabine Phosphate	Nc1nc(F)nc2c1ncn2[C@@H]3O[C@H](COP(=O)(O)O)[C@@H](O)[C@@H]3O	3	S1229	None	None	Selleck Chemicals	SelleckBioactives Dose Series	0	60	20210401	05052SB-02-01			0.221,0.309,0.152,0.24,0.308,0.236	1	percentgfp,percentnucview,percentnongfp,nongfpcount,gfpcount,cellcount	compound	J03	1.67669	1.80234	1.41716	-1.54569	-0.997986	1368	0.876185	1.09528	0.898917	1.0695	501	867	36.623	63.377	0.0503096	0.680568	-0.0575589	0.0575589
					None	None		SelleckBioactives Dose Series			20210401	05057SB-02-01			0.142,0.255,0.122,0.185,0.206,0.148	1	percentgfp,percentnucview,percentnongfp,nongfpcount,gfpcount,cellcount	negativeControl	J23						1625	0.866259	1.28299	0.792551	1.1787	596	1029	36.677	63.323	-0.0657078	2.34003	-0.870739	0.870739
972794	Acadesine	NC(=O)c1ncn([C@@H]2O[C@H](CO)[C@@H](O)[C@H]2O)c1N	1	S1802	None	None	Selleck Chemicals	SelleckBioactives Dose Series	0		20210401	05053SB-02-01			0.142,0.221,0.102,0.153,0.234,0.151	1	percentgfp,percentnucview,percentnongfp,nongfpcount,gfpcount,cellcount	compound	B05	0.907299	0.164228	-0.00470627	0.0192	0.466098	1469	0.892846	1.1177	0.880603	1.08528	539	930	36.692	63.308	-0.188145	1.09423	-0.572041	0.572041
972566		C[C@]1(CCCN1c2nc(Nc3cc([nH]n3)C4CC4)c5cccn5n2)C(=O)Nc6ccc(F)nc6	1	S1124	None	None	Selleck Chemicals	SelleckBioactives Dose Series	0	33	20210401	05052SB-02-01			0.221,0.309,0.152,0.24,0.308,0.236	1	percentgfp,percentnucview,percentnongfp,nongfpcount,gfpcount,cellcount	compound	I04	-0.0468861	-0.622185	0.0350847	-0.260938	0.660476	970	0.622599	0.775666	0.900832	1.06818	356	614	36.701	63.299	-0.630859	-0.791441	-0.0506164	0.0506164
972471	Baicalin	O[C@H]1[C@@H](Oc2cc3OC(=CC(=O)c3c(O)c2O)c4ccccc4)O[C@@H]([C@@H](O)[C@@H]1O)C(=O)O	1	S2269	None	None	Selleck Chemicals	SelleckBioactives Dose Series	2	>100	20210401	05054SB-02-01			0.171,0.229,0.124,0.185,0.28,0.179	1	percentgfp,percentnucview,percentnongfp,nongfpcount,gfpcount,cellcount	compound	E06	-2.95341	-3.17563	-1.30276	1.35191	-3.48184	1049	0.625444	0.798467	0.872459	1.09261	385	664	36.702	63.298	-1.29898	-1.45417	-0.52195	0.52195
756856	Enalaprilat	C[C@H](N[C@@H](CCc1ccccc1)C(=O)O)C(=O)N2CCC[C@H]2C(=O)O	4	S1657	None	H2O	Selleck Chemicals	SelleckBioactives Dose Series	0	50	20210401	05053SB-02-01			0.142,0.221,0.102,0.153,0.234,0.151	1	percentgfp,percentnucview,percentnongfp,nongfpcount,gfpcount,cellcount	compound	I06	-1.30481	-0.13387	-0.745476	0.728293	0.209662	1343	0.816648	1.02156	0.881011	1.08499	493	850	36.709	63.291	-0.505167	0.348985	-0.569436	0.569436
973096	Scriptaid	ONC(=O)CCCCCN1C(=O)c2cccc3cccc(C1=O)c23	1	S8043	None	None	Selleck Chemicals	SelleckBioactives Dose Series	0	>100	20210401	05057SB-02-01			0.142,0.255,0.122,0.185,0.206,0.148	1	percentgfp,percentnucview,percentnongfp,nongfpcount,gfpcount,cellcount	compound	K17	-6.14979	-6.04798	-2.39964	2.5301	-1.11932	749	0.3997	0.590999	0.793394	1.17797	275	474	36.716	63.284	-2.01926	-2.74986	-0.865419	0.865419
					None	None		SelleckEpigenetics			20210401	05050SK			0.123,0.27,0.0946,0.101,0.178,0.0898	1	percentgfp,percentnucview,percentnongfp,nongfpcount,gfpcount,cellcount	negativeControl	M02						1487	0.806481	1.07836	0.84399	1.12014	546	941	36.718	63.282	-0.287929	1.01696	-0.610866	0.610866
					None	None		SelleckBioactives Dose Series			20210401	05054SB-02-01			0.171,0.229,0.124,0.185,0.28,0.179	1	percentgfp,percentnucview,percentnongfp,nongfpcount,gfpcount,cellcount	negativeControl	F23						1653	0.98609	1.25783	0.872911	1.09228	607	1046	36.721	63.279	0.207281	2.03053	-0.519274	0.519274
131687	Almotriptan	CN(C)CCc1c[nH]c2ccc(CS(=O)(=O)N3CCCC3)cc12	4	S2096	None	None	Selleck Chemicals	SelleckBioactives Dose Series	0		20210401	05057SB-02-01			0.142,0.255,0.122,0.185,0.206,0.148	1	percentgfp,percentnucview,percentnongfp,nongfpcount,gfpcount,cellcount	compound	C20	-1.84785	4.04112	-2.81228	2.86685	-2.96096	1612	0.860446	1.27177	0.793589	1.1778	592	1020	36.725	63.275	-0.0900511	2.2575	-0.864192	0.864192
972999		CC1=NN(C(=O)/C/1=C\c2oc(cc2)c3cc(C)c(C)cc3[N+](=O)[O-])c4ccc(cc4)C(=O)O	2	S7152	None	None	Selleck Chemicals	SelleckEpigenetics	3	>100	20210401	05050SK			0.123,0.27,0.0946,0.101,0.178,0.0898	1	percentgfp,percentnucview,percentnongfp,nongfpcount,gfpcount,cellcount	compound	C08	-0.33959	2.34085	-1.66002	1.63198	-0.607239	1486	0.806481	1.07721	0.844565	1.1197	546	940	36.743	63.257	-0.287929	1.00968	-0.607711	0.607711
286006	Zileuton	CC(N(O)C(=O)N)c1cc2ccccc2s1	5	S1443	None	None	Selleck Chemicals	SelleckBioactives Dose Series	0	>100	20210401	05052SB-02-01			0.221,0.309,0.152,0.24,0.308,0.236	1	percentgfp,percentnucview,percentnongfp,nongfpcount,gfpcount,cellcount	compound	B16	0.904254	-0.35196	0.810214	-1.34595	-0.912764	1453	0.933898	1.16097	0.902084	1.06732	534	919	36.752	63.248	0.205334	0.983115	-0.0460771	0.0460771
99068	Metronidazole	Cc1ncc([N+](=O)[O-])n1CCO	6	S1907	None	None	Selleck Chemicals	SelleckBioactives Dose Series	0	60	20210401	05053SB-02-01			0.142,0.221,0.102,0.153,0.234,0.151	1	percentgfp,percentnucview,percentnongfp,nongfpcount,gfpcount,cellcount	compound	P17	-4.52016	2.27067	-4.74168	4.67669	-5.50348	1352	0.823274	1.02757	0.882235	1.08412	497	855	36.76	63.24	-0.4776	0.395563	-0.56162	0.56162
972961		OC(=O)\C(=N\Nc1nc(cs1)c2ccc(Cl)c(Cl)c2)\Cc3ccccc3[N+](=O)[O-]	1	S7369	None	None	Selleck Chemicals	SelleckBioactives Dose Series	0	>100	20210401	05057SB-02-01			0.142,0.255,0.122,0.185,0.206,0.148	1	percentgfp,percentnucview,percentnongfp,nongfpcount,gfpcount,cellcount	compound	H04	-1.37067	3.6244	-3.11121	2.80153	-1.92495	1406	0.751436	1.10844	0.794583	1.17695	517	889	36.771	63.229	-0.546488	1.0561	-0.857917	0.857917
					None	None		SelleckBioactives Dose Series			20210401	05055SB-02-01			0.132,0.27,0.126,0.112,0.186,0.0856	1	percentgfp,percentnucview,percentnongfp,nongfpcount,gfpcount,cellcount	negativeControl	L01						1343	0.677989	1.12441	0.752985	1.2359	494	849	36.783	63.217	-0.493099	1.00805	-0.66841	0.66841
285650	Floxuridine	OC[C@H]1O[C@H](C[C@@H]1O)N2C=C(F)C(=O)NC2=O	2	S1299	None	None	Selleck Chemicals	SelleckBioactives Dose Series	0		20210401	05052SB-02-01			0.221,0.309,0.152,0.24,0.308,0.236	1	percentgfp,percentnucview,percentnongfp,nongfpcount,gfpcount,cellcount	compound	D15	-0.387876	-0.539616	0.146946	-0.179073	-0.146576	1263	0.813226	1.00811	0.903679	1.06622	465	798	36.817	63.183	-0.118808	0.279111	-0.0402917	0.0402917
972215		CS(=O)(=O)N1CCN(Cc2cc3nc(nc(N4CCOCC4)c3s2)c5cccc6[nH]ncc56)CC1	1	S1065	None	None	Selleck Chemicals	SelleckBioactives Dose Series	0	37	20210401	05052SB-02-01			0.221,0.309,0.152,0.24,0.308,0.236	1	percentgfp,percentnucview,percentnongfp,nongfpcount,gfpcount,cellcount	compound	E13	-2.2207	-2.88657	-0.330254	0.434286	4.44571	847	0.545648	0.675865	0.904145	1.0659	312	535	36.836	63.164	-0.837558	-1.25108	-0.0386006	0.0386006
					None	None		SelleckBioactives Dose Series			20210401	05054SB-02-01			0.171,0.229,0.124,0.185,0.28,0.179	1	percentgfp,percentnucview,percentnongfp,nongfpcount,gfpcount,cellcount	negativeControl	E02						1474	0.88212	1.11954	0.875716	1.09025	543	931	36.839	63.161	-0.226957	0.981469	-0.502659	0.502659
130953	Tetracycline	CN(C)[C@H]1[C@@H]2C[C@H]3C(=C(O)[C@]2(O)C(=C(C(=O)N)C1=O)O)C(=O)c4c(O)cccc4[C@@]3(C)O	6	S2574	Cl	None	Selleck Chemicals	SelleckBioactives Dose Series	0	125	20210401	05054SB-02-01			0.171,0.229,0.124,0.185,0.28,0.179	1	percentgfp,percentnucview,percentnongfp,nongfpcount,gfpcount,cellcount	compound	D18	-0.706229	-0.713978	-0.101779	0.0960986	1.39465	1406	0.841507	1.06783	0.875787	1.0902	518	888	36.842	63.158	-0.396581	0.589212	-0.502237	0.502237
					None	None		SelleckEpigenetics			20210401	05050SK			0.123,0.27,0.0946,0.101,0.178,0.0898	1	percentgfp,percentnucview,percentnongfp,nongfpcount,gfpcount,cellcount	negativeControl	G02						1413	0.769554	1.0222	0.84753	1.11741	521	892	36.872	63.128	-0.43442	0.659878	-0.591429	0.591429
131098	Probucol	CC(C)(C)c1cc(SC(C)(C)Sc2cc(c(O)c(c2)C(C)(C)C)C(C)(C)C)cc(c1O)C(C)(C)C	6	S2119	None	None	Selleck Chemicals	SelleckBioactives Dose Series	0	>100	20210401	05054SB-02-01			0.171,0.229,0.124,0.185,0.28,0.179	1	percentgfp,percentnucview,percentnongfp,nongfpcount,gfpcount,cellcount	compound	O03	-0.692496	0.0688172	-0.619066	0.623535	2.68164	1391	0.833384	1.0558	0.87669	1.08954	513	878	36.88	63.12	-0.430506	0.49799	-0.496886	0.496886
					None	None		SelleckBioactives Dose Series			20210401	05053SB-02-01			0.142,0.221,0.102,0.153,0.234,0.151	1	percentgfp,percentnucview,percentnongfp,nongfpcount,gfpcount,cellcount	negativeControl	H23						1471	0.899472	1.1153	0.885931	1.08148	543	928	36.914	63.086	-0.160578	1.0756	-0.53802	0.53802
915010	Fulvestrant	C[C@]12CC[C@H]3[C@@H]([C@H](CCCCCCCCCS(=O)CCCC(F)(F)C(F)(F)F)Cc4cc(O)ccc34)[C@@H]1CC[C@@H]2O	2	S1191	None	None	Selleck Chemicals	SelleckBioactives Dose Series	0	>100	20210401	05052SB-02-01			0.221,0.309,0.152,0.24,0.308,0.236	1	percentgfp,percentnucview,percentnongfp,nongfpcount,gfpcount,cellcount	compound	O16	0.187229	2.3236	-0.680774	0.274094	0.925887	1438	0.928651	1.14581	0.906354	1.06438	531	907	36.926	63.074	0.191241	0.913297	-0.03059	0.03059
285955	Lafutidine	O=C(CS(=O)Cc1occc1)NC\C=C/COc2cc(CN3CCCCC3)ccn2	2	S2065	None	None	Selleck Chemicals	SelleckBioactives Dose Series	0	76	20210401	05053SB-02-01			0.142,0.221,0.102,0.153,0.234,0.151	1	percentgfp,percentnucview,percentnongfp,nongfpcount,gfpcount,cellcount	compound	B20	-0.274861	-1.22165	-0.189688	0.176946	-0.388117	1470	0.899472	1.1141	0.886531	1.08105	543	927	36.939	63.061	-0.160578	1.06629	-0.534188	0.534188
972202		Oc1cccc(c1)c2nc(N3CCOCC3)c4oc5ncccc5c4n2	1	S1038	None	None	Selleck Chemicals	SelleckBioactives Dose Series	0	50	20210401	05052SB-02-01			0.221,0.309,0.152,0.24,0.308,0.236	1	percentgfp,percentnucview,percentnongfp,nongfpcount,gfpcount,cellcount	compound	M07	-0.773857	-0.323603	-0.436413	0.466526	2.5134	1004	0.648832	0.799668	0.906993	1.06394	371	633	36.952	63.048	-0.560393	-0.680895	-0.0282759	0.0282759
972509		CCS(=O)(=O)c1cccc(c1)c2cc(C(=O)NC3CCN(C)CC3)c(C)c4[nH]c5ncc(C)cc5c24	2	S2718	None	None	Selleck Chemicals	SelleckEpigenetics	0	41	20210401	05050SK			0.123,0.27,0.0946,0.101,0.178,0.0898	1	percentgfp,percentnucview,percentnongfp,nongfpcount,gfpcount,cellcount	compound	I17	-1.26536	0.177242	-1.46495	1.4959	0.728204	1247	0.68093	0.900731	0.84976	1.1157	461	786	36.969	63.031	-0.785999	-0.112591	-0.579187	0.579187
285828	Irsogladine Maleate	Nc1nc(N)nc(n1)c2cc(Cl)ccc2Cl	5	S1929	None	None	Selleck Chemicals	SelleckBioactives Dose Series	0		20210401	05053SB-02-01			0.142,0.221,0.102,0.153,0.234,0.151	1	percentgfp,percentnucview,percentnongfp,nongfpcount,gfpcount,cellcount	compound	H21	-1.05095	1.89539	-1.15786	1.05217	-1.75735	1517	0.929289	1.14895	0.887539	1.08033	561	956	36.981	63.019	-0.0365264	1.33644	-0.527752	0.527752
285939	Pancuronium	CC(=O)O[C@H]1C[C@@H]2CC[C@@H]3[C@H](CC[C@@]4(C)[C@H]3C[C@@H]([C@@H]4OC(=O)C)[N+]5(C)CCCCC5)[C@@]2(C)C[C@@H]1[N+]6(C)CCCCC6	2	S2497	Br	None	Selleck Chemicals	SelleckBioactives Dose Series	0	132	20210401	05057SB-02-01			0.142,0.255,0.122,0.185,0.206,0.148	1	percentgfp,percentnucview,percentnongfp,nongfpcount,gfpcount,cellcount	compound	N05	-1.77361	-0.0740233	-1.398	1.525	-0.91396	1295	0.696205	1.01742	0.799272	1.17291	479	816	36.988	63.012	-0.777749	0.386614	-0.828316	0.828316
972445		Cn1c(Nc2ccc(cc2)C(F)(F)F)nc3cc(Oc4ccnc(c4)c5nc(c[nH]5)C(F)(F)F)ccc13	1	S2161	None	None	Selleck Chemicals	SelleckBioactives Dose Series	0	85	20210401	05054SB-02-01			0.171,0.229,0.124,0.185,0.28,0.179	1	percentgfp,percentnucview,percentnongfp,nongfpcount,gfpcount,cellcount	compound	K09	-3.95978	-5.30036	-1.53344	1.65069	4.45331	913	0.549091	0.691443	0.880042	1.08711	338	575	37.021	62.979	-1.61787	-2.26605	-0.477033	0.477033
735591	Carboplatin	O=C1O[Pt]OC(=O)C12CCC2	3	S1215	ammonium	None	Selleck Chemicals	SelleckBioactives Dose Series	0	>200	20210401	05052SB-02-01			0.221,0.309,0.152,0.24,0.308,0.236	1	percentgfp,percentnucview,percentnongfp,nongfpcount,gfpcount,cellcount	compound	M22	-0.677086	2.10342	-1.46971	0.92677	1.79491	1411	0.91466	1.12181	0.909791	1.06202	523	888	37.066	62.934	0.153659	0.80275	-0.0181292	0.0181292
972311		CC(OC(=O)Nc1c(C)noc1c2ccc(CSCCC(=O)O)cc2)c3ccccc3Cl	1	S1315	None	None	Selleck Chemicals	SelleckBioactives Dose Series	0	25	20210401	05052SB-02-01			0.221,0.309,0.152,0.24,0.308,0.236	1	percentgfp,percentnucview,percentnongfp,nongfpcount,gfpcount,cellcount	compound	B17	-1.67022	-3.63053	0.0366197	-0.021305	6.60016	1044	0.676814	0.829988	0.909864	1.06197	387	657	37.069	62.931	-0.48523	-0.541258	-0.0178622	0.0178622
972290	Enzalutamide	CNC(=O)c1ccc(cc1F)N2C(=S)N(C(=O)C2(C)C)c3ccc(C#N)c(c3)C(F)(F)F	1	S1250	None	None	Selleck Chemicals	SelleckBioactives Dose Series	0	60	20210401	05052SB-02-01			0.221,0.309,0.152,0.24,0.308,0.236	1	percentgfp,percentnucview,percentnongfp,nongfpcount,gfpcount,cellcount	compound	B07	1.43089	0.186822	1.40193	-1.48473	-0.817336	1400	0.907665	1.11297	0.909914	1.06194	519	881	37.071	62.929	0.134868	0.762023	-0.0176841	0.0176841
285803	Irinotecan, Irinotecan Hydrochloride (trihydrate)	CCc1c2CN3C(=O)C4=C(C=C3c2nc5ccc(OC(=O)N6CCC(CC6)N7CCCCC7)cc15)[C@@](O)(CC)C(=O)OC4	7	S2217	Cl	None	Selleck Chemicals	SelleckBioactives Dose Series	0	>100	20210401	05054SB-02-01			0.171,0.229,0.124,0.185,0.28,0.179	1	percentgfp,percentnucview,percentnongfp,nongfpcount,gfpcount,cellcount	compound	E17	-2.34527	1.05376	-2.44603	2.46954	1.10329	1227	0.739161	0.928338	0.881492	1.08605	455	772	37.082	62.918	-0.824034	-0.468969	-0.468443	0.468443
285667	Proparacaine	CCCOc1ccc(cc1N)C(=O)OCCN(CC)CC	5	S1828	Cl	None	Selleck Chemicals	SelleckBioactives Dose Series	0	85	20210401	05053SB-02-01			0.142,0.221,0.102,0.153,0.234,0.151	1	percentgfp,percentnucview,percentnongfp,nongfpcount,gfpcount,cellcount	compound	D07	1.78167	2.98317	0.409768	-0.491403	0.647624	1475	0.906098	1.1153	0.890035	1.07855	547	928	37.085	62.915	-0.133011	1.0756	-0.511814	0.511814
285719	Mosapride, Mosapride Citrate	CCOc1cc(N)c(Cl)cc1C(=O)NCC2CN(Cc3ccc(F)cc3)CCO2	4	S1385	citrate	None	Selleck Chemicals	SelleckBioactives Dose Series	0	22	20210401	05052SB-02-01			0.221,0.309,0.152,0.24,0.308,0.236	1	percentgfp,percentnucview,percentnongfp,nongfpcount,gfpcount,cellcount	compound	L06	-0.598627	1.0025	-0.497392	0.453528	0.797153	1399	0.907665	1.1117	0.910576	1.06148	519	880	37.098	62.902	0.134868	0.756205	-0.015281	0.015281
255696	Cefoperazone sodium salt	CCN1CCN(C(=O)N[C@@H](C(=O)N[C@H]2[C@H]3SCC(=C(N3C2=O)C(=O)O)CSc4nnnn4C)c5ccc(O)cc5)C(=O)C1=O	3	S1611	None	None	Selleck Chemicals	SelleckBioactives Dose Series	0	>100	20210401	05053SB-02-01			0.142,0.221,0.102,0.153,0.234,0.151	1	percentgfp,percentnucview,percentnongfp,nongfpcount,gfpcount,cellcount	compound	C19	-0.79917	0.8515	-0.68861	0.549792	0.437319	1380	0.848121	1.04319	0.890419	1.07827	512	868	37.101	62.899	-0.374223	0.516666	-0.509362	0.509362
					None	None		SelleckBioactives Dose Series			20210401	05053SB-02-01			0.142,0.221,0.102,0.153,0.234,0.151	1	percentgfp,percentnucview,percentnongfp,nongfpcount,gfpcount,cellcount	negativeControl	C23						1571	0.965731	1.18741	0.890635	1.07812	583	988	37.11	62.89	0.115093	1.63454	-0.507983	0.507983
972287	2-Methoxyestradiol	COc1cc2[C@H]3CC[C@]4(C)[C@@H](O)CC[C@H]4[C@@H]3CCc2cc1O	2	S1233	None	None	Selleck Chemicals	SelleckEpigenetics	0		20210401	05050SK			0.123,0.27,0.0946,0.101,0.178,0.0898	1	percentgfp,percentnucview,percentnongfp,nongfpcount,gfpcount,cellcount	compound	O09	-2.06229	-3.25223	-0.532954	0.48945	1.18006	881	0.483002	0.634866	0.853161	1.11308	327	554	37.117	62.883	-1.57119	-1.80328	-0.560508	0.560508
151477	Chlorphenamine	CN(C)CCC(c1ccc(Cl)cc1)c2ccccn2	6	S1816	maleate/fumarate	None	Selleck Chemicals	SelleckBioactives Dose Series	0		20210401	05053SB-02-01			0.142,0.221,0.102,0.153,0.234,0.151	1	percentgfp,percentnucview,percentnongfp,nongfpcount,gfpcount,cellcount	compound	N05	-0.709192	0.56218	-1.23636	1.30812	-0.284143	1382	0.849777	1.04439	0.890875	1.07795	513	869	37.12	62.88	-0.367332	0.525982	-0.50645	0.50645
733284	Fluorometholone Acetate	C[C@H]1C[C@H]2[C@@H]3CC[C@](OC(=O)C)(C(=O)C)[C@@]3(C)C[C@H](O)[C@]2(F)[C@@]4(C)C=CC(=O)C=C14	2	S4228	None	None	Selleck Chemicals	SelleckBioactives Dose Series	0	>100	20210401	05056SB-02-01			0.116,0.186,0.112,0.112,0.15,0.069	1	percentgfp,percentnucview,percentnongfp,nongfpcount,gfpcount,cellcount	compound	A20	-2.92519	3.19993	-3.48173	4.05515	-2.496	1382	0.694049	1.13646	0.757098	1.23365	513	869	37.12	62.88	-0.657892	1.11294	-0.868284	0.868284
972555		O=C(Nc1ncc(SCCN2CCCC2)s1)[C@@]3(C[C@H]3C4CCCCC4)c5ccc(cc5)S(=O)(=O)C6CC6	1	S2155	None	None	Selleck Chemicals	SelleckBioactives Dose Series	0	45	20210401	05054SB-02-01			0.171,0.229,0.124,0.185,0.28,0.179	1	percentgfp,percentnucview,percentnongfp,nongfpcount,gfpcount,cellcount	compound	C09	-2.5179	-1.91111	-1.09591	1.12734	0.0149515	1174	0.708295	0.887453	0.882823	1.08509	436	738	37.138	62.862	-0.952948	-0.779126	-0.460558	0.460558
973117	Salinomycin	CC[C@H]([C@H]1CC[C@@H](C)[C@@H](O1)[C@H](C)[C@H](O)[C@@H](C)C(=O)[C@@H](CC)[C@H]2O[C@@]3(O[C@@]4(CC[C@](C)(O4)[C@H]5CC[C@](O)(CC)[C@H](C)O5)[C@H](O)C=C3)[C@H](C)C[C@H]2C)C(=O)O	1	S2352	None	None	Selleck Chemicals	SelleckBioactives Dose Series	0	>200	20210401	05054SB-02-01			0.171,0.229,0.124,0.185,0.28,0.179	1	percentgfp,percentnucview,percentnongfp,nongfpcount,gfpcount,cellcount	compound	M20	-3.42325	-2.63513	-1.92031	1.98532	-0.103784	945	0.57021	0.714291	0.882942	1.085	351	594	37.143	62.857	-1.52967	-2.09273	-0.459854	0.459854
					None	None		SelleckBioactives Dose Series			20210401	05056SB-02-01			0.116,0.186,0.112,0.112,0.15,0.069	1	percentgfp,percentnucview,percentnongfp,nongfpcount,gfpcount,cellcount	negativeControl	D02						1295	0.650756	1.06453	0.757567	1.2332	481	814	37.143	62.857	-0.837239	0.62515	-0.865634	0.865634
					None	None		SelleckBioactives Dose Series			20210401	05057SB-02-01			0.142,0.255,0.122,0.185,0.206,0.148	1	percentgfp,percentnucview,percentnongfp,nongfpcount,gfpcount,cellcount	negativeControl	G02						1429	0.771785	1.11966	0.802967	1.16973	531	898	37.159	62.841	-0.461286	1.13864	-0.80499	0.80499
255827	Mometasone Furoate	C[C@@H]1C[C@H]2[C@@H]3CCC4=CC(=O)C=C[C@]4(C)[C@@]3(Cl)[C@@H](O)C[C@]2(C)[C@@]1(OC(=O)c5occc5)C(=O)CCl	3	S1987	None	None	Selleck Chemicals	SelleckBioactives Dose Series	0	>100	20210401	05053SB-02-01			0.142,0.221,0.102,0.153,0.234,0.151	1	percentgfp,percentnucview,percentnongfp,nongfpcount,gfpcount,cellcount	compound	B08	-0.715416	-3.48171	0.210961	-0.291313	1.8124	1254	0.771923	0.947044	0.891859	1.07724	466	788	37.161	62.839	-0.691245	-0.228581	-0.500167	0.500167
255732	Apigenin	Oc1ccc(cc1)C2=CC(=O)c3c(O)cc(O)cc3O2	3	S2262	None	None	Selleck Chemicals	SelleckBioactives Dose Series	0	>100	20210401	05054SB-02-01			0.171,0.229,0.124,0.185,0.28,0.179	1	percentgfp,percentnucview,percentnongfp,nongfpcount,gfpcount,cellcount	compound	G04	-1.21628	0.0143369	-0.808193	0.818175	0.113971	1297	0.783024	0.980046	0.883417	1.08466	482	815	37.163	62.837	-0.64084	-0.0767125	-0.457038	0.457038
972376	6-({5-fluoro-2-[(3,4,5-trimethoxyphenyl)amino]pyrimidin-4-yl}amino)-2,2-dimethyl-2H-pyrido[3,2-b][1,4]oxazin-3(4H)-one	COc1cc(Nc2ncc(F)c(Nc3ccc4OC(C)(C)C(=O)Nc4n3)n2)cc(OC)c1OC	1	S1533	None	None	Selleck Chemicals	SelleckBioactives Dose Series	0	33	20210401	05053SB-02-01			0.142,0.221,0.102,0.153,0.234,0.151	1	percentgfp,percentnucview,percentnongfp,nongfpcount,gfpcount,cellcount	compound	O07	-4.30831	-8.22531	-0.831034	0.792834	-3.04174	783	0.482037	0.591302	0.891955	1.07718	291	492	37.165	62.835	-1.89731	-2.986	-0.499554	0.499554
					None	None		SelleckBioactives Dose Series			20210401	05057SB-02-01			0.142,0.255,0.122,0.185,0.206,0.148	1	percentgfp,percentnucview,percentnongfp,nongfpcount,gfpcount,cellcount	negativeControl	J02						1366	0.738355	1.06978	0.803615	1.16917	508	858	37.189	62.811	-0.60126	0.771796	-0.800897	0.800897
					None	None		SelleckBioactives Dose Series			20210401	05052SB-02-01			0.221,0.309,0.152,0.24,0.308,0.236	1	percentgfp,percentnucview,percentnongfp,nongfpcount,gfpcount,cellcount	negativeControl	J02						1379	0.897172	1.09402	0.913104	1.05974	513	866	37.201	62.799	0.106682	0.67475	-0.00611334	0.00611334
41379	Ondansetron	Cc1nccn1CC2CCc3c(C2=O)c4ccccc4n3C	5	S1390	Cl	None	Selleck Chemicals	SelleckBioactives Dose Series	0		20210401	05052SB-02-01			0.221,0.309,0.152,0.24,0.308,0.236	1	percentgfp,percentnucview,percentnongfp,nongfpcount,gfpcount,cellcount	compound	D08	0.0718289	-0.16764	0.241215	-0.489819	-0.407843	1341	0.872688	1.0637	0.91335	1.05957	499	842	37.211	62.789	0.0409141	0.535112	-0.00522327	0.00522327
972441		CC(C)c1noc(n1)N2CCC(COc3ccc(nc3)c4ccc(cc4)S(=O)(=O)C)CC2	1	S2149	None	None	Selleck Chemicals	SelleckBioactives Dose Series	0	25	20210401	05054SB-02-01			0.171,0.229,0.124,0.185,0.28,0.179	1	percentgfp,percentnucview,percentnongfp,nongfpcount,gfpcount,cellcount	compound	G07	-1.01324	-0.285305	-0.892371	0.835992	2.68552	1241	0.750533	0.936755	0.884963	1.08353	462	779	37.228	62.772	-0.776539	-0.405114	-0.447886	0.447886
973105	Daptomycin	CCCCCCCCCC(=O)N[C@@H](Cc1c[nH]c2ccccc12)C(=O)N[C@H](CC(=O)N)C(=O)N[C@@H](CC(=O)O)C(=O)N[C@H]3[C@@H](C)OC(=O)[C@H](CC(=O)c4ccccc4N)NC(=O)[C@@H](NC(=O)[C@@H](CO)NC(=O)CNC(=O)[C@H](CC(=O)O)NC(=O)[C@H](C)NC(=O)[C@H](CC(=O)O)NC(=O)[C@@H](CCCN)NC(=O)CNC3=O)[C@@H](C)CC(=O)O	1	S1373	None	None	Selleck Chemicals	SelleckBioactives Dose Series	0	>200	20210401	05052SB-02-01			0.221,0.309,0.152,0.24,0.308,0.236	1	percentgfp,percentnucview,percentnongfp,nongfpcount,gfpcount,cellcount	compound	H04	1.42063	1.63803	0.62178	-0.952203	-0.123516	1380	0.898921	1.09402	0.914209	1.05898	514	866	37.246	62.754	0.11138	0.67475	-0.00210806	0.00210806
972676	Atazanavir	COC(=O)N[C@H](C(=O)N[C@@H](Cc1ccccc1)[C@@H](O)CN(Cc2ccc(cc2)c3ccccn3)NC(=O)[C@@H](NC(=O)OC)C(C)(C)C)C(C)(C)C	1	S1457	sulfate	None	Selleck Chemicals	SelleckBioactives Dose Series	0	>200	20210401	05052SB-02-01			0.221,0.309,0.152,0.24,0.308,0.236	1	percentgfp,percentnucview,percentnongfp,nongfpcount,gfpcount,cellcount	compound	H18	-0.559792	-0.0967473	-0.634918	0.604246	1.73754	1366	0.890176	1.08265	0.914602	1.05871	509	857	37.262	62.738	0.0878913	0.622386	-0.000683957	0.000683957
255676	Phenformin	NC(=N)\N=C(/N)\NCCc1ccccc1	4	S2542	Cl	None	Selleck Chemicals	SelleckBioactives Dose Series	0		20210401	05054SB-02-01			0.171,0.229,0.124,0.185,0.28,0.179	1	percentgfp,percentnucview,percentnongfp,nongfpcount,gfpcount,cellcount	compound	D12	-0.841589	2.18781	-1.67919	1.69785	-1.40298	1518	0.919484	1.14479	0.886341	1.08253	566	952	37.286	62.714	-0.0709029	1.17304	-0.439719	0.439719
972259	Barasertib	CCN(CCO)CCCOc1ccc2c(Nc3cc(CC(=O)Nc4cccc(F)c4)[nH]n3)ncnc2c1	1	S1147	None	None	Selleck Chemicals	SelleckBioactives Dose Series	0	70	20210401	05052SB-02-01			0.221,0.309,0.152,0.24,0.308,0.236	1	percentgfp,percentnucview,percentnongfp,nongfpcount,gfpcount,cellcount	compound	G08	-0.130239	0.16764	0.0475382	0.10534	-0.520807	1322	0.862194	1.04728	0.915338	1.05821	493	829	37.292	62.708	0.0127279	0.459476	0.00198623	-0.00198623
756753	Dabigatran etexilate	CCCCCCOC(=O)\N=C(/N)\c1ccc(NCc2nc3cc(ccc3n2C)C(=O)N(CCC(=O)OCC)c4ccccn4)cc1	3	S2154	None	None	Selleck Chemicals	SelleckBioactives Dose Series	0	>100	20210401	05054SB-02-01			0.171,0.229,0.124,0.185,0.28,0.179	1	percentgfp,percentnucview,percentnongfp,nongfpcount,gfpcount,cellcount	compound	A09	-1.93134	0.629391	-1.36313	2.16831	1.70891	1348	0.817139	1.01612	0.887031	1.08203	503	845	37.315	62.685	-0.498356	0.196955	-0.435636	0.435636
					None	None		SelleckBioactives Dose Series			20210401	05053SB-02-01			0.142,0.221,0.102,0.153,0.234,0.151	1	percentgfp,percentnucview,percentnongfp,nongfpcount,gfpcount,cellcount	negativeControl	B02						1393	0.861373	1.0492	0.895915	1.07435	520	873	37.33	62.67	-0.319089	0.563244	-0.474267	0.474267
973108	Marbofloxacin	CN1CCN(CC1)c2c(F)cc3C(=O)C(=CN4N(C)COc2c34)C(=O)O	1	S1464	None	None	Selleck Chemicals	SelleckBioactives Dose Series	0		20210401	05052SB-02-01			0.221,0.309,0.152,0.24,0.308,0.236	1	percentgfp,percentnucview,percentnongfp,nongfpcount,gfpcount,cellcount	compound	B20	1.03165	-1.8357	1.72802	-2.5552	1.72876	1355	0.88493	1.07254	0.91659	1.05735	506	849	37.343	62.657	0.0737981	0.57584	0.00652555	-0.00652555
972367		COc1cc(Nc2nc3ccccc3nc2NS(=O)(=O)c4ccc(NC(=O)c5ccc(C)c(OC)c5)cc4)cc(OC)c1	1	S1523	None	None	Selleck Chemicals	SelleckBioactives Dose Series	0	95	20210401	05053SB-02-01			0.142,0.221,0.102,0.153,0.234,0.151	1	percentgfp,percentnucview,percentnongfp,nongfpcount,gfpcount,cellcount	compound	M05	0.00596396	0.113021	0.00470627	-0.0192	1.00696	1277	0.790144	0.961466	0.896467	1.07395	477	800	37.353	62.647	-0.615435	-0.116794	-0.470743	0.470743
148483	Mecarbinate	CCOC(=O)c1c(C)n(C)c2ccc(O)cc12	3	S2074	None	None	Selleck Chemicals	SelleckBioactives Dose Series	0	35	20210401	05053SB-02-01			0.142,0.221,0.102,0.153,0.234,0.151	1	percentgfp,percentnucview,percentnongfp,nongfpcount,gfpcount,cellcount	compound	J20	-0.0897187	2.19312	-0.974434	0.926332	-1.73821	1606	0.993892	1.20904	0.896635	1.07383	600	1006	37.36	62.64	0.232253	1.80222	-0.46967	0.46967
					None	None		SelleckBioactives Dose Series			20210401	05052SB-02-01			0.221,0.309,0.152,0.24,0.308,0.236	1	percentgfp,percentnucview,percentnongfp,nongfpcount,gfpcount,cellcount	negativeControl	B01						1480	0.967127	1.17108	0.91713	1.05697	553	927	37.365	62.635	0.294591	1.02966	0.00848368	-0.00848368
					None	None		SelleckBioactives Dose Series			20210401	05054SB-02-01			0.171,0.229,0.124,0.185,0.28,0.179	1	percentgfp,percentnucview,percentnongfp,nongfpcount,gfpcount,cellcount	negativeControl	G02						1327	0.805767	0.999286	0.888528	1.08094	496	831	37.378	62.622	-0.54585	0.0692436	-0.426765	0.426765
972558		CN(C)c1ccc(NC(=O)Nc2cc(C)nc3c(F)cc(F)cc23)cc1	1	S1545	None	None	Selleck Chemicals	SelleckBioactives Dose Series	3	50	20210401	05053SB-02-01			0.142,0.221,0.102,0.153,0.234,0.151	1	percentgfp,percentnucview,percentnongfp,nongfpcount,gfpcount,cellcount	compound	O09	-1.31674	2.74104	-2.45777	2.4917	-3.72728	1522	0.942541	1.14535	0.897235	1.0734	569	953	37.385	62.615	0.0186078	1.30849	-0.465839	0.465839
757027	Orotic Acid	OC(=O)C1=CC(=O)NC(=O)N1	2	S2336	None	None	Selleck Chemicals	SelleckBioactives Dose Series	0		20210401	05054SB-02-01			0.171,0.229,0.124,0.185,0.28,0.179	1	percentgfp,percentnucview,percentnongfp,nongfpcount,gfpcount,cellcount	compound	C18	-0.411967	0.263799	-0.417242	0.4294	0.133578	1452	0.88212	1.09308	0.88898	1.08062	543	909	37.397	62.603	-0.226957	0.78078	-0.42409	0.42409
972428	Hordenine	CN(C)CCc1ccc(O)cc1	1	S2385	None	None	Selleck Chemicals	SelleckBioactives Dose Series	0		20210401	05054SB-02-01			0.171,0.229,0.124,0.185,0.28,0.179	1	percentgfp,percentnucview,percentnongfp,nongfpcount,gfpcount,cellcount	compound	L05	-0.757234	0.698208	-0.664853	0.658095	-1.64648	1465	0.890243	1.1027	0.889194	1.08046	548	917	37.406	62.594	-0.193032	0.853758	-0.422823	0.422823
972493	Oxymatrine	[O-][N+]12CCC[C@H]3CN4[C@H](CCCC4=O)[C@@H](CCC1)[C@@H]23	1	S2338	None	None	Selleck Chemicals	SelleckBioactives Dose Series	0	>100	20210401	05054SB-02-01			0.171,0.229,0.124,0.185,0.28,0.179	1	percentgfp,percentnucview,percentnongfp,nongfpcount,gfpcount,cellcount	compound	G18	-0.682688	0.567742	-0.881806	0.920234	0.739854	1430	0.869124	1.07625	0.88936	1.08034	535	895	37.413	62.587	-0.281237	0.653068	-0.421837	0.421837
972284	Dexrazoxane	C[C@@H](CN1CC(=O)NC(=O)C1)N2CC(=O)NC(=O)C2	1	S1222	Cl	None	Selleck Chemicals	SelleckBioactives Dose Series	0		20210401	05057SB-02-01			0.142,0.255,0.122,0.185,0.206,0.148	1	percentgfp,percentnucview,percentnongfp,nongfpcount,gfpcount,cellcount	compound	K08	-2.89271	-0.732008	-1.65373	1.80256	0.35844	1152	0.626439	0.898967	0.808456	1.165	431	721	37.413	62.587	-1.06987	-0.484629	-0.770342	0.770342
972738		CC(C)c1onc(c1COc2ccc(\C=C\c3cccc(c3)C(=O)O)c(Cl)c2)c4c(Cl)cccc4Cl	1	S2782	None	None	Selleck Chemicals	SelleckBioactives Dose Series	0	75	20210401	05055SB-02-01			0.132,0.27,0.126,0.112,0.186,0.0856	1	percentgfp,percentnucview,percentnongfp,nongfpcount,gfpcount,cellcount	compound	M08	-0.937757	0.857309	-0.73432	0.673114	0.283592	1250	0.642306	1.03568	0.766435	1.22306	468	782	37.44	62.56	-0.617224	0.480075	-0.602906	0.602906
955220	Medetomidine HCl	CC(c1c[nH]cn1)c2cccc(C)c2C	2	S3060	Cl	None	Selleck Chemicals	SelleckBioactives Dose Series	0		20210401	05057SB-02-01			0.142,0.255,0.122,0.185,0.206,0.148	1	percentgfp,percentnucview,percentnongfp,nongfpcount,gfpcount,cellcount	compound	D13	-1.3085	2.16313	-2.53454	2.5385	-1.50443	1489	0.811028	1.1608	0.809795	1.16384	558	931	37.475	62.525	-0.296969	1.44128	-0.761884	0.761884
					None	None		SelleckBioactives Dose Series			20210401	05055SB-02-01			0.132,0.27,0.126,0.112,0.186,0.0856	1	percentgfp,percentnucview,percentnongfp,nongfpcount,gfpcount,cellcount	negativeControl	M02						1534	0.789158	1.27009	0.767335	1.2222	575	959	37.484	62.516	-0.106401	1.87486	-0.598519	0.598519
756824	Amlodipine	CCO\C(=C/1\C(C(=C(C)N=C1COCCN)C(=O)OC)c2ccccc2Cl)\O	3	S1905	None	None	Selleck Chemicals	SelleckBioactives Dose Series	0	>100	20210401	05053SB-02-01			0.142,0.221,0.102,0.153,0.234,0.151	1	percentgfp,percentnucview,percentnongfp,nongfpcount,gfpcount,cellcount	compound	N17	-4.62284	-3.19532	-2.77433	2.78815	8.98261	1120	0.695724	0.841283	0.899994	1.07143	420	700	37.5	62.5	-1.00827	-1.04835	-0.448215	0.448215
972376	6-({5-fluoro-2-[(3,4,5-trimethoxyphenyl)amino]pyrimidin-4-yl}amino)-2,2-dimethyl-2H-pyrido[3,2-b][1,4]oxazin-3(4H)-one	COc1cc(Nc2ncc(F)c(Nc3ccc4OC(C)(C)C(=O)Nc4n3)n2)cc(OC)c1OC	2	S2194	phenylsulfonate	None	Selleck Chemicals	SelleckBioactives Dose Series	0	33	20210401	05054SB-02-01			0.171,0.229,0.124,0.185,0.28,0.179	1	percentgfp,percentnucview,percentnongfp,nongfpcount,gfpcount,cellcount	compound	M13	-3.37813	-1.36774	-2.00855	2.08363	-2.45693	1042	0.635191	0.782834	0.891999	1.07842	391	651	37.524	62.476	-1.25827	-1.57276	-0.406207	0.406207
131237	5-azacytidine, Azacitidine	NC1=NC(=O)N(C=N1)[C@@H]2O[C@H](CO)[C@@H](O)[C@H]2O	6	S1782	None	None	Selleck Chemicals	SelleckBioactives Dose Series	0		20210401	05057SB-02-01			0.142,0.255,0.122,0.185,0.206,0.148	1	percentgfp,percentnucview,percentnongfp,nongfpcount,gfpcount,cellcount	compound	O16	-3.65845	-3.39411	-1.10839	1.10004	-2.56781	1010	0.55086	0.786752	0.810876	1.16291	379	631	37.525	62.475	-1.38633	-1.31002	-0.755064	0.755064
130968	Adenine	Nc1ncnc2[nH]cnc12	4	S1983	Cl	None	Selleck Chemicals	SelleckBioactives Dose Series	0		20210401	05053SB-02-01			0.142,0.221,0.102,0.153,0.234,0.151	1	percentgfp,percentnucview,percentnongfp,nongfpcount,gfpcount,cellcount	compound	L06	-0.852587	0.653255	-0.409808	0.545668	-0.694683	1423	0.884564	1.06843	0.900618	1.07099	534	889	37.526	62.474	-0.222604	0.712294	-0.44423	0.44423
972235		COc1cc2c(Nc3ccc(NC(=O)c4ccccc4)cc3)ncnc2cc1OCCCN5CCOCC5	2	S1103	None	None	Selleck Chemicals	SelleckEpigenetics	0	75	20210401	05050SK			0.123,0.27,0.0946,0.101,0.178,0.0898	1	percentgfp,percentnucview,percentnongfp,nongfpcount,gfpcount,cellcount	compound	O05	0.0145051	0.561091	0.165544	-0.179944	-0.417278	1308	0.725242	0.936256	0.862838	1.10562	491	817	37.538	62.462	-0.61021	0.11332	-0.507373	0.507373
285735	Doxifluridine	C[C@H]1O[C@H]([C@H](O)[C@@H]1O)N2C=C(F)C(=O)NC2=O	2	S2045	None	None	Selleck Chemicals	SelleckBioactives Dose Series	0		20210401	05053SB-02-01			0.142,0.221,0.102,0.153,0.234,0.151	1	percentgfp,percentnucview,percentnongfp,nongfpcount,gfpcount,cellcount	compound	H16	-1.33178	2.01097	-1.43814	1.39597	-0.026779	1465	0.911067	1.09968	0.901026	1.0707	550	915	37.543	62.457	-0.112336	0.954499	-0.441625	0.441625
973099	Pacritinib	C(CN1CCCC1)Oc2ccc3Nc4nccc(n4)c5cccc(COC\C=C\COCc2c3)c5	1	S8057	None	None	Selleck Chemicals	SelleckBioactives Dose Series	0	>100	20210401	05057SB-02-01			0.142,0.255,0.122,0.185,0.206,0.148	1	percentgfp,percentnucview,percentnongfp,nongfpcount,gfpcount,cellcount	compound	K19	-3.90661	-0.0219328	-2.60232	2.6298	-2.02769	1172	0.63952	0.912683	0.811265	1.16258	440	732	37.543	62.457	-1.0151	-0.383748	-0.752608	0.752608
130174	Phenoxybenzamine	CC(COc1ccccc1)N(CCCl)Cc2ccccc2	8	S2499	Cl	None	Selleck Chemicals	SelleckBioactives Dose Series	0	>100	20210401	05054SB-02-01			0.171,0.229,0.124,0.185,0.28,0.179	1	percentgfp,percentnucview,percentnongfp,nongfpcount,gfpcount,cellcount	compound	B04	0.0765081	1.29032	-0.32226	0.457369	-0.788816	1555	0.948726	1.16764	0.89276	1.07787	584	971	37.556	62.444	0.0512265	1.34636	-0.401702	0.401702
					None	None		SelleckBioactives Dose Series			20210401	05054SB-02-01			0.171,0.229,0.124,0.185,0.28,0.179	1	percentgfp,percentnucview,percentnongfp,nongfpcount,gfpcount,cellcount	negativeControl	D01						1520	0.927607	1.14118	0.892997	1.0777	571	949	37.566	62.434	-0.0369781	1.14567	-0.400294	0.400294
972645	Dalcetrapib	CCC(CC)CC1(CCCCC1)C(=O)Nc2ccccc2SC(=O)C(C)C	1	S2772	None	None	Selleck Chemicals	SelleckBioactives Dose Series	0	>100	20210401	05055SB-02-01			0.132,0.27,0.126,0.112,0.186,0.0856	1	percentgfp,percentnucview,percentnongfp,nongfpcount,gfpcount,cellcount	compound	I06	-0.0309637	0.483401	-0.0564079	0.0575807	3.72215	1285	0.662892	1.06216	0.769464	1.22017	483	802	37.588	62.412	-0.545613	0.637678	-0.58815	0.58815
					None	None		SelleckEpigenetics			20210401	05050SK			0.123,0.27,0.0946,0.101,0.178,0.0898	1	percentgfp,percentnucview,percentnongfp,nongfpcount,gfpcount,cellcount	negativeControl	O23						1628	0.903967	1.1643	0.86408	1.10467	612	1016	37.592	62.408	0.0988084	1.56352	-0.500558	0.500558
285705	Caffeic Acid Phenethyl Ester	Oc1ccc(\C=C\C(=O)OCCc2ccccc2)cc1O	5	S7414	None	None	Selleck Chemicals	SelleckBioactives Dose Series	2	>100	20210401	05057SB-02-01			0.142,0.255,0.122,0.185,0.206,0.148	1	percentgfp,percentnucview,percentnongfp,nongfpcount,gfpcount,cellcount	compound	I03	-0.880115	-0.186429	-0.971864	0.931829	-0.368893	1274	0.696205	0.991233	0.812453	1.16155	479	795	37.598	62.402	-0.777749	0.194024	-0.745106	0.745106
972737	Rupatadine	Cc1cncc(CN2CCC(=C3c4ccc(Cl)cc4CCc5cccnc35)CC2)c1	1	S3052	maleate/fumarate	None	Selleck Chemicals	SelleckBioactives Dose Series	0	16	20210401	05055SB-02-01			0.132,0.27,0.126,0.112,0.186,0.0856	1	percentgfp,percentnucview,percentnongfp,nongfpcount,gfpcount,cellcount	compound	J21	-2.95482	-4.67443	-1.23434	1.25483	0.713635	811	0.418597	0.670143	0.769874	1.21977	305	506	37.608	62.392	-1.39539	-1.69485	-0.586156	0.586156
130891	Phenytoin	O=C1NC(=O)C(N1)(c2ccccc2)c3ccccc3	6	S2524	Na	None	Selleck Chemicals	SelleckBioactives Dose Series	0	35	20210401	05054SB-02-01			0.171,0.229,0.124,0.185,0.28,0.179	1	percentgfp,percentnucview,percentnongfp,nongfpcount,gfpcount,cellcount	compound	B08	-0.402158	0.840143	-0.954303	1.13246	1.70628	1518	0.927607	1.13878	0.894162	1.07685	571	947	37.615	62.385	-0.0369781	1.12743	-0.393394	0.393394
972515	Ritodrine HCl	C[C@@H](NCCc1ccc(O)cc1)[C@@H](O)c2ccc(O)cc2	1	S2533	Cl	None	Selleck Chemicals	SelleckBioactives Dose Series	0		20210401	05054SB-02-01			0.171,0.229,0.124,0.185,0.28,0.179	1	percentgfp,percentnucview,percentnongfp,nongfpcount,gfpcount,cellcount	compound	D10	-0.288377	0.990681	-0.444949	0.349666	-0.0846158	1467	0.896741	1.1003	0.894471	1.07663	552	915	37.628	62.372	-0.165892	0.835513	-0.391564	0.391564
					None	None		SelleckEpigenetics			20210401	05050SK			0.123,0.27,0.0946,0.101,0.178,0.0898	1	percentgfp,percentnucview,percentnongfp,nongfpcount,gfpcount,cellcount	negativeControl	L23						1642	0.91283	1.17347	0.865114	1.10387	618	1024	37.637	62.363	0.133966	1.62182	-0.494878	0.494878
972461	Formestane	C[C@]12CC[C@H]3[C@@H](CCC4=C(O)C(=O)CC[C@]34C)[C@@H]1CCC2=O	1	S2208	None	None	Selleck Chemicals	SelleckBioactives Dose Series	0	50	20210401	05054SB-02-01			0.171,0.229,0.124,0.185,0.28,0.179	1	percentgfp,percentnucview,percentnongfp,nongfpcount,gfpcount,cellcount	compound	K15	-1.12506	1.62581	-1.56388	1.29557	-0.504737	1437	0.878871	1.07745	0.894947	1.07628	541	896	37.648	62.352	-0.240527	0.66219	-0.388748	0.388748
					None	None		SelleckBioactives Dose Series			20210401	05053SB-02-01			0.142,0.221,0.102,0.153,0.234,0.151	1	percentgfp,percentnucview,percentnongfp,nongfpcount,gfpcount,cellcount	negativeControl	C02						1463	0.912724	1.09607	0.903882	1.06866	551	912	37.662	62.338	-0.105444	0.926552	-0.423388	0.423388
973074	Ruxolitinib	N#CC[C@H](C1CCCC1)n2cc(cn2)c3ncnc4[nH]ccc34	1	S1378	None	None	Selleck Chemicals	SelleckBioactives Dose Series	0		20210401	05052SB-02-01			0.221,0.309,0.152,0.24,0.308,0.236	1	percentgfp,percentnucview,percentnongfp,nongfpcount,gfpcount,cellcount	compound	P04	-0.226221	2.3236	-1.08618	0.924875	-4.7198	1351	0.890176	1.0637	0.924763	1.05173	509	842	37.676	62.324	0.0878913	0.535112	0.0361646	-0.0361646
756950	Levosimendan	C[C@@H]1CC(=O)NN=C1c2ccc(NN=C(C#N)C#N)cc2	2	S2446	None	None	Selleck Chemicals	SelleckBioactives Dose Series	2	>100	20210401	05054SB-02-01			0.171,0.229,0.124,0.185,0.28,0.179	1	percentgfp,percentnucview,percentnongfp,nongfpcount,gfpcount,cellcount	compound	D15	-1.49975	-0.160573	-0.660348	0.279872	0.849225	1372	0.839882	1.02815	0.895755	1.0757	517	855	37.682	62.318	-0.403366	0.288178	-0.38396	0.38396
					None	None		SelleckBioactives Dose Series			20210401	05052SB-02-01			0.221,0.309,0.152,0.24,0.308,0.236	1	percentgfp,percentnucview,percentnongfp,nongfpcount,gfpcount,cellcount	negativeControl	E02						1109	0.731029	0.87294	0.925156	1.05146	418	691	37.692	62.308	-0.339601	-0.343439	0.0375887	-0.0375887
					None	None		SelleckBioactives Dose Series			20210401	05055SB-02-01			0.132,0.27,0.126,0.112,0.186,0.0856	1	percentgfp,percentnucview,percentnongfp,nongfpcount,gfpcount,cellcount	negativeControl	K01						1284	0.664265	1.05951	0.771655	1.21807	484	800	37.695	62.305	-0.540839	0.621918	-0.577482	0.577482
972431	Sesamin	C1Oc2ccc(cc2O1)[C@H]3OC[C@H]4[C@@H]3CO[C@@H]4c5ccc6OCOc6c5	1	S2392	None	None	Selleck Chemicals	SelleckBioactives Dose Series	0		20210401	05054SB-02-01			0.171,0.229,0.124,0.185,0.28,0.179	1	percentgfp,percentnucview,percentnongfp,nongfpcount,gfpcount,cellcount	compound	J07	-0.0519863	0.551971	-0.203877	0.185563	-0.958705	1366	0.836633	1.02334	0.896207	1.07537	515	851	37.701	62.299	-0.416936	0.251689	-0.381285	0.381285
					None	None		SelleckBioactives Dose Series			20210401	05052SB-02-01			0.221,0.309,0.152,0.24,0.308,0.236	1	percentgfp,percentnucview,percentnongfp,nongfpcount,gfpcount,cellcount	negativeControl	H24						1037	0.683809	0.816091	0.925475	1.05124	391	646	37.705	62.295	-0.466439	-0.605258	0.0387458	-0.0387458
972728	Vanillin	COc1cc(C=O)ccc1O	1	S3071	None	None	Selleck Chemicals	SelleckBioactives Dose Series	0	>100	20210401	05055SB-02-01			0.132,0.27,0.126,0.112,0.186,0.0856	1	percentgfp,percentnucview,percentnongfp,nongfpcount,gfpcount,cellcount	compound	B04	-1.77251	0.0652301	-1.69586	1.7196	-2.60672	1270	0.657403	1.0476	0.772105	1.21764	479	791	37.717	62.283	-0.56471	0.550996	-0.575288	0.575288
972427	Hematoxylin	Oc1cc2C[C@@]3(O)COc4c(O)c(O)ccc4[C@H]3c2cc1O	1	S2384	None	None	Selleck Chemicals	SelleckBioactives Dose Series	2	>100	20210401	05054SB-02-01			0.171,0.229,0.124,0.185,0.28,0.179	1	percentgfp,percentnucview,percentnongfp,nongfpcount,gfpcount,cellcount	compound	J05	-1.30064	-1.06237	-0.571765	0.63674	-0.614546	1285	0.787897	0.962008	0.897205	1.07464	485	800	37.743	62.257	-0.620485	-0.213546	-0.375371	0.375371
915023	Sparfloxacin	C[C@@H]1CN(C[C@H](C)N1)c2c(F)c(N)c3C(=O)C(=CN(C4CC4)c3c2F)C(=O)O	2	S1884	None	None	Selleck Chemicals	SelleckBioactives Dose Series	0	8	20210401	05053SB-02-01			0.142,0.221,0.102,0.153,0.234,0.151	1	percentgfp,percentnucview,percentnongfp,nongfpcount,gfpcount,cellcount	compound	P13	-3.05821	2.41917	-3.60901	3.61217	0.44696	1367	0.854747	1.02276	0.905922	1.0672	516	851	37.747	62.253	-0.346656	0.358301	-0.410362	0.410362
130814	Ethionamide	CCc1cc(ccn1)C(=S)N	6	S1777	None	None	Selleck Chemicals	SelleckBioactives Dose Series	0		20210401	05057SB-02-01			0.142,0.255,0.122,0.185,0.206,0.148	1	percentgfp,percentnucview,percentnongfp,nongfpcount,gfpcount,cellcount	compound	K16	-1.53568	2.15764	-1.88818	2.04313	-1.2197	1372	0.75289	1.0648	0.815846	1.15863	518	854	37.755	62.245	-0.540402	0.735112	-0.723689	0.723689
					None	None		SelleckBioactives Dose Series			20210401	05055SB-02-01			0.132,0.27,0.126,0.112,0.186,0.0856	1	percentgfp,percentnucview,percentnongfp,nongfpcount,gfpcount,cellcount	negativeControl	N01						1236	0.640933	1.01846	0.773456	1.21635	467	769	37.783	62.217	-0.621998	0.377632	-0.568708	0.568708
285823	Milrinone	Cc1nc(O)c(cc1c2ccncc2)C#N	5	S2484	None	None	Selleck Chemicals	SelleckBioactives Dose Series	0		20210401	05054SB-02-01			0.171,0.229,0.124,0.185,0.28,0.179	1	percentgfp,percentnucview,percentnongfp,nongfpcount,gfpcount,cellcount	compound	H21	0.121628	3.73047	-0.32848	0.352067	-1.26639	1625	0.997462	1.21574	0.898203	1.07392	614	1011	37.785	62.215	0.254775	1.71125	-0.369457	0.369457
255748	Cyclosporine	CC[C@@H]1NC(=O)[C@H]([C@H](O)[C@H](C)C\C=C\C)N(C)C(=O)[C@H](C(C)C)N(C)C(=O)[C@H](CC(C)C)N(C)C(=O)[C@H](CC(C)C)N(C)C(=O)[C@@H](C)NC(=O)[C@H](C)NC(=O)[C@H](CC(C)C)N(C)C(=O)[C@@H](NC(=O)[C@H](CC(C)C)N(C)C(=O)CN(C)C1=O)C(C)C	2	S2286	None	None	Selleck Chemicals	SelleckBioactives Dose Series	0	>200	20210401	05054SB-02-01			0.171,0.229,0.124,0.185,0.28,0.179	1	percentgfp,percentnucview,percentnongfp,nongfpcount,gfpcount,cellcount	compound	G08	-0.580677	1.81219	-1.2594	1.30221	-2.10532	1429	0.877246	1.06903	0.898298	1.07385	540	889	37.789	62.211	-0.247312	0.598334	-0.368894	0.368894
253344	Stavudine	CC1=CN(C2OC(CO)C=C2)C(=O)NC1=O	2	S1398	None	None	Selleck Chemicals	SelleckBioactives Dose Series	0		20210401	05052SB-02-01			0.221,0.309,0.152,0.24,0.308,0.236	1	percentgfp,percentnucview,percentnongfp,nongfpcount,gfpcount,cellcount	compound	B10	-0.0746705	-0.144287	0.146899	-0.167713	3.2408	1468	0.970624	1.15339	0.927979	1.04952	555	913	37.807	62.193	0.303986	0.948206	0.0478244	-0.0478244
957554	Cabazitaxel	CO[C@H]1C[C@H]2OC[C@@]2(OC(=O)C)[C@H]3[C@H](OC(=O)c4ccccc4)[C@]5(O)C[C@H](OC(=O)[C@H](O)[C@@H](NC(=O)OC(C)(C)C)c6ccccc6)C(=C([C@@H](OC)C(=O)[C@]13C)C5(C)C)C	2	S3022	None	None	Selleck Chemicals	SelleckBioactives Dose Series	0	>200	20210401	05055SB-02-01			0.132,0.27,0.126,0.112,0.186,0.0856	1	percentgfp,percentnucview,percentnongfp,nongfpcount,gfpcount,cellcount	compound	B17	-4.99021	-6.08387	-2.62316	2.63096	5.03054	677	0.351347	0.55757	0.774091	1.21575	256	421	37.814	62.186	-1.62932	-2.36467	-0.565617	0.565617
757000	Pidotimod	OC(=O)[C@@H]1CSCN1C(=O)[C@@H]2CCC(=O)N2	4	S3106	None	None	Selleck Chemicals	SelleckBioactives Dose Series	0		20210401	05055SB-02-01			0.132,0.27,0.126,0.112,0.186,0.0856	1	percentgfp,percentnucview,percentnongfp,nongfpcount,gfpcount,cellcount	compound	J06	-0.071406	1.44787	0.0564079	-0.0575807	-0.318254	1420	0.737005	1.16944	0.774152	1.21569	537	883	37.817	62.183	-0.287815	1.27597	-0.565318	0.565318
972192	Bosutinib	COc1cc(Nc2c(cnc3cc(OCCCN4CCN(C)CC4)c(OC)cc23)C#N)c(Cl)cc1Cl	1	S1014	None	None	Selleck Chemicals	SelleckBioactives Dose Series	0	51	20210401	05052SB-02-01			0.221,0.309,0.152,0.24,0.308,0.236	1	percentgfp,percentnucview,percentnongfp,nongfpcount,gfpcount,cellcount	compound	I03	1.18478	1.29691	1.09532	-1.19569	-0.824166	1137	0.752015	0.893153	0.928273	1.04931	430	707	37.819	62.181	-0.283228	-0.250347	0.0488925	-0.0488925
285655	Rapamycin	CO[C@@H]1C[C@H](C[C@@H](C)[C@@H]2CC(=O)[C@H](C)\C=C(/C)\[C@@H](O)[C@@H](OC)C(=O)[C@H](C)C[C@H](C)\C=C\C=C\C=C(/C)\[C@H](C[C@@H]3CC[C@@H](C)[C@@](O)(O3)C(=O)C(=O)N4CCCC[C@H]4C(=O)O2)OC)CC[C@H]1O	4	S1039	None	None	Selleck Chemicals	SelleckBioactives Dose Series	0	>200	20210401	05052SB-02-01			0.221,0.309,0.152,0.24,0.308,0.236	1	percentgfp,percentnucview,percentnongfp,nongfpcount,gfpcount,cellcount	compound	O07	-1.04412	-1.23436	0.0362993	0.00630496	3.71402	904	0.598114	0.709974	0.928592	1.04909	342	562	37.832	62.168	-0.696627	-1.09399	0.0500496	-0.0500496
972714	Equol	Oc1ccc(cc1)[C@H]2COc3cc(O)ccc3C2	1	S2450	None	None	Selleck Chemicals	SelleckBioactives Dose Series	0		20210401	05054SB-02-01			0.171,0.229,0.124,0.185,0.28,0.179	1	percentgfp,percentnucview,percentnongfp,nongfpcount,gfpcount,cellcount	compound	H15	-1.67435	0.160573	-0.956874	0.654241	0.80092	1418	0.872373	1.05941	0.900224	1.07245	537	881	37.87	62.13	-0.267667	0.525356	-0.357489	0.357489
					None	None		SelleckEpigenetics			20210401	05050SK			0.123,0.27,0.0946,0.101,0.178,0.0898	1	percentgfp,percentnucview,percentnongfp,nongfpcount,gfpcount,cellcount	negativeControl	K23						1563	0.874426	1.11273	0.870608	1.09964	592	971	37.876	62.124	-0.0183847	1.23559	-0.464714	0.464714
972458		Cc1ccc(cc1Nc2nc(nc3c2cnn3C)c4cccnc4)C(=O)Nc5cccc(c5)C(F)(F)F	1	S2202	None	None	Selleck Chemicals	SelleckBioactives Dose Series	0	70	20210401	05054SB-02-01			0.171,0.229,0.124,0.185,0.28,0.179	1	percentgfp,percentnucview,percentnongfp,nongfpcount,gfpcount,cellcount	compound	E15	-2.47474	-0.266667	-1.67519	1.3521	-1.89298	1291	0.794395	0.964413	0.900414	1.07231	489	802	37.878	62.122	-0.593345	-0.195302	-0.356362	0.356362
285767	Methscopolamine Bromide	C[N+]1(C)[C@@H]2C[C@H](C[C@H]1[C@@H]3O[C@H]23)OC(=O)[C@H](CO)c4ccccc4	2	S1978	Br	None	Selleck Chemicals	SelleckBioactives Dose Series	0	85	20210401	05053SB-02-01			0.142,0.221,0.102,0.153,0.234,0.151	1	percentgfp,percentnucview,percentnongfp,nongfpcount,gfpcount,cellcount	compound	H06	-1.05951	-0.130944	-0.0336967	0.0743211	1.08773	1386	0.869655	1.03478	0.90909	1.06494	525	861	37.879	62.121	-0.28463	0.451457	-0.390133	0.390133
285837	Ivermectin	CC[C@H](C)[C@H]1O[C@]2(CC[C@@H]1C)C[C@@H]3C[C@@H](C\C=C(/C)\[C@@H](O[C@H]4C[C@H](OC)[C@@H](O[C@H]5C[C@H](OC)[C@@H](O)[C@H](C)O5)[C@H](C)O4)[C@@H](C)\C=C\C=C\6/CO[C@@H]7[C@H](O)C(=C[C@@H](C(=O)O3)[C@]67O)C)O2	2	S1351	None	None	Selleck Chemicals	SelleckBioactives Dose Series	0	>200	20210401	05052SB-02-01			0.221,0.309,0.152,0.24,0.308,0.236	1	percentgfp,percentnucview,percentnongfp,nongfpcount,gfpcount,cellcount	compound	F21	0.798484	0.0108424	1.03174	-1.12657	0.351246	1523	1.0091	1.19508	0.929918	1.04818	577	946	37.886	62.114	0.407336	1.14021	0.0548559	-0.0548559
285972	Tenofovir Disoproxil	CC(C)OC(=O)OCOP(=O)(CO[C@H](C)Cn1cnc2c(N)ncnc12)OCOC(=O)OC(C)C	2	S1400	maleate/fumarate	None	Selleck Chemicals	SelleckBioactives Dose Series	0	>100	20210401	05052SB-02-01			0.221,0.309,0.152,0.24,0.308,0.236	1	percentgfp,percentnucview,percentnongfp,nongfpcount,gfpcount,cellcount	compound	D10	-0.122977	0.377815	-0.0451756	0.0282899	-1.39063	1398	0.926903	1.09654	0.930531	1.04776	530	868	37.911	62.089	0.186543	0.686386	0.0570811	-0.0570811
131081	Famotidine	NC(=N)Nc1nc(CSCCC(=N)NS(=O)(=O)N)cs1	6	S2078	None	None	Selleck Chemicals	SelleckBioactives Dose Series	0		20210401	05053SB-02-01			0.142,0.221,0.102,0.153,0.234,0.151	1	percentgfp,percentnucview,percentnongfp,nongfpcount,gfpcount,cellcount	compound	N20	-1.09478	0.557425	-1.21833	1.26684	-0.69047	1490	0.935915	1.1117	0.91005	1.06425	565	925	37.919	62.081	-0.00895931	1.04765	-0.384003	0.384003
972751		Cc1cc(F)c(Nc2ncnc3cc(OCc4ccccc4)ccc23)cc1O	1	S2896	Cl	None	Selleck Chemicals	SelleckBioactives Dose Series	0	8	20210401	05055SB-02-01			0.132,0.27,0.126,0.112,0.186,0.0856	1	percentgfp,percentnucview,percentnongfp,nongfpcount,gfpcount,cellcount	compound	N05	-0.735545	0.0908561	-0.639507	0.630579	-0.726113	1334	0.694459	1.0966	0.776486	1.21346	506	828	37.931	62.069	-0.43581	0.842562	-0.553952	0.553952
972720		[O-][N+](=O)c1ccc(Cl)c(c1)C(=O)Nc2ccncc2	1	S2871	None	None	Selleck Chemicals	SelleckBioactives Dose Series	0	60	20210401	05057SB-02-01			0.142,0.255,0.122,0.185,0.206,0.148	1	percentgfp,percentnucview,percentnongfp,nongfpcount,gfpcount,cellcount	compound	N11	-1.79197	1.7464	-1.79745	1.82791	-1.94681	1418	0.781959	1.09721	0.819865	1.15517	538	880	37.941	62.059	-0.418685	0.973557	-0.698317	0.698317
					None	None		SelleckBioactives Dose Series			20210401	05056SB-02-01			0.116,0.186,0.112,0.112,0.15,0.069	1	percentgfp,percentnucview,percentnongfp,nongfpcount,gfpcount,cellcount	negativeControl	F02						1410	0.723814	1.14431	0.773884	1.2175	535	875	37.943	62.057	-0.534591	1.16616	-0.773437	0.773437
747852	Itraconazole	CCC(C)N1N=CN(C1=O)c2ccc(cc2)N3CCN(CC3)c4ccc(OC[C@H]5CO[C@@](Cn6cncn6)(O5)c7ccc(Cl)cc7Cl)cc4	3	S2476	None	None	Selleck Chemicals	SelleckBioactives Dose Series	3	>100	20210401	05054SB-02-01			0.171,0.229,0.124,0.185,0.28,0.179	1	percentgfp,percentnucview,percentnongfp,nongfpcount,gfpcount,cellcount	compound	N19	0.553212	1.38208	0.121174	-0.344527	1.20363	1531	0.943852	1.14238	0.902102	1.07109	581	950	37.949	62.051	0.0308716	1.15479	-0.346365	0.346365
972888	Aloe-emodin	OCc1cc(O)c2C(=O)c3c(O)cccc3C(=O)c2c1	1	S2259	None	None	Selleck Chemicals	SelleckBioactives Dose Series	3	>100	20210401	05054SB-02-01			0.171,0.229,0.124,0.185,0.28,0.179	1	percentgfp,percentnucview,percentnongfp,nongfpcount,gfpcount,cellcount	compound	A04	-0.0765081	2.34265	-0.409927	1.15603	-0.484309	1515	0.934105	1.13036	0.902221	1.071	575	940	37.954	62.046	-0.0098382	1.06357	-0.345661	0.345661
972730	Apocynin	COc1cc(ccc1O)C(=O)C	1	S2425	None	None	Selleck Chemicals	SelleckBioactives Dose Series	0		20210401	05054SB-02-01			0.171,0.229,0.124,0.185,0.28,0.179	1	percentgfp,percentnucview,percentnongfp,nongfpcount,gfpcount,cellcount	compound	H13	-0.804316	1.92975	-0.646116	0.705228	-0.0271099	1480	0.912986	1.1039	0.902672	1.07067	562	918	37.973	62.027	-0.0980427	0.86288	-0.342986	0.342986
972410	Chenodeoxycholic Acid	C[C@H](CCC(=O)O)[C@H]1CC[C@H]2[C@@H]3[C@H](O)C[C@@H]4C[C@H](O)CC[C@]4(C)[C@H]3CC[C@]12C	1	S1843	None	None	Selleck Chemicals	SelleckBioactives Dose Series	0	8	20210401	05053SB-02-01			0.142,0.221,0.102,0.153,0.234,0.151	1	percentgfp,percentnucview,percentnongfp,nongfpcount,gfpcount,cellcount	compound	J09	-0.693893	1.1346	-1.34476	1.31383	0.689042	1414	0.889533	1.05401	0.911442	1.06326	537	877	37.977	62.023	-0.201929	0.600506	-0.375114	0.375114
131527	Gliclazide	Cc1ccc(cc1)S(=O)(=O)NC(=O)NN2CC3CCCC3C2	6	S2601	None	None	Selleck Chemicals	SelleckBioactives Dose Series	0	>100	20210401	05054SB-02-01			0.171,0.229,0.124,0.185,0.28,0.179	1	percentgfp,percentnucview,percentnongfp,nongfpcount,gfpcount,cellcount	compound	F22	0.423737	3.51254	-1.27471	1.30244	4.20521	1735	1.07057	1.2939	0.90291	1.0705	659	1076	37.983	62.017	0.560099	2.3042	-0.341578	0.341578
					None	None		SelleckBioactives Dose Series			20210401	05057SB-02-01			0.142,0.255,0.122,0.185,0.206,0.148	1	percentgfp,percentnucview,percentnongfp,nongfpcount,gfpcount,cellcount	negativeControl	P02						1419	0.783412	1.09721	0.820794	1.15437	539	880	37.984	62.016	-0.4126	0.973557	-0.692451	0.692451
					None	None		SelleckBioactives Dose Series			20210401	05054SB-02-01			0.171,0.229,0.124,0.185,0.28,0.179	1	percentgfp,percentnucview,percentnongfp,nongfpcount,gfpcount,cellcount	negativeControl	C01						1474	0.909737	1.09909	0.903124	1.07035	560	914	37.992	62.008	-0.111613	0.826391	-0.340311	0.340311
131480	Pioglitazone	CCc1ccc(CCOc2ccc(CC3SC(=O)NC3=O)cc2)nc1	5	S2590	None	None	Selleck Chemicals	SelleckBioactives Dose Series	0	>100	20210401	05054SB-02-01			0.171,0.229,0.124,0.185,0.28,0.179	1	percentgfp,percentnucview,percentnongfp,nongfpcount,gfpcount,cellcount	compound	J20	0.153016	2.52903	-0.496078	0.557553	1.05816	1479	0.912986	1.1027	0.90329	1.07022	562	917	37.999	62.001	-0.0980427	0.853758	-0.339325	0.339325
957600	Ivacaftor	CC(C)(C)c1cc(c(NC(=O)c2cnc3ccccc3c2O)cc1O)C(C)(C)C	2	S1144	None	None	Selleck Chemicals	SelleckBioactives Dose Series	0	37	20210401	05052SB-02-01			0.221,0.309,0.152,0.24,0.308,0.236	1	percentgfp,percentnucview,percentnongfp,nongfpcount,gfpcount,cellcount	compound	C08	0.548267	0.749791	0.307633	-0.37418	-1.90753	1402	0.932149	1.09781	0.933133	1.04597	533	869	38.017	61.983	0.200636	0.692204	0.0665157	-0.0665157
					None	None		SelleckBioactives Dose Series			20210401	05052SB-02-01			0.221,0.309,0.152,0.24,0.308,0.236	1	percentgfp,percentnucview,percentnongfp,nongfpcount,gfpcount,cellcount	negativeControl	J24						894	0.594617	0.699868	0.933477	1.04574	340	554	38.031	61.969	-0.706022	-1.14053	0.0677618	-0.0677618
					None	None		SelleckEpigenetics			20210401	05050SK			0.123,0.27,0.0946,0.101,0.178,0.0898	1	percentgfp,percentnucview,percentnongfp,nongfpcount,gfpcount,cellcount	negativeControl	E02						1474	0.828637	1.04627	0.874837	1.09639	561	913	38.06	61.94	-0.200034	0.812915	-0.441491	0.441491
972701	Ticarcillin sodium	CC1(C)SC2C(NC(=O)[C@H](C(=O)O)c3ccsc3)C(=O)N2C1C(=O)O	1	S3193	Na	None	Selleck Chemicals	SelleckBioactives Dose Series	0	>100	20210401	05055SB-02-01			0.132,0.27,0.126,0.112,0.186,0.0856	1	percentgfp,percentnucview,percentnongfp,nongfpcount,gfpcount,cellcount	compound	N16	-0.106161	2.57309	-1.1818	1.06094	0.374426	1484	0.775433	1.21712	0.779393	1.21068	565	919	38.073	61.927	-0.154142	1.55966	-0.539794	0.539794
972838		COC1CCN(CC1)C(=O)c2cc(Cc3nnc(O)c4ccccc34)ccc2F	2	S7029	None	None	Selleck Chemicals	SelleckEpigenetics	0	32	20210401	05050SK			0.123,0.27,0.0946,0.101,0.178,0.0898	1	percentgfp,percentnucview,percentnongfp,nongfpcount,gfpcount,cellcount	compound	K04	-2.05717	-0.401678	-1.16744	1.30718	1.04803	1145	0.644003	0.812491	0.875274	1.09605	436	709	38.079	61.921	-0.932491	-0.673724	-0.439093	0.439093
972777	Dronedarone	CCCCN(CCCC)CCCOc1ccc(cc1)C(=O)c2c(CCCC)oc3ccc(NS(=O)(=O)C)cc23	1	S2114	Cl	None	Selleck Chemicals	SelleckBioactives Dose Series	0	134	20210401	05054SB-02-01			0.171,0.229,0.124,0.185,0.28,0.179	1	percentgfp,percentnucview,percentnongfp,nongfpcount,gfpcount,cellcount	compound	I03	0.255027	1.12401	0.052524	-0.0249566	1.68958	1465	0.906488	1.09068	0.90543	1.06867	558	907	38.089	61.911	-0.125183	0.762535	-0.326652	0.326652
972757	Cisatracurium Besylate	COc1ccc(C[C@@H]2c3cc(OC)c(OC)cc3CC[N@]2(C)CCC(=O)OCCCCCOC(=O)CC[N@@]4(C)CCc5cc(OC)c(OC)cc5[C@H]4Cc6ccc(OC)c(OC)c6)cc1OC	1	S2113	besylate	None	Selleck Chemicals	SelleckBioactives Dose Series	0	>200	20210401	05054SB-02-01			0.171,0.229,0.124,0.185,0.28,0.179	1	percentgfp,percentnucview,percentnongfp,nongfpcount,gfpcount,cellcount	compound	G03	-0.119667	0.00573477	-0.052524	0.0249566	0.968837	1349	0.835009	1.0041	0.905739	1.06845	514	835	38.102	61.898	-0.423721	0.105733	-0.324822	0.324822
130689	Maprotiline	CNCCCC12CCC(c3ccccc13)c4ccccc24	5	S2517	Cl	None	Selleck Chemicals	SelleckBioactives Dose Series	0		20210401	05054SB-02-01			0.171,0.229,0.124,0.185,0.28,0.179	1	percentgfp,percentnucview,percentnongfp,nongfpcount,gfpcount,cellcount	compound	J06	-0.664051	-0.445878	-0.196382	0.259969	0.214634	1322	0.818763	0.983653	0.906262	1.06807	504	818	38.124	61.876	-0.491571	-0.0493457	-0.321724	0.321724
					None	None		SelleckBioactives Dose Series			20210401	05054SB-02-01			0.171,0.229,0.124,0.185,0.28,0.179	1	percentgfp,percentnucview,percentnongfp,nongfpcount,gfpcount,cellcount	negativeControl	H01						1547	0.958473	1.1508	0.906595	1.06783	590	957	38.138	61.862	0.0919363	1.21865	-0.319753	0.319753
255956	Ganciclovir	Nc1nc(O)c2ncn(COC(CO)CO)c2n1	4	S1878	None	None	Selleck Chemicals	SelleckBioactives Dose Series	0	>100	20210401	05053SB-02-01			0.142,0.221,0.102,0.153,0.234,0.151	1	percentgfp,percentnucview,percentnongfp,nongfpcount,gfpcount,cellcount	compound	H13	-1.26643	0.869788	-1.0209	1.03202	-0.810583	1387	0.876281	1.03117	0.915354	1.06046	529	858	38.14	61.86	-0.257063	0.42351	-0.350135	0.350135
735544		COc1cc(\C=C\C(=C\C(=O)\C=C\c2ccc(O)c(OC)c2)\O)ccc1O	2	S1848	None	None	Selleck Chemicals	SelleckBioactives Dose Series	0	>100	20210401	05053SB-02-01			0.142,0.221,0.102,0.153,0.234,0.151	1	percentgfp,percentnucview,percentnongfp,nongfpcount,gfpcount,cellcount	compound	P09	-1.77881	4.26262	-3.42729	3.41668	-3.71614	1489	0.940884	1.10689	0.915498	1.06036	568	921	38.146	61.854	0.011716	1.01039	-0.349215	0.349215
972674	Galeterone	C[C@]12CCC3C(CC=C4C[C@@H](O)CC[C@]34C)C1CC=C2n5cnc6ccccc56	1	S2803	None	None	Selleck Chemicals	SelleckBioactives Dose Series	0	12	20210401	05055SB-02-01			0.132,0.27,0.126,0.112,0.186,0.0856	1	percentgfp,percentnucview,percentnongfp,nongfpcount,gfpcount,cellcount	compound	I12	-1.57093	1.50844	-2.54923	2.57984	-1.7662	1350	0.706811	1.10587	0.780928	1.20922	515	835	38.148	61.852	-0.392844	0.897723	-0.532317	0.532317
972862		Nc1nc(N)c(SC#N)cc1SC#N	1	S7130	None	None	Selleck Chemicals	SelleckBioactives Dose Series	0	>100	20210401	05057SB-02-01			0.142,0.255,0.122,0.185,0.206,0.148	1	percentgfp,percentnucview,percentnongfp,nongfpcount,gfpcount,cellcount	compound	F21	-3.40897	0.127485	-1.96989	1.92325	-4.21802	1318	0.731088	1.01617	0.824684	1.15102	503	815	38.164	61.836	-0.631689	0.377443	-0.667897	0.667897
131076	Flutamide	CC(C)C(=O)Nc1ccc(c(c1)C(F)(F)F)[N+](=O)[O-]	5	S1908	None	None	Selleck Chemicals	SelleckBioactives Dose Series	0	>100	20210401	05053SB-02-01			0.142,0.221,0.102,0.153,0.234,0.151	1	percentgfp,percentnucview,percentnongfp,nongfpcount,gfpcount,cellcount	compound	B19	0.235965	1.22677	-0.272355	0.22587	-0.126968	1559	0.985609	1.15857	0.915954	1.06003	595	964	38.165	61.835	0.197794	1.41096	-0.346303	0.346303
972348		CC1=C(C(CC(=O)N1)c2ccc(cc2)C(F)(F)F)C(=O)Nc3cc4c[nH]nc4cc3F	1	S1474	None	None	Selleck Chemicals	SelleckBioactives Dose Series	0	45	20210401	05052SB-02-01			0.221,0.309,0.152,0.24,0.308,0.236	1	percentgfp,percentnucview,percentnongfp,nongfpcount,gfpcount,cellcount	compound	B22	0.820428	0.425354	0.586896	-1.2491	0.0947758	1573	1.05107	1.22793	0.937797	1.04277	601	972	38.207	61.793	0.520081	1.29148	0.0834269	-0.0834269
					None	None		SelleckBioactives Dose Series			20210401	05053SB-02-01			0.142,0.221,0.102,0.153,0.234,0.151	1	percentgfp,percentnucview,percentnongfp,nongfpcount,gfpcount,cellcount	negativeControl	E23						1502	0.950823	1.1153	0.917178	1.05916	574	928	38.216	61.784	0.0530667	1.0756	-0.338488	0.338488
255179	Ketoconazole	CC(=O)N1CCN(CC1)c2ccc(OC[C@H]3CO[C@@](Cn4ccnc4)(O3)c5ccc(Cl)cc5Cl)cc2	4	S1353	None	None	Selleck Chemicals	SelleckBioactives Dose Series	3	96	20210401	05052SB-02-01			0.221,0.309,0.152,0.24,0.308,0.236	1	percentgfp,percentnucview,percentnongfp,nongfpcount,gfpcount,cellcount	compound	J21	-0.47707	-0.0625521	-0.342975	0.301642	-0.612244	1470	0.982867	1.14708	0.938386	1.04236	562	908	38.231	61.769	0.33687	0.919115	0.0855631	-0.0855631
131685	Olmesartan Medoxomil	CCCc1nc(c(C(=O)OCC2=C(C)OC(=O)O2)n1Cc3ccc(cc3)c4ccccc4c5nn[nH]n5)C(C)(C)O	4	S1604	None	None	Selleck Chemicals	SelleckBioactives Dose Series	0	97	20210401	05053SB-02-01			0.142,0.221,0.102,0.153,0.234,0.151	1	percentgfp,percentnucview,percentnongfp,nongfpcount,gfpcount,cellcount	compound	E17	-1.02165	1.0929	-1.11278	1.10553	0.0151391	1412	0.894503	1.048	0.91785	1.05868	540	872	38.244	61.756	-0.181254	0.553928	-0.334197	0.334197
					None	None		SelleckBioactives Dose Series			20210401	05053SB-02-01			0.142,0.221,0.102,0.153,0.234,0.151	1	percentgfp,percentnucview,percentnongfp,nongfpcount,gfpcount,cellcount	negativeControl	D02						1485	0.940884	1.10208	0.91797	1.05859	568	917	38.249	61.751	0.011716	0.97313	-0.33343	0.33343
					None	None		SelleckBioactives Dose Series			20210401	05054SB-02-01			0.171,0.229,0.124,0.185,0.28,0.179	1	percentgfp,percentnucview,percentnongfp,nongfpcount,gfpcount,cellcount	negativeControl	G01						1537	0.955224	1.14118	0.9094	1.06579	588	949	38.256	61.744	0.0783663	1.14567	-0.303138	0.303138
					None	None		SelleckBioactives Dose Series			20210401	05052SB-02-01			0.221,0.309,0.152,0.24,0.308,0.236	1	percentgfp,percentnucview,percentnongfp,nongfpcount,gfpcount,cellcount	negativeControl	L02						1405	0.940894	1.09528	0.939883	1.04133	538	867	38.292	61.708	0.224125	0.680568	0.0909924	-0.0909924
					None	None		SelleckBioactives Dose Series			20210401	05052SB-02-01			0.221,0.309,0.152,0.24,0.308,0.236	1	percentgfp,percentnucview,percentnongfp,nongfpcount,gfpcount,cellcount	negativeControl	A02						1491	0.998606	1.16224	0.939981	1.04126	571	920	38.296	61.704	0.379149	0.988933	0.0913485	-0.0913485
131281	Chloroxine	Oc1c(Cl)cc(Cl)c2cccnc12	7	S1839	None	None	Selleck Chemicals	SelleckBioactives Dose Series	0	>100	20210401	05053SB-02-01			0.142,0.221,0.102,0.153,0.234,0.151	1	percentgfp,percentnucview,percentnongfp,nongfpcount,gfpcount,cellcount	compound	F09	-2.42292	-3.16752	-0.983341	1.08176	7.69886	1091	0.692411	0.808833	0.919506	1.0575	418	673	38.313	61.687	-1.02205	-1.29987	-0.323622	0.323622
972306	Tropisetron	CN1[C@@H]2CC[C@H]1CC(C2)OC(=O)C3C=Nc4ccccc34	1	S1898	Cl	None	Selleck Chemicals	SelleckBioactives Dose Series	0	35	20210401	05053SB-02-01			0.142,0.221,0.102,0.153,0.234,0.151	1	percentgfp,percentnucview,percentnongfp,nongfpcount,gfpcount,cellcount	compound	B17	-0.749384	0.526701	-1.08554	1.05104	0.605991	1519	0.964075	1.12612	0.919554	1.05746	582	937	38.315	61.685	0.108201	1.15944	-0.323316	0.323316
					None	None		SelleckBioactives Dose Series			20210401	05054SB-02-01			0.171,0.229,0.124,0.185,0.28,0.179	1	percentgfp,percentnucview,percentnongfp,nongfpcount,gfpcount,cellcount	negativeControl	J01						1469	0.914611	1.08947	0.91104	1.0646	563	906	38.325	61.675	-0.0912578	0.753413	-0.293422	0.293422
131237	5-azacytidine, Azacitidine	NC1=NC(=O)N(C=N1)[C@@H]2O[C@H](CO)[C@@H](O)[C@H]2O	7	S1782	None	None	Selleck Chemicals	SelleckEpigenetics	0		20210401	05050SK			0.123,0.27,0.0946,0.101,0.178,0.0898	1	percentgfp,percentnucview,percentnongfp,nongfpcount,gfpcount,cellcount	compound	G13	-2.40017	0.146827	-2.31168	2.2617	-1.9857	1033	0.58492	0.729981	0.881158	1.09152	396	637	38.335	61.665	-1.16688	-1.19842	-0.406783	0.406783
735587	Sinomenine	COC1=C[C@@H]2[C@@H]3Cc4ccc(OC)c(O)c4[C@]2(CCN3C)CC1=O	2	S2359	None	None	Selleck Chemicals	SelleckBioactives Dose Series	0	>100	20210401	05054SB-02-01			0.171,0.229,0.124,0.185,0.28,0.179	1	percentgfp,percentnucview,percentnongfp,nongfpcount,gfpcount,cellcount	compound	I22	-1.20451	0.352688	-1.1113	1.19086	-0.326469	1463	0.911362	1.08466	0.911539	1.06424	561	902	38.346	61.654	-0.104828	0.716924	-0.290465	0.290465
972677		COc1cc(CCc2cc(NC(=O)c3ccc(cc3)N4C[C@@H](C)N[C@@H](C)C4)[nH]n2)cc(OC)c1	1	S2801	None	None	Selleck Chemicals	SelleckBioactives Dose Series	0	43	20210401	05055SB-02-01			0.132,0.27,0.126,0.112,0.186,0.0856	1	percentgfp,percentnucview,percentnongfp,nongfpcount,gfpcount,cellcount	compound	G12	-0.539652	2.37274	-2.13019	2.16426	-3.22809	1275	0.671127	1.04097	0.785125	1.20521	489	786	38.353	61.647	-0.516969	0.511595	-0.511878	0.511878
972378	Dapagliflozin	CCOc1ccc(Cc2cc(ccc2Cl)[C@@H]3O[C@H](CO)[C@@H](O)[C@H](O)[C@H]3O)cc1	1	S1548	None	None	Selleck Chemicals	SelleckBioactives Dose Series	0	8	20210401	05053SB-02-01			0.142,0.221,0.102,0.153,0.234,0.151	1	percentgfp,percentnucview,percentnongfp,nongfpcount,gfpcount,cellcount	compound	C11	0.682743	1.7703	-0.0953725	0.0141746	-0.792159	1507	0.957449	1.1165	0.92049	1.05679	578	929	38.354	61.646	0.0806338	1.08492	-0.317339	0.317339
					None	None		SelleckBioactives Dose Series			20210401	05053SB-02-01			0.142,0.221,0.102,0.153,0.234,0.151	1	percentgfp,percentnucview,percentnongfp,nongfpcount,gfpcount,cellcount	negativeControl	J02						1525	0.969044	1.12972	0.920658	1.05667	585	940	38.361	61.639	0.128876	1.18739	-0.316266	0.316266
756827	Nitazoxanide	CC(=O)Oc1ccccc1C(=O)Nc2ncc(s2)[N+](=O)[O-]	4	S1627	None	None	Selleck Chemicals	SelleckBioactives Dose Series	0	>100	20210401	05053SB-02-01			0.142,0.221,0.102,0.153,0.234,0.151	1	percentgfp,percentnucview,percentnongfp,nongfpcount,gfpcount,cellcount	compound	K21	-0.918709	3.1207	-2.10407	2.0073	2.33335	1590	1.01046	1.1778	0.920754	1.0566	610	980	38.365	61.635	0.301171	1.56001	-0.315653	0.315653
285909	Glycyrrhizin	CC1(C)[C@H](CC[C@@]2(C)[C@H]1CC[C@]3(C)[C@@H]2C(=O)C=C4[C@@H]5C[C@](C)(CC[C@]5(C)CC[C@@]34C)C(=O)O)O[C@H]6O[C@@H]([C@@H](O)[C@H](O)[C@H]6O[C@@H]7O[C@@H]([C@@H](O)[C@H](O)[C@H]7O)C(=O)O)C(=O)O	2	S2376	ammonium	None	Selleck Chemicals	SelleckBioactives Dose Series	0	>200	20210401	05054SB-02-01			0.171,0.229,0.124,0.185,0.28,0.179	1	percentgfp,percentnucview,percentnongfp,nongfpcount,gfpcount,cellcount	compound	J03	0.119667	-0.762724	0.568994	-0.55471	-1.49942	1358	0.84638	1.0065	0.911991	1.06391	521	837	38.365	61.635	-0.376226	0.123977	-0.28779	0.28779
130335	Celecoxib	Cc1ccc(cc1)c2cc(nn2c3ccc(cc3)S(=O)(=O)N)C(F)(F)F	5	S1261	None	None	Selleck Chemicals	SelleckBioactives Dose Series	0		20210401	05052SB-02-01			0.221,0.309,0.152,0.24,0.308,0.236	1	percentgfp,percentnucview,percentnongfp,nongfpcount,gfpcount,cellcount	compound	D09	0.673771	1.26606	0.437571	-0.536945	-0.286515	1407	0.944391	1.09528	0.942043	1.03985	540	867	38.38	61.62	0.23352	0.680568	0.098825	-0.098825
131739	Methotrexate	CN(Cc1cnc2nc(N)nc(N)c2n1)c3ccc(cc3)C(=O)N[C@@H](CCC(=O)O)C(=O)O	6	S1210	None	None	Selleck Chemicals	SelleckBioactives Dose Series	0	89	20210401	05052SB-02-01			0.221,0.309,0.152,0.24,0.308,0.236	1	percentgfp,percentnucview,percentnongfp,nongfpcount,gfpcount,cellcount	compound	C22	0.733286	1.10425	0.306619	-0.778336	1.37812	1456	0.97762	1.13318	0.942362	1.03963	559	897	38.393	61.607	0.322777	0.855114	0.0999821	-0.0999821
131338	Prilocaine	CCCNC(C)C(=O)Nc1ccccc1C	6	S1619	None	None	Selleck Chemicals	SelleckBioactives Dose Series	0	25	20210401	05053SB-02-01			0.142,0.221,0.102,0.153,0.234,0.151	1	percentgfp,percentnucview,percentnongfp,nongfpcount,gfpcount,cellcount	compound	O19	-2.8238	-0.189466	-2.023	2.0089	-0.163388	1370	0.871312	1.01435	0.92145	1.05611	526	844	38.394	61.606	-0.277739	0.293092	-0.311209	0.311209
972993		Brc1ccc(Cn2cncc2Cn3cc(C(=O)N4CCOCC4)c(c3)c5cccc6ccccc56)cc1	1	S7467	None	None	Selleck Chemicals	SelleckBioactives Dose Series	0	79	20210401	05057SB-02-01			0.142,0.255,0.122,0.185,0.206,0.148	1	percentgfp,percentnucview,percentnongfp,nongfpcount,gfpcount,cellcount	compound	C07	-3.00341	-2.7279	-1.08528	1.09293	-1.01351	1101	0.614812	0.845354	0.830216	1.14625	423	678	38.42	61.58	-1.11855	-0.878982	-0.632976	0.632976
756811	Nevirapine	Cc1ccnc2N(C3CC3)c4ncccc4C(=O)Nc12	4	S1742	None	None	Selleck Chemicals	SelleckBioactives Dose Series	0		20210401	05053SB-02-01			0.142,0.221,0.102,0.153,0.234,0.151	1	percentgfp,percentnucview,percentnongfp,nongfpcount,gfpcount,cellcount	compound	G20	-0.504084	0.0694952	-0.535941	0.597814	0.385689	1426	0.907754	1.05521	0.92229	1.05551	548	878	38.429	61.571	-0.126119	0.609822	-0.305845	0.305845
130713	Naphazoline	C(C1=NCCN1)c2cccc3ccccc23	6	S2519	Cl	None	Selleck Chemicals	SelleckBioactives Dose Series	0		20210401	05054SB-02-01			0.171,0.229,0.124,0.185,0.28,0.179	1	percentgfp,percentnucview,percentnongfp,nongfpcount,gfpcount,cellcount	compound	L06	-0.0264836	0.924731	-0.0840783	0.0643184	1.23758	1491	0.930856	1.1039	0.91356	1.06277	573	918	38.431	61.569	-0.0234081	0.86288	-0.278497	0.278497
973096	Scriptaid	ONC(=O)CCCCCN1C(=O)c2cccc3cccc(C1=O)c23	2	S8043	None	None	Selleck Chemicals	SelleckEpigenetics	0	>100	20210401	05050SK			0.123,0.27,0.0946,0.101,0.178,0.0898	1	percentgfp,percentnucview,percentnongfp,nongfpcount,gfpcount,cellcount	compound	I10	-4.33106	-5.29628	-1.1269	1.2061	-0.796635	757	0.429828	0.534021	0.883595	1.08964	291	466	38.441	61.559	-1.78214	-2.44457	-0.393405	0.393405
131138	Suprofen	CC(C(=O)O)c1ccc(cc1)C(=O)c2cccs2	4	S1761	None	None	Selleck Chemicals	SelleckBioactives Dose Series	0		20210401	05053SB-02-01			0.142,0.221,0.102,0.153,0.234,0.151	1	percentgfp,percentnucview,percentnongfp,nongfpcount,gfpcount,cellcount	compound	G22	-0.598211	1.01609	-0.911615	0.984969	0.23587	1433	0.912724	1.06002	0.922818	1.05513	551	882	38.451	61.549	-0.105444	0.647084	-0.302474	0.302474
972619	Genipin	COC(=O)C1=CO[C@@H](O)[C@H]2[C@@H]1CC=C2CO	1	S2412	None	None	Selleck Chemicals	SelleckBioactives Dose Series	0	135	20210401	05054SB-02-01			0.171,0.229,0.124,0.185,0.28,0.179	1	percentgfp,percentnucview,percentnongfp,nongfpcount,gfpcount,cellcount	compound	L11	0.0196175	2.86595	-0.550257	0.170863	15.7734	1469	0.91786	1.08707	0.914297	1.06223	565	904	38.462	61.538	-0.0776879	0.735168	-0.274132	0.274132
130969	Berberine	COc1ccc2cc3c4cc5OCOc5cc4CC[n+]3cc2c1OC	7	S2271	Cl	None	Selleck Chemicals	SelleckBioactives Dose Series	0	>100	20210401	05054SB-02-01			0.171,0.229,0.124,0.185,0.28,0.179	1	percentgfp,percentnucview,percentnongfp,nongfpcount,gfpcount,cellcount	compound	I06	-1.21923	-0.692473	-0.515433	0.58114	-0.126896	1292	0.807392	0.955996	0.914415	1.06215	497	795	38.467	61.533	-0.539065	-0.259158	-0.273428	0.273428
285907	Mesalazine	Nc1ccc(O)c(c1)C(=O)O	3	S1681	None	None	Selleck Chemicals	SelleckBioactives Dose Series	0	>100	20210401	05053SB-02-01			0.142,0.221,0.102,0.153,0.234,0.151	1	percentgfp,percentnucview,percentnongfp,nongfpcount,gfpcount,cellcount	compound	G10	-2.67056	-2.47147	-1.38527	1.42078	-3.29482	1102	0.70235	0.814843	0.923394	1.05472	424	678	38.475	61.525	-0.980699	-1.2533	-0.298796	0.298796
130785	Diethylstilbestrol	CC\C(=C(\CC)/c1ccc(O)cc1)\c2ccc(O)cc2	6	S1859	None	None	Selleck Chemicals	SelleckBioactives Dose Series	0		20210401	05053SB-02-01			0.142,0.221,0.102,0.153,0.234,0.151	1	percentgfp,percentnucview,percentnongfp,nongfpcount,gfpcount,cellcount	compound	L11	-0.253339	2.16459	-0.912161	1.00014	0.0389188	1523	0.970701	1.12612	0.923442	1.05468	586	937	38.477	61.523	0.135768	1.15944	-0.298489	0.298489
972603	Crenolanib	CC1(COc2ccc3c(c2)ncn3c4ccc5cccc(N6CCC(N)CC6)c5n4)COC1	1	S2730	None	None	Selleck Chemicals	SelleckBioactives Dose Series	0	29	20210401	05055SB-02-01			0.132,0.27,0.126,0.112,0.186,0.0856	1	percentgfp,percentnucview,percentnongfp,nongfpcount,gfpcount,cellcount	compound	A21	-1.12227	1.95574	-1.07938	1.86512	-6.26695	1164	0.614857	0.948266	0.787888	1.20257	448	716	38.488	61.512	-0.712705	-0.0400165	-0.498418	0.498418
285608	Hydrocortisone	C[C@]12CCC(=O)C=C1CC[C@H]3[C@@H]4CC[C@](O)(C(=O)CO)[C@@]4(C)C[C@H](O)[C@H]23	3	S1696	None	None	Selleck Chemicals	SelleckBioactives Dose Series	0		20210401	05053SB-02-01			0.142,0.221,0.102,0.153,0.234,0.151	1	percentgfp,percentnucview,percentnongfp,nongfpcount,gfpcount,cellcount	compound	E12	-1.04266	-0.0468178	-1.23963	1.20825	0.00885493	1351	0.861373	0.998723	0.923754	1.05446	520	831	38.49	61.51	-0.319089	0.171989	-0.296497	0.296497
131500	Rosiglitazone, Rosiglitazone Maleate	CN(CCOc1ccc(CC2SC(=O)NC2=O)cc1)c3ccccn3	6	S2556	None	None	Selleck Chemicals	SelleckBioactives Dose Series	0	>100	20210401	05054SB-02-01			0.171,0.229,0.124,0.185,0.28,0.179	1	percentgfp,percentnucview,percentnongfp,nongfpcount,gfpcount,cellcount	compound	L14	-1.99019	-1.84373	-0.993312	1.04948	-1.30708	1273	0.79602	0.941566	0.91501	1.06171	490	783	38.492	61.508	-0.58656	-0.368625	-0.269908	0.269908
972451		CC(C)[C@@H](N(CCCN)C(=O)c1ccc(C)cc1)C2=C(Cc3ccccc3)C(=O)c4ccc(Cl)cc4O2	1	S2182	Cl	None	Selleck Chemicals	SelleckBioactives Dose Series	0	45	20210401	05054SB-02-01			0.171,0.229,0.124,0.185,0.28,0.179	1	percentgfp,percentnucview,percentnongfp,nongfpcount,gfpcount,cellcount	compound	O11	-4.22364	-5.70179	-1.26411	0.925078	4.42647	805	0.503604	0.595243	0.915414	1.06142	310	495	38.509	61.491	-1.80785	-2.99583	-0.267514	0.267514
973075	Temsirolimus	CO[C@@H]1C[C@H](C[C@@H](C)[C@@H]2CC(=O)[C@H](C)\C=C(/C)\[C@@H](O)[C@@H](OC)C(=O)[C@H](C)C[C@H](C)\C=C\C=C\C=C(/C)\[C@H](C[C@@H]3CC[C@@H](C)[C@@](O)(O3)C(=O)C(=O)N4CCCC[C@H]4C(=O)O2)OC)CC[C@H]1OC(=O)C(C)(CO)CO	1	S1044	None	None	Selleck Chemicals	SelleckBioactives Dose Series	0	>200	20210401	05052SB-02-01			0.221,0.309,0.152,0.24,0.308,0.236	1	percentgfp,percentnucview,percentnongfp,nongfpcount,gfpcount,cellcount	compound	I09	-2.29031	-1.87323	-1.17089	1.17237	4.70084	862	0.580626	0.669549	0.945357	1.03757	332	530	38.515	61.485	-0.743604	-1.28017	0.110841	-0.110841
285917	Zolmitriptan	CN(C)CCc1c[nH]c2ccc(C[C@H]3COC(=O)N3)cc12	3	S1649	None	None	Selleck Chemicals	SelleckBioactives Dose Series	0		20210401	05053SB-02-01			0.142,0.221,0.102,0.153,0.234,0.151	1	percentgfp,percentnucview,percentnongfp,nongfpcount,gfpcount,cellcount	compound	M04	0.0640477	0.270666	0.295829	-0.295662	-3.61602	1350	0.861373	0.997521	0.92445	1.05396	520	830	38.519	61.481	-0.319089	0.162674	-0.292053	0.292053
972268	Serdemetan	C(Cc1c[nH]c2ccccc12)Nc3ccc(Nc4ccncc4)cc3	1	S1172	None	None	Selleck Chemicals	SelleckBioactives Dose Series	1	>100	20210401	05052SB-02-01			0.221,0.309,0.152,0.24,0.308,0.236	1	percentgfp,percentnucview,percentnongfp,nongfpcount,gfpcount,cellcount	compound	A14	0.524114	1.98832	-0.0381547	1.11112	-2.45435	1360	0.916409	1.05612	0.9457	1.03733	524	836	38.529	61.471	0.158357	0.500203	0.112087	-0.112087
					None	None		SelleckBioactives Dose Series			20210401	05053SB-02-01			0.142,0.221,0.102,0.153,0.234,0.151	1	percentgfp,percentnucview,percentnongfp,nongfpcount,gfpcount,cellcount	negativeControl	B23						1510	0.964075	1.1153	0.925026	1.05355	582	928	38.543	61.457	0.108201	1.0756	-0.288375	0.288375
972641		Brc1cnc(Nc2cccc(NC(=O)N3CCCC3)c2)nc1NCCc4c[nH]cn4	1	S1275	None	None	Selleck Chemicals	SelleckBioactives Dose Series	0	75	20210401	05052SB-02-01			0.221,0.309,0.152,0.24,0.308,0.236	1	percentgfp,percentnucview,percentnongfp,nongfpcount,gfpcount,cellcount	compound	B11	-0.036467	0.234362	-0.413338	0.400097	-1.05128	1432	0.965378	1.1117	0.946142	1.03703	552	880	38.547	61.453	0.289893	0.756205	0.113689	-0.113689
735572	Tacrolimus	CO[C@@H]1C[C@@H](CC[C@H]1O)\C=C(/C)\[C@H]2OC(=O)[C@@H]3CCCCN3C(=O)C(=O)[C@]4(O)O[C@H]([C@H](C[C@@H](C)C\C(=C\[C@@H](CC=C)C(=O)C[C@H](O)[C@H]2C)\C)OC)[C@H](C[C@H]4C)OC	6	S5003	None	None	Selleck Chemicals	SelleckBioactives Dose Series	0	>200	20210401	05056SB-02-01			0.116,0.186,0.112,0.112,0.15,0.069	1	percentgfp,percentnucview,percentnongfp,nongfpcount,gfpcount,cellcount	compound	L07	-1.41272	2.11444	-2.06094	1.65973	0.241428	1437	0.749519	1.15477	0.786325	1.20554	554	883	38.553	61.447	-0.428104	1.23711	-0.703138	0.703138
255960	Mestranol	COc1ccc2[C@H]3CC[C@@]4(C)[C@@H](CC[C@@]4(O)C#C)[C@@H]3CCc2c1	3	S2125	None	None	Selleck Chemicals	SelleckBioactives Dose Series	0	50	20210401	05054SB-02-01			0.171,0.229,0.124,0.185,0.28,0.179	1	percentgfp,percentnucview,percentnongfp,nongfpcount,gfpcount,cellcount	compound	I05	0.0902403	2.86595	-0.738048	0.796504	1.36431	1561	0.977967	1.15321	0.916745	1.06045	602	959	38.565	61.435	0.173356	1.23689	-0.259629	0.259629
757035	Rimantadine	CC(N)C12CC3CC(CC(C3)C1)C2	2	S1964	None	None	Selleck Chemicals	SelleckBioactives Dose Series	0		20210401	05053SB-02-01			0.142,0.221,0.102,0.153,0.234,0.151	1	percentgfp,percentnucview,percentnongfp,nongfpcount,gfpcount,cellcount	compound	F04	0.284455	1.21361	-0.153457	0.276282	0.440247	1483	0.94751	1.09487	0.925674	1.05309	572	911	38.57	61.43	0.0392831	0.917237	-0.284237	0.284237
					None	None		SelleckBioactives Dose Series			20210401	05053SB-02-01			0.142,0.221,0.102,0.153,0.234,0.151	1	percentgfp,percentnucview,percentnongfp,nongfpcount,gfpcount,cellcount	negativeControl	F23						1407	0.899472	1.03838	0.926226	1.0527	543	864	38.593	61.407	-0.160578	0.479404	-0.280712	0.280712
131399	Ketorolac	OC(=O)C1CCn2c1ccc2C(=O)c3ccccc3	6	S1646	None	None	Selleck Chemicals	SelleckBioactives Dose Series	0		20210401	05053SB-02-01			0.142,0.221,0.102,0.153,0.234,0.151	1	percentgfp,percentnucview,percentnongfp,nongfpcount,gfpcount,cellcount	compound	G04	-0.0936082	0.278713	-0.333088	0.431504	0.437676	1391	0.889533	1.02637	0.926514	1.05249	537	854	38.605	61.395	-0.201929	0.386248	-0.278873	0.278873
972848	6-CYCLOHEXYLMETHYLOXY-5-NITROSO-PYRIMIDINE-2,4-DIAMINE	Nc1nc(N)c(N=O)c(OCC2CCCCC2)n1	1	S7114	None	None	Selleck Chemicals	SelleckBioactives Dose Series	0	>100	20210401	05056SB-02-01			0.116,0.186,0.112,0.112,0.15,0.069	1	percentgfp,percentnucview,percentnongfp,nongfpcount,gfpcount,cellcount	compound	D21	0.0641221	1.67886	0.239577	-0.25021	-1.10233	1331	0.695402	1.06845	0.787651	1.20426	514	817	38.618	61.382	-0.652288	0.651757	-0.695647	0.695647
972294	EUK 134	COc1cccc2C=[N]3CC[N]4=Cc5cccc(OC)c5O[Mn]34(Cl)Oc12	1	S4261	None	None	Selleck Chemicals	SelleckBioactives Dose Series	0	>200	20210401	05056SB-02-01			0.116,0.186,0.112,0.112,0.15,0.069	1	percentgfp,percentnucview,percentnongfp,nongfpcount,gfpcount,cellcount	compound	J03	-1.97252	0.0502861	-1.55591	1.45687	-0.137724	1297	0.677814	1.04099	0.787855	1.20406	501	796	38.628	61.372	-0.725147	0.465509	-0.694495	0.694495
972811	Birinapant	CC[C@H](NC(=O)[C@H](C)NC)C(=O)N1C[C@@H](O)C[C@H]1Cc2c([nH]c3cc(F)ccc23)c4[nH]c5cc(F)ccc5c4C[C@@H]6C[C@H](O)CN6C(=O)[C@H](CC)NC(=O)[C@H](C)NC	1	S7015	None	None	Selleck Chemicals	SelleckBioactives Dose Series	3	>200	20210401	05056SB-02-01			0.116,0.186,0.112,0.112,0.15,0.069	1	percentgfp,percentnucview,percentnongfp,nongfpcount,gfpcount,cellcount	compound	P09	-1.22137	3.14895	-2.44208	2.41781	0.424631	1548	0.809048	1.24239	0.787896	1.20403	598	950	38.63	61.37	-0.181501	1.83133	-0.694264	0.694264
972382		CCCNC(=O)Nc1ccc(Oc2ncnc3cc(OC)c(OC)cc23)cc1Cl	1	S1557	None	None	Selleck Chemicals	SelleckBioactives Dose Series	0	47	20210401	05053SB-02-01			0.142,0.221,0.102,0.153,0.234,0.151	1	percentgfp,percentnucview,percentnongfp,nongfpcount,gfpcount,cellcount	compound	M11	-0.693634	0.0343819	-0.202232	0.173949	7.85996	1315	0.841495	0.969879	0.927138	1.05204	508	807	38.631	61.369	-0.40179	-0.0515851	-0.274889	0.274889
130323	Alizarin	Oc1ccc2C(=O)c3ccccc3C(=O)c2c1O	4	S2526	None	None	Selleck Chemicals	SelleckBioactives Dose Series	3	>100	20210401	05054SB-02-01			0.171,0.229,0.124,0.185,0.28,0.179	1	percentgfp,percentnucview,percentnongfp,nongfpcount,gfpcount,cellcount	compound	F08	-0.633644	0.126165	-0.926436	0.950413	1.83882	1426	0.895116	1.0522	0.918528	1.05916	551	875	38.64	61.36	-0.172677	0.470623	-0.249069	0.249069
972238		NCC(=O)Nc1ccc(cc1)n2nc(cc2c3ccc4c(ccc5ccccc45)c3)C(F)(F)F	1	S1106	None	None	Selleck Chemicals	SelleckBioactives Dose Series	0	>100	20210401	05052SB-02-01			0.221,0.309,0.152,0.24,0.308,0.236	1	percentgfp,percentnucview,percentnongfp,nongfpcount,gfpcount,cellcount	compound	G21	0.307838	0.170976	0.593646	-0.301642	4.42476	1413	0.954885	1.09528	0.948449	1.03544	546	867	38.641	61.359	0.261707	0.680568	0.122056	-0.122056
					None	None		SelleckEpigenetics			20210401	05050SK			0.123,0.27,0.0946,0.101,0.178,0.0898	1	percentgfp,percentnucview,percentnongfp,nongfpcount,gfpcount,cellcount	negativeControl	M23						1607	0.917261	1.12992	0.888238	1.08607	621	986	38.643	61.357	0.151545	1.3449	-0.36791	0.36791
972960		CC(C)(C)c1ccc(cc1)c2nc3ccccc3[nH]2	1	S7447	None	None	Selleck Chemicals	SelleckBioactives Dose Series	0		20210401	05057SB-02-01			0.142,0.255,0.122,0.185,0.206,0.148	1	percentgfp,percentnucview,percentnongfp,nongfpcount,gfpcount,cellcount	compound	G05	0.131952	2.19054	-0.73572	0.7206	-0.484127	1418	0.796494	1.08475	0.835099	1.14205	548	870	38.646	61.354	-0.357827	0.881848	-0.602148	0.602148
130019	Quercetin	OC1=C(Oc2cc(O)cc(O)c2C1=O)c3ccc(O)c(O)c3	9	S2391	None	None	Selleck Chemicals	SelleckBioactives Dose Series	2	>100	20210401	05054SB-02-01			0.171,0.229,0.124,0.185,0.28,0.179	1	percentgfp,percentnucview,percentnongfp,nongfpcount,gfpcount,cellcount	compound	H07	-0.26974	-0.443011	0.169991	-0.225367	1.53333	1358	0.852878	1.00169	0.919003	1.05882	525	833	38.66	61.34	-0.349086	0.0874881	-0.246252	0.246252
					None	None		SelleckEpigenetics			20210401	05050SK			0.123,0.27,0.0946,0.101,0.178,0.0898	1	percentgfp,percentnucview,percentnongfp,nongfpcount,gfpcount,cellcount	negativeControl	E23						1554	0.88772	1.09211	0.88895	1.08552	601	953	38.674	61.326	0.0343522	1.10441	-0.363998	0.363998
130831	Guaifenesin	COc1ccccc1OCC(O)CO	6	S1740	None	None	Selleck Chemicals	SelleckBioactives Dose Series	0		20210401	05053SB-02-01			0.142,0.221,0.102,0.153,0.234,0.151	1	percentgfp,percentnucview,percentnongfp,nongfpcount,gfpcount,cellcount	compound	C20	-0.131726	-1.33943	0.423438	-0.508349	0.933695	1373	0.879594	1.01194	0.92817	1.05131	531	842	38.674	61.326	-0.24328	0.274461	-0.268299	0.268299
957977	Ibutilide	CCCCCCCN(CC)CCCC(O)c1ccc(NS(=O)(=O)C)cc1	2	S2118	maleate/fumarate	None	Selleck Chemicals	SelleckBioactives Dose Series	0	100	20210401	05054SB-02-01			0.171,0.229,0.124,0.185,0.28,0.179	1	percentgfp,percentnucview,percentnongfp,nongfpcount,gfpcount,cellcount	compound	M03	-0.443355	0.541935	-0.483361	0.480156	3.69254	1298	0.815514	0.957198	0.91936	1.05856	502	796	38.675	61.325	-0.505141	-0.250035	-0.24414	0.24414
972206	VX-680	CN1CCN(CC1)c2cc(Nc3cc(C)[nH]n3)nc(Sc4ccc(NC(=O)C5CC5)cc4)n2	2	S1048	None	None	Selleck Chemicals	SelleckEpigenetics	0	94	20210401	05050SK			0.123,0.27,0.0946,0.101,0.178,0.0898	1	percentgfp,percentnucview,percentnongfp,nongfpcount,gfpcount,cellcount	compound	K03	-2.35922	-2.69848	0.143445	-0.0545344	4.28803	923	0.527314	0.648618	0.889042	1.08545	357	566	38.678	61.322	-1.3954	-1.71583	-0.363493	0.363493
972324	Isotretinoin	C\C(=C\C=C\C(=C/C(=O)O)\C)\C=C\C1=C(C)CCCC1(C)C	1	S1379	None	None	Selleck Chemicals	SelleckBioactives Dose Series	0		20210401	05052SB-02-01			0.221,0.309,0.152,0.24,0.308,0.236	1	percentgfp,percentnucview,percentnongfp,nongfpcount,gfpcount,cellcount	compound	B06	1.60265	0.423686	1.71386	-1.82268	1.3401	1512	1.02309	1.17108	0.949652	1.03461	585	927	38.69	61.31	0.444917	1.02966	0.126417	-0.126417
972782	N~2~,N~2~-DIMETHYL-N~1~-(6-OXO-5,6-DIHYDROPHENANTHRIDIN-2-YL)GLYCINAMIDE	CN(C)CC(=O)Nc1ccc2nc(O)c3ccccc3c2c1	3	S2886	None	None	Selleck Chemicals	SelleckEpigenetics	0	60	20210401	05050SK			0.123,0.27,0.0946,0.101,0.178,0.0898	1	percentgfp,percentnucview,percentnongfp,nongfpcount,gfpcount,cellcount	compound	K21	-0.793515	2.24541	-1.10098	1.2416	0.666409	1452	0.830114	1.01991	0.889663	1.08497	562	890	38.705	61.295	-0.194174	0.645303	-0.360085	0.360085
972363	Cyclosporine	CCC1NC(=O)C([C@H](O)[C@H](C)C\C=C\C)N(C)C(=O)C(C(C)C)N(C)C(=O)C(CC(C)C)N(C)C(=O)C(CC(C)C)N(C)C(=O)C(C)NC(=O)C(C)NC(=O)C(CC(C)C)N(C)C(=O)C(NC(=O)C(CC(C)C)N(C)C(=O)CN(C)C1=O)C(C)C	1	S1514	None	None	Selleck Chemicals	SelleckBioactives Dose Series	0	>200	20210401	05053SB-02-01			0.142,0.221,0.102,0.153,0.234,0.151	1	percentgfp,percentnucview,percentnongfp,nongfpcount,gfpcount,cellcount	compound	C05	-1.12356	-5.05669	0.712498	-0.768135	-0.402399	1023	0.655969	0.753549	0.929034	1.05069	396	627	38.71	61.29	-1.17367	-1.72839	-0.262782	0.262782
972813		CC(C)N(C[C@H]1O[C@H]([C@H](O)[C@@H]1O)n2cnc3c(N)ncnc23)C4CC(CCc5nc6cc(ccc6[nH]5)C(C)(C)C)C4	2	S7062	None	None	Selleck Chemicals	SelleckEpigenetics	0	62	20210401	05050SK			0.123,0.27,0.0946,0.101,0.178,0.0898	1	percentgfp,percentnucview,percentnongfp,nongfpcount,gfpcount,cellcount	compound	C06	-1.11775	0.690089	-1.18544	0.954829	-0.089424	1392	0.796141	0.97751	0.890031	1.08468	539	853	38.721	61.279	-0.328946	0.375668	-0.358066	0.358066
972609	Fluticasone propionate	CCC(=O)O[C@@]1([C@H](C)C[C@H]2[C@@H]3C[C@H](F)C4=CC(=O)C=C[C@]4(C)[C@@]3(F)[C@@H](O)C[C@]12C)C(=O)SCF	1	S1992	None	None	Selleck Chemicals	SelleckBioactives Dose Series	0	>100	20210401	05053SB-02-01			0.142,0.221,0.102,0.153,0.234,0.151	1	percentgfp,percentnucview,percentnongfp,nongfpcount,gfpcount,cellcount	compound	F08	-1.01465	-2.14521	0.0836901	-0.0642479	0.745814	1237	0.793457	0.910989	0.929346	1.05047	479	758	38.723	61.277	-0.601652	-0.508049	-0.26079	0.26079
972460		Cc1ccccc1N2C(=Nc3cccc(C)c3C2=O)Cn4ncc5c(N)ncnc45	1	S2207	None	None	Selleck Chemicals	SelleckBioactives Dose Series	0	16	20210401	05054SB-02-01			0.171,0.229,0.124,0.185,0.28,0.179	1	percentgfp,percentnucview,percentnongfp,nongfpcount,gfpcount,cellcount	compound	I15	-1.60373	0.633692	-1.18128	0.891339	-0.366833	1410	0.886994	1.03897	0.920501	1.05773	546	864	38.723	61.277	-0.206602	0.370278	-0.237382	0.237382
973144		Oc1ccc(C=C(C#N)C#N)cc1O	1	S8009	None	None	Selleck Chemicals	SelleckBioactives Dose Series	2	>100	20210401	05057SB-02-01			0.142,0.255,0.122,0.185,0.206,0.148	1	percentgfp,percentnucview,percentnongfp,nongfpcount,gfpcount,cellcount	compound	M11	-0.230063	3.39685	-1.40804	1.31122	3.11584	1482	0.834283	1.13213	0.836936	1.14046	574	908	38.731	61.269	-0.199596	1.23035	-0.590553	0.590553
131762	Ramipril	CCOC(=O)[C@H](CCc1ccccc1)N[C@@H](C)C(=O)N2[C@H]3CCC[C@H]3C[C@H]2C(=O)O	5	S1793	None	None	Selleck Chemicals	SelleckBioactives Dose Series	0	51	20210401	05053SB-02-01			0.142,0.221,0.102,0.153,0.234,0.151	1	percentgfp,percentnucview,percentnongfp,nongfpcount,gfpcount,cellcount	compound	J03	1.64372	2.93709	0.734547	-0.831392	-1.73471	1551	0.995548	1.14174	0.92997	1.05002	601	950	38.749	61.251	0.239145	1.28054	-0.256805	0.256805
972814		Cn1ncnc1[C@@H]2[C@H](Nc3cc(F)cc4c(O)nnc2c34)c5ccc(F)cc5	1	S7048	None	None	Selleck Chemicals	SelleckBioactives Dose Series	0	28	20210401	05056SB-02-01			0.116,0.186,0.112,0.112,0.15,0.069	1	percentgfp,percentnucview,percentnongfp,nongfpcount,gfpcount,cellcount	compound	L13	-4.85903	-5.46627	-1.69577	1.562	-0.324924	828	0.434288	0.663043	0.79071	1.20132	321	507	38.768	61.232	-1.73398	-2.09762	-0.67836	0.67836
255688	Benzydamine	CN(C)CCCOc1nn(Cc2ccccc2)c3ccccc13	6	S4165	Cl	None	Selleck Chemicals	SelleckBioactives Dose Series	0		20210401	05056SB-02-01			0.116,0.186,0.112,0.112,0.15,0.069	1	percentgfp,percentnucview,percentnongfp,nongfpcount,gfpcount,cellcount	compound	E06	-6.24529	-8.57257	-1.47363	1.37937	13.5021	668	0.350407	0.534881	0.790792	1.20124	259	409	38.772	61.228	-2.08146	-2.96678	-0.677899	0.677899
130891	Phenytoin	O=C1NC(=O)C(N1)(c2ccccc2)c3ccccc3	7	S2525	None	None	Selleck Chemicals	SelleckBioactives Dose Series	0	35	20210401	05054SB-02-01			0.171,0.229,0.124,0.185,0.28,0.179	1	percentgfp,percentnucview,percentnongfp,nongfpcount,gfpcount,cellcount	compound	D08	0.00784698	0.645161	0.0203917	-0.0499552	-1.53727	1449	0.912986	1.06663	0.921975	1.05666	562	887	38.785	61.215	-0.0980427	0.58009	-0.228652	0.228652
285641	Bifonazole	c1ccc(cc1)C(c2ccc(cc2)c3ccccc3)n4ccnc4	5	S1854	None	None	Selleck Chemicals	SelleckBioactives Dose Series	0		20210401	05053SB-02-01			0.142,0.221,0.102,0.153,0.234,0.151	1	percentgfp,percentnucview,percentnongfp,nongfpcount,gfpcount,cellcount	compound	F11	-0.373655	1.09437	-0.610327	0.70551	-0.606348	1459	0.937571	1.07324	0.93105	1.04925	566	893	38.794	61.206	-0.00206753	0.749556	-0.249909	0.249909
972755	Ivabradine	COc1cc2CCN(CCCN(C)C[C@H]3Cc4cc(OC)c(OC)cc34)C(=O)Cc2cc1OC	1	S2086	Cl	None	Selleck Chemicals	SelleckBioactives Dose Series	0	33	20210401	05053SB-02-01			0.142,0.221,0.102,0.153,0.234,0.151	1	percentgfp,percentnucview,percentnongfp,nongfpcount,gfpcount,cellcount	compound	L22	-0.215999	2.13168	-0.777851	0.87342	0.403828	1544	0.992235	1.13573	0.931074	1.04923	599	945	38.795	61.205	0.225361	1.23397	-0.249756	0.249756
130963	Thyroxine, Levothyroxine	N[C@@H](Cc1cc(I)c(Oc2cc(I)c(O)c(I)c2)c(I)c1)C(=O)O	4	S2599	None	None	Selleck Chemicals	SelleckBioactives Dose Series	0	>100	20210401	05054SB-02-01			0.171,0.229,0.124,0.185,0.28,0.179	1	percentgfp,percentnucview,percentnongfp,nongfpcount,gfpcount,cellcount	compound	D22	0.484551	1.96703	-0.110051	0.0719212	2.3004	1631	1.02833	1.20011	0.922593	1.05621	633	998	38.811	61.189	0.38369	1.59266	-0.224991	0.224991
					None	None		SelleckBioactives Dose Series			20210401	05053SB-02-01			0.142,0.221,0.102,0.153,0.234,0.151	1	percentgfp,percentnucview,percentnongfp,nongfpcount,gfpcount,cellcount	negativeControl	L24						1507	0.969044	1.10809	0.93165	1.04882	585	922	38.819	61.181	0.128876	1.01971	-0.246078	0.246078
972220		NC1(CCC1)c2ccc(cc2)c3nc4ccn5c(O)nnc5c4cc3c6ccccc6	1	S1078	Cl	None	Selleck Chemicals	SelleckBioactives Dose Series	0	40	20210401	05052SB-02-01			0.221,0.309,0.152,0.24,0.308,0.236	1	percentgfp,percentnucview,percentnongfp,nongfpcount,gfpcount,cellcount	compound	K15	-2.53043	-1.13511	-1.30937	1.28853	0.561288	1061	0.720536	0.819881	0.953113	1.03224	412	649	38.831	61.169	-0.367787	-0.587804	0.138967	-0.138967
972671	20-Hydroxyecdysone	CC(C)(O)CC[C@@H](O)[C@](C)(O)[C@H]1CC[C@@]2(O)C3=CC(=O)[C@@H]4C[C@@H](O)[C@@H](O)C[C@]4(C)[C@H]3CC[C@]12C	1	S2417	None	None	Selleck Chemicals	SelleckBioactives Dose Series	0	33	20210401	05054SB-02-01			0.171,0.229,0.124,0.185,0.28,0.179	1	percentgfp,percentnucview,percentnongfp,nongfpcount,gfpcount,cellcount	compound	B13	-0.710152	0.633692	-0.617212	0.766219	0.373022	1473	0.929231	1.08346	0.923092	1.05585	572	901	38.832	61.168	-0.0301931	0.707802	-0.222034	0.222034
972525	TAME	COC(=O)[C@H](CCCN=C(N)N)NS(=O)(=O)c1ccc(C)cc1	1	S2225	None	None	Selleck Chemicals	SelleckBioactives Dose Series	0	35	20210401	05054SB-02-01			0.171,0.229,0.124,0.185,0.28,0.179	1	percentgfp,percentnucview,percentnongfp,nongfpcount,gfpcount,cellcount	compound	A19	0.0470819	0.235125	0.133094	0.340441	1.46793	1393	0.878871	1.02454	0.923211	1.05576	541	852	38.837	61.163	-0.240527	0.260811	-0.22133	0.22133
807153	Argatroban	C[C@@H]1CCN([C@H](C1)C(=O)O)C(=O)[C@H](CCCN=C(N)N)NS(=O)(=O)c2cccc3CC(C)CNc23	4	S2069	None	None	Selleck Chemicals	SelleckBioactives Dose Series	0	37	20210401	05053SB-02-01			0.142,0.221,0.102,0.153,0.234,0.151	1	percentgfp,percentnucview,percentnongfp,nongfpcount,gfpcount,cellcount	compound	H20	-0.511344	0.237015	-0.121685	0.108665	-0.206163	1482	0.954136	1.08886	0.932778	1.04802	576	906	38.866	61.134	0.0668502	0.870659	-0.238875	0.238875
285739	Fluocinolone Acetonide	CC1(C)O[C@@H]2C[C@H]3[C@@H]4C[C@H](F)C5=CC(=O)C=C[C@]5(C)[C@@]4(F)[C@@H](O)C[C@]3(C)[C@@]2(O1)C(=O)CO	2	S2470	None	None	Selleck Chemicals	SelleckBioactives Dose Series	0	>100	20210401	05054SB-02-01			0.171,0.229,0.124,0.185,0.28,0.179	1	percentgfp,percentnucview,percentnongfp,nongfpcount,gfpcount,cellcount	compound	F19	-0.0470819	-1.04946	0.0585439	-0.33943	-0.00180733	1361	0.859377	1.00049	0.923948	1.05522	529	832	38.868	61.132	-0.321947	0.0783659	-0.216965	0.216965
129907	Theobromine	CN1C(=O)NC(=O)c2c1ncn2C	6	S2368	None	None	Selleck Chemicals	SelleckBioactives Dose Series	0		20210401	05057SB-02-01			0.142,0.255,0.122,0.185,0.206,0.148	1	percentgfp,percentnucview,percentnongfp,nongfpcount,gfpcount,cellcount	compound	J03	0.335519	0.115147	0.165549	-0.175589	-0.735471	1340	0.75725	1.02116	0.840178	1.13767	521	819	38.881	61.119	-0.522144	0.414127	-0.570091	0.570091
130904	Primidone	CCC1(C(=O)NCNC1=O)c2ccccc2	6	S1965	None	None	Selleck Chemicals	SelleckBioactives Dose Series	0		20210401	05053SB-02-01			0.142,0.221,0.102,0.153,0.234,0.151	1	percentgfp,percentnucview,percentnongfp,nongfpcount,gfpcount,cellcount	compound	H04	-0.349799	0.024872	0.0278411	-0.00536338	-0.516371	1414	0.911067	1.03838	0.933522	1.04748	550	864	38.897	61.103	-0.112336	0.479404	-0.234124	0.234124
					None	None		SelleckBioactives Dose Series			20210401	05054SB-02-01			0.171,0.229,0.124,0.185,0.28,0.179	1	percentgfp,percentnucview,percentnongfp,nongfpcount,gfpcount,cellcount	negativeControl	D23						1518	0.960097	1.11473	0.925493	1.0541	591	927	38.933	61.067	0.0987212	0.94498	-0.207813	0.207813
					None	None		SelleckEpigenetics			20210401	05050SK			0.123,0.27,0.0946,0.101,0.178,0.0898	1	percentgfp,percentnucview,percentnongfp,nongfpcount,gfpcount,cellcount	negativeControl	G23						1587	0.91283	1.11044	0.895087	1.08079	618	969	38.941	61.059	0.133966	1.22101	-0.330299	0.330299
915033	Tiotropium	C[N+]1(C)[C@@H]2C[C@H](C[C@H]1[C@@H]3O[C@H]23)OC(=O)C(O)(c4cccs4)c5cccs5	2	S2547	Br	H2O	Selleck Chemicals	SelleckBioactives Dose Series	0	85	20210401	05054SB-02-01			0.171,0.229,0.124,0.185,0.28,0.179	1	percentgfp,percentnucview,percentnongfp,nongfpcount,gfpcount,cellcount	compound	J12	-1.30064	0.223656	-1.57586	1.66567	0.234788	1397	0.883745	1.02574	0.925683	1.05396	544	853	38.941	61.059	-0.220172	0.269933	-0.206686	0.206686
					None	None		SelleckBioactives Dose Series			20210401	05053SB-02-01			0.142,0.221,0.102,0.153,0.234,0.151	1	percentgfp,percentnucview,percentnongfp,nongfpcount,gfpcount,cellcount	negativeControl	J01						1463	0.944197	1.07324	0.935058	1.04639	570	893	38.961	61.039	0.0254996	0.749556	-0.224316	0.224316
972622	Gimeracil	Oc1cc(O)c(Cl)cn1	1	S2055	None	None	Selleck Chemicals	SelleckBioactives Dose Series	0		20210401	05053SB-02-01			0.142,0.221,0.102,0.153,0.234,0.151	1	percentgfp,percentnucview,percentnongfp,nongfpcount,gfpcount,cellcount	compound	D18	-0.580838	-0.207754	-0.299673	0.189161	-0.168958	1342	0.866342	0.984301	0.935322	1.0462	523	819	38.972	61.028	-0.298414	0.060202	-0.22263	0.22263
					None	None		SelleckBioactives Dose Series			20210401	05053SB-02-01			0.142,0.221,0.102,0.153,0.234,0.151	1	percentgfp,percentnucview,percentnongfp,nongfpcount,gfpcount,cellcount	negativeControl	N24						1470	0.949167	1.07804	0.935514	1.04606	573	897	38.98	61.02	0.0461749	0.786818	-0.221404	0.221404
972267		Cc1nc(N)sc1c2ccnc(Nc3ccc(cc3)N4CCOCC4)n2	2	S1171	None	None	Selleck Chemicals	SelleckEpigenetics	3	25	20210401	05050SK			0.123,0.27,0.0946,0.101,0.178,0.0898	1	percentgfp,percentnucview,percentnongfp,nongfpcount,gfpcount,cellcount	compound	E09	-2.79608	-4.16885	-0.98329	0.944953	-0.716884	736	0.423919	0.514539	0.896329	1.07983	287	449	38.995	61.005	-1.80558	-2.56846	-0.323484	0.323484
130798	Disulfiram	CCN(CC)C(=S)SSC(=S)N(CC)CC	7	S1680	None	None	Selleck Chemicals	SelleckBioactives Dose Series	0	>100	20210401	05053SB-02-01			0.142,0.221,0.102,0.153,0.234,0.151	1	percentgfp,percentnucview,percentnongfp,nongfpcount,gfpcount,cellcount	compound	E10	-4.97057	-9.86796	-0.300196	0.303346	12.7967	618	0.399213	0.453091	0.935922	1.04577	241	377	38.997	61.003	-2.24189	-4.05729	-0.218799	0.218799
254845	Epinephrine	CNC[C@H](O)c1ccc(O)c(O)c1	2	S2521	tartrate	None	Selleck Chemicals	SelleckBioactives Dose Series	2	>100	20210401	05054SB-02-01			0.171,0.229,0.124,0.185,0.28,0.179	1	percentgfp,percentnucview,percentnongfp,nongfpcount,gfpcount,cellcount	compound	N06	-0.214811	0.379928	-0.0376738	0.076365	-1.22301	1459	0.924358	1.07023	0.927062	1.05296	569	890	38.999	61.001	-0.050548	0.607457	-0.198519	0.198519
129971	Acetylcysteine	CC(=O)N[C@@H](CS)C(=O)O	6	S1623	None	None	Selleck Chemicals	SelleckBioactives Dose Series	0	100	20210401	05053SB-02-01			0.142,0.221,0.102,0.153,0.234,0.151	1	percentgfp,percentnucview,percentnongfp,nongfpcount,gfpcount,cellcount	compound	E21	0.0915338	0.0431602	0.22643	-0.275606	0.586782	1428	0.922663	1.0468	0.936138	1.04562	557	871	39.006	60.994	-0.0640935	0.544613	-0.21742	0.21742
973164		CC(C)(C#N)c1ccc(cc1)N2C(=O)OCc3cnc4ccc(cc4c23)c5cnc6ccccc6c5	1	S8050	None	None	Selleck Chemicals	SelleckBioactives Dose Series	0	41	20210401	05057SB-02-01			0.142,0.255,0.122,0.185,0.206,0.148	1	percentgfp,percentnucview,percentnongfp,nongfpcount,gfpcount,cellcount	compound	E19	-4.63169	-4.03564	-1.62502	1.50346	0.0463268	905	0.51307	0.688252	0.842879	1.13535	353	552	39.006	60.994	-1.54456	-2.03453	-0.55304	0.55304
756997	Pranoprofen	CC(C(=O)O)c1ccc2Oc3ncccc3Cc2c1	2	S1960	None	None	Selleck Chemicals	SelleckBioactives Dose Series	0		20210401	05053SB-02-01			0.142,0.221,0.102,0.153,0.234,0.151	1	percentgfp,percentnucview,percentnongfp,nongfpcount,gfpcount,cellcount	compound	B04	1.64579	0.649598	0.710452	-0.672992	-2.34249	1597	1.03199	1.17059	0.936258	1.04553	623	974	39.011	60.989	0.390764	1.50412	-0.216653	0.216653
131313	Enoxacin	CCN1C=C(C(=O)O)C(=O)c2cc(F)c(nc12)N3CCNCC3	5	S1756	None	None	Selleck Chemicals	SelleckBioactives Dose Series	0		20210401	05053SB-02-01			0.142,0.221,0.102,0.153,0.234,0.151	1	percentgfp,percentnucview,percentnongfp,nongfpcount,gfpcount,cellcount	compound	A22	-0.0650849	5.68764	-2.37928	2.55725	-0.622773	1566	1.01211	1.14775	0.936402	1.04543	611	955	39.017	60.983	0.308062	1.32712	-0.215734	0.215734
131406	Propafenone	CCCNCC(O)COc1ccccc1C(=O)CCc2ccccc2	8	S2500	None	None	Selleck Chemicals	SelleckBioactives Dose Series	0		20210401	05054SB-02-01			0.171,0.229,0.124,0.185,0.28,0.179	1	percentgfp,percentnucview,percentnongfp,nongfpcount,gfpcount,cellcount	compound	D04	0.392349	0.590681	0.748114	-0.826136	0.0992935	1458	0.924358	1.06903	0.927704	1.0525	569	889	39.026	60.974	-0.050548	0.598334	-0.194718	0.194718
972504	Prasterone	C[C@]12CC[C@H]3[C@@H](CC=C4C[C@@H](O)CC[C@]34C)[C@@H]1CCC2=O	1	S2604	None	None	Selleck Chemicals	SelleckBioactives Dose Series	0		20210401	05054SB-02-01			0.171,0.229,0.124,0.185,0.28,0.179	1	percentgfp,percentnucview,percentnongfp,nongfpcount,gfpcount,cellcount	compound	L22	-0.0902403	1.09821	-0.448398	0.4294	-1.24908	1619	1.0267	1.18688	0.927941	1.05232	632	987	39.036	60.964	0.376905	1.49232	-0.19331	0.19331
735704	Xanthone	O=C1c2ccccc2Oc3ccccc13	2	S2372	None	None	Selleck Chemicals	SelleckBioactives Dose Series	0	>100	20210401	05054SB-02-01			0.171,0.229,0.124,0.185,0.28,0.179	1	percentgfp,percentnucview,percentnongfp,nongfpcount,gfpcount,cellcount	compound	B03	0.341344	-1.28746	0.608183	-0.520508	-0.0180733	1442	0.914611	1.05701	0.928108	1.0522	563	879	39.043	60.957	-0.0912578	0.507112	-0.192324	0.192324
285831	Imatinib, Imatinib Mesylate	CN1CCN(Cc2ccc(cc2)C(=O)Nc3ccc(C)c(Nc4nccc(n4)c5cccnc5)c3)CC1	5	S1026	mesylate	None	Selleck Chemicals	SelleckBioactives Dose Series	0	70	20210401	05052SB-02-01			0.221,0.309,0.152,0.24,0.308,0.236	1	percentgfp,percentnucview,percentnongfp,nongfpcount,gfpcount,cellcount	compound	K05	-0.113032	1.83236	-0.225521	0.182232	-1.04269	1255	0.856948	0.966424	0.958341	1.02864	490	765	39.044	60.956	-0.00136527	0.0871096	0.157925	-0.157925
972934		COc1c(C)c(C(=O)c2ccc(N)c(c2)C(=O)O)n3ccccc13	1	S7167	Na	None	Selleck Chemicals	SelleckBioactives Dose Series	0	10	20210401	05056SB-02-01			0.116,0.186,0.112,0.112,0.15,0.069	1	percentgfp,percentnucview,percentnongfp,nongfpcount,gfpcount,cellcount	compound	D08	0.116031	2.16369	-0.195658	0.195212	1.81693	1342	0.708931	1.06976	0.79638	1.19586	524	818	39.046	60.954	-0.596242	0.660626	-0.646322	0.646322
131279	Tenoxicam	CN1C(=C(O)c2sccc2S1(=O)=O)C(=O)Nc3ccccn3	6	S2512	None	None	Selleck Chemicals	SelleckBioactives Dose Series	0	75	20210401	05054SB-02-01			0.171,0.229,0.124,0.185,0.28,0.179	1	percentgfp,percentnucview,percentnongfp,nongfpcount,gfpcount,cellcount	compound	D06	0.501226	0.921864	0.52536	-0.579582	-1.06211	1462	0.927607	1.07144	0.928417	1.05198	571	891	39.056	60.944	-0.0369781	0.616579	-0.190494	0.190494
130255	Baicalein	Oc1cc2OC(=CC(=O)c2c(O)c1O)c3ccccc3	3	S2268	None	None	Selleck Chemicals	SelleckBioactives Dose Series	2	>100	20210401	05054SB-02-01			0.171,0.229,0.124,0.185,0.28,0.179	1	percentgfp,percentnucview,percentnongfp,nongfpcount,gfpcount,cellcount	compound	C06	0.0264836	0.546237	0.0376738	-0.0643184	6.1338	1400	0.888618	1.02574	0.928773	1.05172	547	853	39.071	60.929	-0.199817	0.269933	-0.188381	0.188381
874663	Geniposidic acid	OC[C@H]1O[C@@H](O[C@@H]2OC=C([C@H]3CC=C(CO)[C@@H]23)C(=O)O)[C@H](O)[C@@H](O)[C@@H]1O	3	S2413	None	None	Selleck Chemicals	SelleckBioactives Dose Series	0	110	20210401	05054SB-02-01			0.171,0.229,0.124,0.185,0.28,0.179	1	percentgfp,percentnucview,percentnongfp,nongfpcount,gfpcount,cellcount	compound	N11	-0.215792	2.18351	-0.489181	0.167409	-0.886412	1428	0.906488	1.04618	0.928892	1.05163	558	870	39.076	60.924	-0.125183	0.425012	-0.187677	0.187677
130145	Choline	C[N+](C)(C)CCO	6	S4171	Cl	None	Selleck Chemicals	SelleckBioactives Dose Series	0	80	20210401	05056SB-02-01			0.116,0.186,0.112,0.112,0.15,0.069	1	percentgfp,percentnucview,percentnongfp,nongfpcount,gfpcount,cellcount	compound	O06	-0.124173	0.58644	-0.294951	0.267902	-0.104503	1474	0.779283	1.17438	0.797013	1.19526	576	898	39.077	60.923	-0.304803	1.37014	-0.64275	0.64275
285892	Quinine	COc1ccc2nccc([C@@H](O)[C@@H]3C[C@@H]4CCN3C[C@@H]4C=C)c2c1	2	S2502	Cl	None	Selleck Chemicals	SelleckBioactives Dose Series	0		20210401	05054SB-02-01			0.171,0.229,0.124,0.185,0.28,0.179	1	percentgfp,percentnucview,percentnongfp,nongfpcount,gfpcount,cellcount	compound	F04	-0.186366	0.0487455	-0.134609	0.106502	-2.50523	1438	0.912986	1.0534	0.929035	1.05153	562	876	39.082	60.918	-0.0980427	0.479745	-0.186833	0.186833
972397	Artemether	CO[C@H]1O[C@@H]2O[C@]3(C)CC[C@H]4[C@H](C)CC[C@@H]([C@H]1C)[C@@]24OO3	1	S2264	None	None	Selleck Chemicals	SelleckBioactives Dose Series	0	>100	20210401	05054SB-02-01			0.171,0.229,0.124,0.185,0.28,0.179	1	percentgfp,percentnucview,percentnongfp,nongfpcount,gfpcount,cellcount	compound	K04	-0.331535	-0.260932	-0.124802	0.157216	10.8801	1338	0.849629	0.980046	0.929177	1.05143	523	815	39.088	60.912	-0.362656	-0.0767125	-0.185988	0.185988
131286	Bezafibrate	CC(C)(Oc1ccc(CCNC(=O)c2ccc(Cl)cc2)cc1)C(=O)O	8	S4159	None	None	Selleck Chemicals	SelleckBioactives Dose Series	0		20210401	05056SB-02-01			0.116,0.186,0.112,0.112,0.15,0.069	1	percentgfp,percentnucview,percentnongfp,nongfpcount,gfpcount,cellcount	compound	I04	-0.735878	2.45743	-1.94201	1.86801	-2.83661	1506	0.796871	1.19923	0.797686	1.19461	589	917	39.11	60.89	-0.231943	1.53865	-0.638946	0.638946
972647		FC(F)(F)c1ccc(nc1)N2CC[C@H](C2)NC(=O)Nc3ccccc3Br	1	S2773	None	None	Selleck Chemicals	SelleckBioactives Dose Series	0	69	20210401	05055SB-02-01			0.132,0.27,0.126,0.112,0.186,0.0856	1	percentgfp,percentnucview,percentnongfp,nongfpcount,gfpcount,cellcount	compound	K06	0.0309637	3.39546	-0.0849681	0.144974	-0.923546	1508	0.809744	1.21579	0.800928	1.19012	590	918	39.125	60.875	-0.0347908	1.55178	-0.434908	0.434908
130157	Lefunamide, Leflunomide	Cc1oncc1C(=O)Nc2ccc(cc2)C(F)(F)F	6	S1247	None	None	Selleck Chemicals	SelleckBioactives Dose Series	0	25	20210401	05052SB-02-01			0.221,0.309,0.152,0.24,0.308,0.236	1	percentgfp,percentnucview,percentnongfp,nongfpcount,gfpcount,cellcount	compound	L05	0.513063	2.0442	0.0216668	-0.0387913	-0.580089	1444	0.988113	1.11044	0.960378	1.02724	565	879	39.127	60.873	0.350963	0.750387	0.165313	-0.165313
957547	Agomelatine	COc1ccc2cccc(CCNC(=O)C)c2c1	2	S1243	None	None	Selleck Chemicals	SelleckBioactives Dose Series	0		20210401	05052SB-02-01			0.221,0.309,0.152,0.24,0.308,0.236	1	percentgfp,percentnucview,percentnongfp,nongfpcount,gfpcount,cellcount	compound	H05	0.553161	0.761468	0.512285	-0.579403	-2.69194	1265	0.865692	0.97274	0.960452	1.02719	495	770	39.13	60.87	0.0221233	0.116201	0.16558	-0.16558
285847	Secnidazole	CC(O)Cn1c(C)ncc1[N+](=O)[O-]	6	S2537	None	None	Selleck Chemicals	SelleckBioactives Dose Series	0	60	20210401	05054SB-02-01			0.171,0.229,0.124,0.185,0.28,0.179	1	percentgfp,percentnucview,percentnongfp,nongfpcount,gfpcount,cellcount	compound	L10	0.23541	1.54409	-0.37602	0.276839	-0.762528	1587	1.00883	1.16162	0.930176	1.0507	621	966	39.13	60.87	0.30227	1.30075	-0.180074	0.180074
972694		O=C1NCCc2[nH]c(cc12)c3ccncc3	1	S2742	None	None	Selleck Chemicals	SelleckBioactives Dose Series	0		20210401	05055SB-02-01			0.132,0.27,0.126,0.112,0.186,0.0856	1	percentgfp,percentnucview,percentnongfp,nongfpcount,gfpcount,cellcount	compound	M21	-0.152923	1.02621	-0.151759	0.128516	4.18638	1239	0.665637	0.998593	0.801317	1.18975	485	754	39.144	60.856	-0.536065	0.25943	-0.433014	0.433014
756779	Imiquimod	CC(C)Cn1cnc2c(N)nc3ccccc3c12	3	S1211	None	None	Selleck Chemicals	SelleckBioactives Dose Series	0		20210401	05052SB-02-01			0.221,0.309,0.152,0.24,0.308,0.236	1	percentgfp,percentnucview,percentnongfp,nongfpcount,gfpcount,cellcount	compound	E22	0.677086	1.91493	0.0361592	-0.551673	0.778697	1525	1.04408	1.17234	0.960894	1.02689	597	928	39.148	60.852	0.50129	1.03548	0.167182	-0.167182
973100		CCn1cc(c2ccnc3[nH]c(cc23)c4cccc(CN(C)C)c4)c(n1)c5ccc(NC(=O)N(C)C)cc5	1	S2740	None	None	Selleck Chemicals	SelleckEpigenetics	0	75	20210401	05050SK			0.123,0.27,0.0946,0.101,0.178,0.0898	1	percentgfp,percentnucview,percentnongfp,nongfpcount,gfpcount,cellcount	compound	O17	-2.42406	-5.38123	0.567483	-0.646874	3.2258	766	0.443121	0.534021	0.900213	1.07684	300	466	39.164	60.836	-1.7294	-2.44457	-0.302154	0.302154
972464	Mubritinib	FC(F)(F)c1ccc(\C=C\c2occ(COc3ccc(CCCCn4ccnn4)cc3)n2)cc1	1	S2216	None	None	Selleck Chemicals	SelleckBioactives Dose Series	0	43	20210401	05054SB-02-01			0.171,0.229,0.124,0.185,0.28,0.179	1	percentgfp,percentnucview,percentnongfp,nongfpcount,gfpcount,cellcount	compound	C17	-0.479647	2.18351	-1.19585	1.14868	-0.414207	1394	0.886994	1.01973	0.931079	1.05005	546	848	39.168	60.832	-0.206602	0.224322	-0.174723	0.174723
972563		CNC(=O)Nc1ccc(cc1)c2nc(N3CC4CCC(C3)O4)c5cnn(C6CCC7(CC6)OCCO7)c5n2	1	S2661	None	None	Selleck Chemicals	SelleckBioactives Dose Series	0	125	20210401	05055SB-02-01			0.132,0.27,0.126,0.112,0.186,0.0856	1	percentgfp,percentnucview,percentnongfp,nongfpcount,gfpcount,cellcount	compound	C09	-4.02591	-4.15958	-2.3993	2.40633	-3.05855	702	0.377423	0.565516	0.801931	1.18916	275	427	39.174	60.826	-1.53861	-2.31738	-0.430023	0.430023
973122	Streptomycin sulfate	CN[C@H]1[C@H](O)[C@@H](O)[C@@H](CO)O[C@H]1O[C@H]2[C@H](O[C@H]3[C@H](O)[C@@H](O)[C@@H](N=C(N)N)[C@@H](O)[C@@H]3N=C(N)N)O[C@@H](C)[C@@]2(O)C=O	1	S2572	None	None	Selleck Chemicals	SelleckBioactives Dose Series	0	>100	20210401	05054SB-02-01			0.171,0.229,0.124,0.185,0.28,0.179	1	percentgfp,percentnucview,percentnongfp,nongfpcount,gfpcount,cellcount	compound	P16	-0.928887	3.64444	-2.53913	2.3536	-2.47933	1636	1.04132	1.1965	0.931388	1.04982	641	995	39.181	60.819	0.43797	1.56529	-0.172893	0.172893
					None	None		SelleckBioactives Dose Series			20210401	05053SB-02-01			0.142,0.221,0.102,0.153,0.234,0.151	1	percentgfp,percentnucview,percentnongfp,nongfpcount,gfpcount,cellcount	negativeControl	L02						1493	0.969044	1.09126	0.940386	1.04258	585	908	39.183	60.817	0.128876	0.88929	-0.190294	0.190294
957975	Cilazapril	CCOC(=O)[C@H](CCc1ccccc1)N[C@H]2CCCN3CCC[C@H](N3C2=O)C(=O)O	2	S2081	None	H2O	Selleck Chemicals	SelleckBioactives Dose Series	0	51	20210401	05053SB-02-01			0.142,0.221,0.102,0.153,0.234,0.151	1	percentgfp,percentnucview,percentnongfp,nongfpcount,gfpcount,cellcount	compound	D22	-0.242966	0.598391	-0.312085	0.314727	2.32206	1424	0.924319	1.04079	0.940434	1.04255	558	866	39.185	60.815	-0.0572017	0.498035	-0.189988	0.189988
130945	Sulfasalazine	OC(=O)c1cc(ccc1O)N=Nc2ccc(cc2)S(=O)(=O)Nc3ccccn3	8	S1576	None	None	Selleck Chemicals	SelleckBioactives Dose Series	3	>100	20210401	05053SB-02-01			0.142,0.221,0.102,0.153,0.234,0.151	1	percentgfp,percentnucview,percentnongfp,nongfpcount,gfpcount,cellcount	compound	C15	0.269156	2.95428	-0.298334	0.0843944	2.41218	1569	1.01874	1.14655	0.940722	1.04234	615	954	39.197	60.803	0.335629	1.31781	-0.188149	0.188149
751823	Neratinib	CCOc1cc2ncc(C#N)c(Nc3ccc(OCc4ccccn4)c(Cl)c3)c2cc1NC(=O)\C=C\CN(C)C	2	S2150	None	None	Selleck Chemicals	SelleckBioactives Dose Series	0	>100	20210401	05054SB-02-01			0.171,0.229,0.124,0.185,0.28,0.179	1	percentgfp,percentnucview,percentnongfp,nongfpcount,gfpcount,cellcount	compound	I07	0.0519863	0.878853	-0.153605	0.116527	-0.468646	1403	0.893492	1.02574	0.931887	1.04946	550	853	39.202	60.798	-0.179462	0.269933	-0.169936	0.169936
972992		C1CN(CCN1)c2ccc(cc2)c3cnc4c(cnn4c3)c5cccc6ncccc56	1	S7147	None	None	Selleck Chemicals	SelleckBioactives Dose Series	0	45	20210401	05056SB-02-01			0.116,0.186,0.112,0.112,0.15,0.069	1	percentgfp,percentnucview,percentnongfp,nongfpcount,gfpcount,cellcount	compound	P04	-1.66616	0.290619	-1.13523	1.16076	-0.0229614	1356	0.719755	1.07761	0.800195	1.1922	532	824	39.233	60.767	-0.551405	0.71384	-0.624771	0.624771
756907	Granisetron Hydrochloride	CN1C2CCCC1CC(C2)NC(=O)c3nn(C)c4ccccc34	2	S1345	Cl	None	Selleck Chemicals	SelleckBioactives Dose Series	0		20210401	05052SB-02-01			0.221,0.309,0.152,0.24,0.308,0.236	1	percentgfp,percentnucview,percentnongfp,nongfpcount,gfpcount,cellcount	compound	D21	0.530113	-0.457882	0.931479	-1.04515	0.79274	1412	0.968876	1.08391	0.963029	1.02542	554	858	39.235	60.765	0.299288	0.628204	0.174925	-0.174925
756994	Moguisteine	CCOC(=O)CC(=O)N1CCSC1COc2ccccc2OC	2	S3104	None	None	Selleck Chemicals	SelleckBioactives Dose Series	0	35	20210401	05055SB-02-01			0.132,0.27,0.126,0.112,0.186,0.0856	1	percentgfp,percentnucview,percentnongfp,nongfpcount,gfpcount,cellcount	compound	F06	-0.551659	0.308678	-0.346373	0.371443	-1.96474	1361	0.732887	1.09527	0.803201	1.18795	534	827	39.236	60.764	-0.302137	0.834682	-0.423841	0.423841
					None	None		SelleckBioactives Dose Series			20210401	05053SB-02-01			0.142,0.221,0.102,0.153,0.234,0.151	1	percentgfp,percentnucview,percentnongfp,nongfpcount,gfpcount,cellcount	negativeControl	E01						1376	0.894503	1.00473	0.94185	1.04154	540	836	39.244	60.756	-0.181254	0.218567	-0.180946	0.180946
121620	N-[2-(2-methyl-1H-indol-3-yl)ethyl]thiophene-2-carboxamide	Cc1[nH]c2ccccc2c1CCNC(=O)c3cccs3	2	S7497	None	None	Selleck Chemicals	SelleckBioactives Dose Series	3		20210401	05057SB-02-01			0.142,0.255,0.122,0.185,0.206,0.148	1	percentgfp,percentnucview,percentnongfp,nongfpcount,gfpcount,cellcount	compound	K07	0.384837	2.94448	-0.221079	0.296255	0.295386	1464	0.835737	1.10844	0.848713	1.13032	575	889	39.276	60.724	-0.19351	1.0561	-0.516209	0.516209
972722	Golvatinib	CN1CCN(CC1)C2CCN(CC2)C(=O)Nc3cc(Oc4ccc(NC(=O)C5(CC5)C(=O)Nc6ccc(F)cc6)c(F)c4)ccn3	1	S2859	None	None	Selleck Chemicals	SelleckBioactives Dose Series	0	128	20210401	05055SB-02-01			0.132,0.27,0.126,0.112,0.186,0.0856	1	percentgfp,percentnucview,percentnongfp,nongfpcount,gfpcount,cellcount	compound	G22	-1.74028	-1.31392	-1.53028	1.55396	-1.31893	1059	0.570938	0.851585	0.804142	1.18705	416	643	39.282	60.718	-0.865474	-0.615269	-0.419255	0.419255
735550	Ranolazine, Ranolazine Dihydrochloride	COc1ccccc1OCC(O)CN2CCN(CC(=O)Nc3c(C)cccc3C)CC2	7	S1799	None	None	Selleck Chemicals	SelleckBioactives Dose Series	0	45	20210401	05053SB-02-01			0.142,0.221,0.102,0.153,0.234,0.151	1	percentgfp,percentnucview,percentnongfp,nongfpcount,gfpcount,cellcount	compound	N03	-0.0251523	-0.00950988	0.481454	-0.48187	-0.00142821	1339	0.871312	0.97709	0.942786	1.04087	526	813	39.283	60.717	-0.277739	0.00430846	-0.174969	0.174969
254859	Timolol	CC(C)(C)NC[C@H](O)COc1nsnc1N2CCOCC2	3	S4123	maleate/fumarate	None	Selleck Chemicals	SelleckBioactives Dose Series	0		20210401	05056SB-02-01			0.116,0.186,0.112,0.112,0.15,0.069	1	percentgfp,percentnucview,percentnongfp,nongfpcount,gfpcount,cellcount	compound	E21	-1.12672	4.45466	-1.73778	1.63778	-0.228549	1535	0.815812	1.21885	0.801214	1.19121	603	932	39.283	60.717	-0.153478	1.67169	-0.619009	0.619009
285958	Adapalene	COc1ccc(cc1C23CC4CC(CC(C4)C2)C3)c5ccc6cc(ccc6c5)C(=O)O	3	S1276	None	None	Selleck Chemicals	SelleckBioactives Dose Series	0	20	20210401	05052SB-02-01			0.221,0.309,0.152,0.24,0.308,0.236	1	percentgfp,percentnucview,percentnongfp,nongfpcount,gfpcount,cellcount	compound	D11	0.036467	0.71643	-0.463819	0.450385	-0.922894	1371	0.942642	1.05106	0.964968	1.02408	539	832	39.314	60.686	0.228823	0.47693	0.181957	-0.181957
957624	Deferasirox	OC(=O)c1ccc(cc1)n2nc(nc2c3ccccc3O)c4ccccc4O	2	S1712	None	None	Selleck Chemicals	SelleckBioactives Dose Series	0	8	20210401	05053SB-02-01			0.142,0.221,0.102,0.153,0.234,0.151	1	percentgfp,percentnucview,percentnongfp,nongfpcount,gfpcount,cellcount	compound	I14	-4.16984	-6.297	-1.09388	1.01458	2.68747	900	0.586396	0.656201	0.943986	1.04001	354	546	39.333	60.667	-1.46312	-2.48296	-0.167307	0.167307
					None	None		SelleckBioactives Dose Series			20210401	05054SB-02-01			0.171,0.229,0.124,0.185,0.28,0.179	1	percentgfp,percentnucview,percentnongfp,nongfpcount,gfpcount,cellcount	negativeControl	N23						1576	1.00721	1.1496	0.935168	1.04708	620	956	39.34	60.66	0.295485	1.20953	-0.150505	0.150505
131107	2H-1-BENZOPYRAN-2-ONE	O=C1Oc2ccccc2C=C1	5	S4170	None	None	Selleck Chemicals	SelleckBioactives Dose Series	0	50	20210401	05056SB-02-01			0.116,0.186,0.112,0.112,0.15,0.069	1	percentgfp,percentnucview,percentnongfp,nongfpcount,gfpcount,cellcount	compound	M06	-1.3944	0.243801	-1.17585	1.09294	-2.48299	1370	0.729225	1.08676	0.802438	1.19004	539	831	39.343	60.657	-0.512173	0.775923	-0.612094	0.612094
973120	L-carnitine	C[N+](C)(C)C[C@H](O)CC(=O)O	1	S2388	None	None	Selleck Chemicals	SelleckBioactives Dose Series	0	80	20210401	05054SB-02-01			0.171,0.229,0.124,0.185,0.28,0.179	1	percentgfp,percentnucview,percentnongfp,nongfpcount,gfpcount,cellcount	compound	B07	0.358019	-0.362724	0.153605	-0.116527	-0.699764	1445	0.924358	1.0534	0.936047	1.04644	569	876	39.377	60.623	-0.050548	0.479745	-0.145295	0.145295
972326	Pelitinib	CCOc1cc2ncc(C#N)c(Nc3ccc(F)c(Cl)c3)c2cc1NC(=O)\C=C\CN(C)C	1	S1392	None	None	Selleck Chemicals	SelleckBioactives Dose Series	0	>100	20210401	05052SB-02-01			0.221,0.309,0.152,0.24,0.308,0.236	1	percentgfp,percentnucview,percentnongfp,nongfpcount,gfpcount,cellcount	compound	H08	-1.33381	-1.74062	-0.462341	0.200759	-1.00727	1163	0.800984	0.890626	0.966613	1.02295	458	705	39.381	60.619	-0.151692	-0.261983	0.18792	-0.18792
972945		Cc1ccc(cc1)C(=O)NCCCCCC(=O)Nc2ccccc2N	1	S7292	None	None	Selleck Chemicals	SelleckBioactives Dose Series	0	100	20210401	05056SB-02-01			0.116,0.186,0.112,0.112,0.15,0.069	1	percentgfp,percentnucview,percentnongfp,nongfpcount,gfpcount,cellcount	compound	H18	-4.33282	-1.06711	-2.39295	2.35827	-0.437245	1053	0.561463	0.834362	0.803825	1.1887	415	638	39.411	60.589	-1.20714	-0.935785	-0.604258	0.604258
131280	Cetrimonium	CCCCCCCCCCCCCCCC[N+](C)(C)C	5	S4242	Br	None	Selleck Chemicals	SelleckBioactives Dose Series	0	>100	20210401	05056SB-02-01			0.116,0.186,0.112,0.112,0.15,0.069	1	percentgfp,percentnucview,percentnongfp,nongfpcount,gfpcount,cellcount	compound	G22	-4.3888	0.301023	-3.8973	3.77487	0.264923	1258	0.67105	0.996526	0.804172	1.18837	496	762	39.428	60.572	-0.75317	0.163965	-0.602298	0.602298
971340		Clc1c(Cl)c(Cl)c2C(=O)CC(=O)c2c1Cl	2	S7140	None	None	Selleck Chemicals	SelleckBioactives Dose Series	2	68	20210401	05056SB-02-01			0.116,0.186,0.112,0.112,0.15,0.069	1	percentgfp,percentnucview,percentnongfp,nongfpcount,gfpcount,cellcount	compound	F04	-0.894656	0.147044	-0.262196	0.252205	0.0229614	1372	0.731931	1.08676	0.804233	1.18831	541	831	39.431	60.569	-0.500963	0.775923	-0.601953	0.601953
756741	Vorinostat	ONC(=O)CCCCCCC(=O)Nc1ccccc1	3	S1047	None	None	Selleck Chemicals	SelleckEpigenetics	0	>100	20210401	05050SK			0.123,0.27,0.0946,0.101,0.178,0.0898	1	percentgfp,percentnucview,percentnongfp,nongfpcount,gfpcount,cellcount	compound	I03	-3.31655	-5.56581	0.156417	-0.124814	-2.21625	753	0.43869	0.522561	0.906603	1.07192	297	456	39.442	60.558	-1.74698	-2.51745	-0.267068	0.267068
972740	Guanosine	Nc1nc(O)c2ncn([C@@H]3O[C@H](CO)[C@@H](O)[C@H]3O)c2n1	1	S2439	None	None	Selleck Chemicals	SelleckBioactives Dose Series	0		20210401	05054SB-02-01			0.171,0.229,0.124,0.185,0.28,0.179	1	percentgfp,percentnucview,percentnongfp,nongfpcount,gfpcount,cellcount	compound	N13	-1.20451	-0.0573477	-0.357682	0.400484	-1.29728	1391	0.891867	1.01251	0.938211	1.04487	549	842	39.468	60.532	-0.186247	0.169588	-0.132482	0.132482
285718	Megestrol Acetate	CC(=O)O[C@@]1(CC[C@H]2[C@@H]3C=C(C)C4=CC(=O)CC[C@]4(C)[C@H]3CC[C@]12C)C(=O)C	2	S1304	None	None	Selleck Chemicals	SelleckBioactives Dose Series	0	43	20210401	05052SB-02-01			0.221,0.309,0.152,0.24,0.308,0.236	1	percentgfp,percentnucview,percentnongfp,nongfpcount,gfpcount,cellcount	compound	J15	-0.495856	0.029191	-0.341376	0.358709	0.219634	1423	0.982867	1.0877	0.969386	1.02105	562	861	39.494	60.506	0.33687	0.645659	0.197978	-0.197978
733222	Adenosine	Nc1ncnc2c1ncn2[C@@H]3O[C@H](CO)[C@@H](O)[C@H]3O	4	S1647	None	None	Selleck Chemicals	SelleckBioactives Dose Series	0		20210401	05053SB-02-01			0.142,0.221,0.102,0.153,0.234,0.151	1	percentgfp,percentnucview,percentnongfp,nongfpcount,gfpcount,cellcount	compound	I04	-0.0640477	-0.235552	-0.0278411	0.00536338	-3.54476	1392	0.911067	1.01194	0.948258	1.03696	550	842	39.511	60.489	-0.112336	0.274461	-0.140028	0.140028
					None	None		SelleckBioactives Dose Series			20210401	05055SB-02-01			0.132,0.27,0.126,0.112,0.186,0.0856	1	percentgfp,percentnucview,percentnongfp,nongfpcount,gfpcount,cellcount	negativeControl	P02						1268	0.687597	1.01581	0.80883	1.18257	501	767	39.511	60.489	-0.459681	0.361872	-0.396423	0.396423
					None	None		SelleckBioactives Dose Series			20210401	05056SB-02-01			0.116,0.186,0.112,0.112,0.15,0.069	1	percentgfp,percentnucview,percentnongfp,nongfpcount,gfpcount,cellcount	negativeControl	M23						1564	0.836106	1.23716	0.805926	1.18668	618	946	39.514	60.486	-0.0694094	1.79585	-0.592387	0.592387
972942		CCC(CC)(NC(=O)C(C)C)C(=O)N[C@@H](CCCN=C(N)N)C(=O)NC1(CCCC1)C(=O)NC(c2ccc(F)cc2)c3ccc(F)cc3	2	S7265	None	None	Selleck Chemicals	SelleckEpigenetics	0	91	20210401	05050SK			0.123,0.27,0.0946,0.101,0.178,0.0898	1	percentgfp,percentnucview,percentnongfp,nongfpcount,gfpcount,cellcount	compound	O08	1.22696	1.47247	0.686423	-0.766392	1.09459	1480	0.864086	1.02564	0.908557	1.07042	585	895	39.527	60.473	-0.0594022	0.68174	-0.25634	0.25634
285791	Cyromazine	Nc1nc(N)nc(NC2CC2)n1	3	S4167	None	None	Selleck Chemicals	SelleckBioactives Dose Series	0		20210401	05056SB-02-01			0.116,0.186,0.112,0.112,0.15,0.069	1	percentgfp,percentnucview,percentnongfp,nongfpcount,gfpcount,cellcount	compound	I06	-1.1888	0.259754	-1.54515	1.44816	-1.62218	1386	0.741402	1.09592	0.806415	1.18621	548	838	39.538	60.462	-0.461731	0.838005	-0.589622	0.589622
972528	Ceftiofur HCl	CO\N=C(\C(=O)N[C@H]1[C@H]2SCC(=C(N2C1=O)C(=O)O)CSC(=O)c3occc3)/c4csc(N)n4	1	S2543	Cl	None	Selleck Chemicals	SelleckBioactives Dose Series	0	>100	20210401	05054SB-02-01			0.171,0.229,0.124,0.185,0.28,0.179	1	percentgfp,percentnucview,percentnongfp,nongfpcount,gfpcount,cellcount	compound	F12	-1.29475	-0.00573477	-1.86091	1.88983	-2.01659	1434	0.921109	1.04258	0.939922	1.04362	567	867	39.54	60.46	-0.0641179	0.397645	-0.122344	0.122344
972414	Raltegravir	CN1C(=O)C(=C(N=C1C(C)(C)NC(=O)c2oc(C)nn2)C(=O)NCc3ccc(F)cc3)O	1	S2005	None	None	Selleck Chemicals	SelleckBioactives Dose Series	0	25	20210401	05053SB-02-01			0.142,0.221,0.102,0.153,0.234,0.151	1	percentgfp,percentnucview,percentnongfp,nongfpcount,gfpcount,cellcount	compound	N08	0.0910152	0.872348	-0.302811	0.293792	-0.241511	1482	0.970701	1.07684	0.948978	1.03644	586	896	39.541	60.459	0.135768	0.777503	-0.135431	0.135431
754153		Nc1ccc2ncnc(NCCc3ccc(Oc4ccccc4)cc3)c2c1	3	S4902	None	None	Selleck Chemicals	SelleckBioactives Dose Series	0	4	20210401	05056SB-02-01			0.116,0.186,0.112,0.112,0.15,0.069	1	percentgfp,percentnucview,percentnongfp,nongfpcount,gfpcount,cellcount	compound	N05	-2.01628	-0.339518	-1.18391	1.09556	-2.2405	1191	0.637227	0.9416	0.806599	1.18603	471	720	39.547	60.453	-0.893285	-0.208531	-0.588584	0.588584
					None	None		SelleckEpigenetics			20210401	05050SK			0.123,0.27,0.0946,0.101,0.178,0.0898	1	percentgfp,percentnucview,percentnongfp,nongfpcount,gfpcount,cellcount	negativeControl	I02						1522	0.889197	1.05429	0.909155	1.06996	602	920	39.553	60.447	0.0402119	0.863927	-0.253058	0.253058
756886	Butoconazole	Clc1ccc(CCC(Cn2ccnc2)Sc3c(Cl)cccc3Cl)cc1	2	S1833	nitrate	None	Selleck Chemicals	SelleckBioactives Dose Series	0	34	20210401	05053SB-02-01			0.142,0.221,0.102,0.153,0.234,0.151	1	percentgfp,percentnucview,percentnongfp,nongfpcount,gfpcount,cellcount	compound	N07	0.98509	0.939283	0.492998	-0.490546	1.99272	1431	0.937571	1.03959	0.949266	1.03624	566	865	39.553	60.447	-0.00206753	0.488719	-0.133592	0.133592
					None	None		SelleckEpigenetics			20210401	05050SK			0.123,0.27,0.0946,0.101,0.178,0.0898	1	percentgfp,percentnucview,percentnongfp,nongfpcount,gfpcount,cellcount	negativeControl	J01						1576	0.921692	1.09096	0.910097	1.06923	624	952	39.594	60.406	0.169124	1.09712	-0.247884	0.247884
131514	Irbesartan	CCCCC1=NC2(CCCC2)C(=O)N1Cc3ccc(cc3)c4ccccc4c5nn[nH]n5	5	S1507	None	None	Selleck Chemicals	SelleckBioactives Dose Series	0	35	20210401	05053SB-02-01			0.142,0.221,0.102,0.153,0.234,0.151	1	percentgfp,percentnucview,percentnongfp,nongfpcount,gfpcount,cellcount	compound	M03	0.872553	0.00950988	1.75525	-1.84128	-0.147677	1265	0.8299	0.9182	0.950514	1.03535	501	764	39.605	60.395	-0.450033	-0.452156	-0.125623	0.125623
972937		CCCc1cc(C)nc(O)c1CNC(=O)c2cc(cc3c2cnn3C(C)C)c4ccc(nc4)N5CCN(CC5)C(C)C	1	S7165	None	None	Selleck Chemicals	SelleckBioactives Dose Series	0	66	20210401	05056SB-02-01			0.116,0.186,0.112,0.112,0.15,0.069	1	percentgfp,percentnucview,percentnongfp,nongfpcount,gfpcount,cellcount	compound	B08	-0.818321	2.45847	-0.749549	0.847275	0.150027	1431	0.767107	1.12992	0.808149	1.18454	567	864	39.623	60.377	-0.355244	1.0686	-0.579826	0.579826
131184	Artemisinin	C[C@@H]1CC[C@H]2[C@@H](C)C(=O)O[C@@H]3O[C@@]4(C)CC[C@@H]1[C@@]23OO4	6	S1282	None	None	Selleck Chemicals	SelleckBioactives Dose Series	0	>100	20210401	05052SB-02-01			0.221,0.309,0.152,0.24,0.308,0.236	1	percentgfp,percentnucview,percentnongfp,nongfpcount,gfpcount,cellcount	compound	L11	-2.60147	-1.1618	-2.04946	2.08443	4.36214	1135	0.786993	0.86536	0.973166	1.01845	450	685	39.648	60.352	-0.189274	-0.378348	0.211685	-0.211685
					None	None		SelleckBioactives Dose Series			20210401	05056SB-02-01			0.116,0.186,0.112,0.112,0.15,0.069	1	percentgfp,percentnucview,percentnongfp,nongfpcount,gfpcount,cellcount	negativeControl	O01						1324	0.710284	1.04491	0.808761	1.18396	525	799	39.653	60.347	-0.590637	0.492116	-0.576368	0.576368
					None	None		SelleckBioactives Dose Series			20210401	05057SB-02-01			0.142,0.255,0.122,0.185,0.206,0.148	1	percentgfp,percentnucview,percentnongfp,nongfpcount,gfpcount,cellcount	negativeControl	I23						1502	0.866259	1.12963	0.857443	1.1228	596	906	39.68	60.32	-0.0657078	1.212	-0.461099	0.461099
131386	Albendazole	CCCSc1ccc2[nH]c(NC(=O)OC)nc2c1	6	S1640	None	None	Selleck Chemicals	SelleckBioactives Dose Series	0		20210401	05057SB-02-01			0.142,0.255,0.122,0.185,0.206,0.148	1	percentgfp,percentnucview,percentnongfp,nongfpcount,gfpcount,cellcount	compound	M14	-3.34286	-3.15833	-1.34669	1.35443	-1.02892	1066	0.614812	0.801714	0.857465	1.12278	423	643	39.681	60.319	-1.11855	-1.19997	-0.460963	0.460963
285662	Levonorgestrel	CC[C@]12CC[C@H]3[C@@H](CCC4=CC(=O)CC[C@H]34)[C@@H]1CC[C@@]2(O)C#C	2	S1727	None	None	Selleck Chemicals	SelleckBioactives Dose Series	0	50	20210401	05053SB-02-01			0.142,0.221,0.102,0.153,0.234,0.151	1	percentgfp,percentnucview,percentnongfp,nongfpcount,gfpcount,cellcount	compound	M16	0.0114093	2.11631	-0.238968	0.192721	-2.07184	1451	0.954136	1.0516	0.952722	1.03377	576	875	39.697	60.303	0.0668502	0.581875	-0.111524	0.111524
972186	Veliparib	C[C@@]1(CCCN1)c2nc3c(cccc3[nH]2)C(=O)N	1	S1004	None	None	Selleck Chemicals	SelleckBioactives Dose Series	0		20210401	05057SB-02-01			0.142,0.255,0.122,0.185,0.206,0.148	1	percentgfp,percentnucview,percentnongfp,nongfpcount,gfpcount,cellcount	compound	G04	-0.0291186	2.29746	-1.41939	1.09253	0.71118	1325	0.764518	0.996221	0.857832	1.12246	526	799	39.698	60.302	-0.491715	0.230708	-0.458644	0.458644
972929	Suvorexant	C[C@@H]1CCN(CCN1C(=O)c2cc(C)ccc2n3nccn3)c4oc5ccc(Cl)cc5n4	1	S7279	None	None	Selleck Chemicals	SelleckBioactives Dose Series	0	25	20210401	05056SB-02-01			0.116,0.186,0.112,0.112,0.15,0.069	1	percentgfp,percentnucview,percentnongfp,nongfpcount,gfpcount,cellcount	compound	J16	-1.04835	2.18103	-1.31406	1.25265	0.195505	1428	0.767107	1.126	0.809842	1.18292	567	861	39.706	60.294	-0.355244	1.04199	-0.57026	0.57026
972695		NC(=O)Nc1sc(cc1C(=O)N)c2ccc(F)cc2	1	S2824	None	None	Selleck Chemicals	SelleckBioactives Dose Series	0	25	20210401	05055SB-02-01			0.132,0.27,0.126,0.112,0.186,0.0856	1	percentgfp,percentnucview,percentnongfp,nongfpcount,gfpcount,cellcount	compound	O16	-1.08562	-2.03727	-0.568369	0.440511	-2.35993	987	0.538	0.788014	0.813027	1.17856	392	595	39.716	60.284	-0.980051	-0.993517	-0.375984	0.375984
973000		O=C(N1CCC(CC1)N2CCCC2)c3ccc(C(=O)N4CCC(CC4)N5CCCC5)c(Nc6ccccc6)c3	2	S7088	None	None	Selleck Chemicals	SelleckEpigenetics	0	>100	20210401	05050SK			0.123,0.27,0.0946,0.101,0.178,0.0898	1	percentgfp,percentnucview,percentnongfp,nongfpcount,gfpcount,cellcount	compound	I06	-1.28669	-0.140535	-0.70765	0.533583	-0.143449	1326	0.778416	0.915628	0.913545	1.06658	527	799	39.744	60.256	-0.399262	-0.0178542	-0.228952	0.228952
130658	Arbutin	OC[C@H]1O[C@@H](Oc2ccc(O)cc2)[C@H](O)[C@@H](O)[C@@H]1O	3	S2263	None	None	Selleck Chemicals	SelleckBioactives Dose Series	0		20210401	05054SB-02-01			0.171,0.229,0.124,0.185,0.28,0.179	1	percentgfp,percentnucview,percentnongfp,nongfpcount,gfpcount,cellcount	compound	I04	-0.245218	0.398566	0.124802	-0.106502	-0.879292	1419	0.916235	1.02815	0.944819	1.04007	564	855	39.746	60.254	-0.0844728	0.288178	-0.0933377	0.0933377
					None	None		SelleckBioactives Dose Series			20210401	05057SB-02-01			0.142,0.255,0.122,0.185,0.206,0.148	1	percentgfp,percentnucview,percentnongfp,nongfpcount,gfpcount,cellcount	negativeControl	L02						1424	0.822656	1.06978	0.858891	1.12155	566	858	39.747	60.253	-0.248282	0.771796	-0.45196	0.45196
					None	None		SelleckBioactives Dose Series			20210401	05057SB-02-01			0.142,0.255,0.122,0.185,0.206,0.148	1	percentgfp,percentnucview,percentnongfp,nongfpcount,gfpcount,cellcount	negativeControl	P23						1617	0.934572	1.21442	0.85928	1.12122	643	974	39.765	60.235	0.220326	1.83563	-0.449505	0.449505
					None	None		SelleckBioactives Dose Series			20210401	05056SB-02-01			0.116,0.186,0.112,0.112,0.15,0.069	1	percentgfp,percentnucview,percentnongfp,nongfpcount,gfpcount,cellcount	negativeControl	N23						1662	0.894282	1.30908	0.811168	1.18164	661	1001	39.771	60.229	0.171588	2.28364	-0.562769	0.562769
972323	Drospirenone	C[C@]12CCC(=O)C=C1[C@@H]3C[C@@H]3[C@@H]4[C@@H]2CC[C@@]5(C)[C@H]4[C@@H]6C[C@@H]6[C@@]57CCC(=O)O7	1	S1377	None	None	Selleck Chemicals	SelleckBioactives Dose Series	0	>100	20210401	05052SB-02-01			0.221,0.309,0.152,0.24,0.308,0.236	1	percentgfp,percentnucview,percentnongfp,nongfpcount,gfpcount,cellcount	compound	N04	1.12448	0.251877	1.04416	-1.38453	0.410529	1297	0.902418	0.986637	0.976505	1.01615	516	781	39.784	60.216	0.120775	0.180201	0.22379	-0.22379
972857		Oc1cccc(CNC(=O)Nc2nc(cs2)c3ccncc3)c1	1	S7195	None	None	Selleck Chemicals	SelleckBioactives Dose Series	0		20210401	05056SB-02-01			0.116,0.186,0.112,0.112,0.15,0.069	1	percentgfp,percentnucview,percentnongfp,nongfpcount,gfpcount,cellcount	compound	D10	0.0101781	3.18571	-0.454656	0.219933	4.10846	1487	0.80093	1.17046	0.812004	1.18084	592	895	39.812	60.188	-0.215129	1.34354	-0.558044	0.558044
973071	Doripenem	C[C@@H](O)[C@@H]1[C@H]2[C@@H](C)C(=C(N2C1=O)C(=O)O)S[C@@H]3CN[C@H](CNS(=O)(=O)N)C3	1	S1374	None	H2O	Selleck Chemicals	SelleckBioactives Dose Series	0	>100	20210401	05052SB-02-01			0.221,0.309,0.152,0.24,0.308,0.236	1	percentgfp,percentnucview,percentnongfp,nongfpcount,gfpcount,cellcount	compound	J04	1.80898	0.88407	1.28059	-1.56148	-0.690866	1411	0.982867	1.07254	0.977634	1.01538	562	849	39.83	60.17	0.33687	0.57584	0.227884	-0.227884
973126	Alectinib	CCc1cc2C(=O)c3c([nH]c4cc(ccc34)C#N)C(C)(C)c2cc1N5CCC(CC5)N6CCOCC6	1	S2762	None	None	Selleck Chemicals	SelleckBioactives Dose Series	0	41	20210401	05055SB-02-01			0.132,0.27,0.126,0.112,0.186,0.0856	1	percentgfp,percentnucview,percentnongfp,nongfpcount,gfpcount,cellcount	compound	M04	0.22812	0.864298	0.115826	-0.121545	1.6335	1360	0.743867	1.08335	0.815831	1.17588	542	818	39.853	60.147	-0.263945	0.763761	-0.362325	0.362325
285807	Sotalol	CC(C)NCC(O)c1ccc(NS(=O)(=O)C)cc1	3	S2509	Cl	None	Selleck Chemicals	SelleckBioactives Dose Series	0		20210401	05054SB-02-01			0.171,0.229,0.124,0.185,0.28,0.179	1	percentgfp,percentnucview,percentnongfp,nongfpcount,gfpcount,cellcount	compound	P04	-0.717999	2.15627	-1.35169	1.48111	3.50726	1563	1.01208	1.13036	0.947505	1.03812	623	940	39.859	60.141	0.31584	1.06357	-0.0774267	0.0774267
					None	None		SelleckBioactives Dose Series			20210401	05053SB-02-01			0.142,0.221,0.102,0.153,0.234,0.151	1	percentgfp,percentnucview,percentnongfp,nongfpcount,gfpcount,cellcount	negativeControl	H01						1422	0.939228	1.02757	0.956946	1.03075	567	855	39.873	60.127	0.00482424	0.395563	-0.0845516	0.0845516
					None	None		SelleckBioactives Dose Series			20210401	05052SB-02-01			0.221,0.309,0.152,0.24,0.308,0.236	1	percentgfp,percentnucview,percentnongfp,nongfpcount,gfpcount,cellcount	negativeControl	M23						1640	1.14376	1.24561	0.978812	1.01457	654	986	39.878	60.122	0.76906	1.37294	0.232156	-0.232156
972403	Rebastinib	CNC(=O)c1cc(Oc2ccc(NC(=O)Nc3cc(nn3c4ccc5ncccc5c4)C(C)(C)C)c(F)c2)ccn1	1	S2634	None	None	Selleck Chemicals	SelleckBioactives Dose Series	0	97	20210401	05055SB-02-01			0.132,0.27,0.126,0.112,0.186,0.0856	1	percentgfp,percentnucview,percentnongfp,nongfpcount,gfpcount,cellcount	compound	O05	0.00379147	0.214327	0.0472174	-0.0639786	1.00222	1261	0.690341	1.00389	0.816568	1.17518	503	758	39.889	60.111	-0.450133	0.290951	-0.358736	0.358736
131151	Econazole	Clc1ccc(COC(Cn2ccnc2)c3ccc(Cl)cc3Cl)cc1	6	S2535	nitrate	None	Selleck Chemicals	SelleckBioactives Dose Series	0	34	20210401	05054SB-02-01			0.171,0.229,0.124,0.185,0.28,0.179	1	percentgfp,percentnucview,percentnongfp,nongfpcount,gfpcount,cellcount	compound	H10	-0.243256	-0.018638	-0.079693	0.0248302	0.979079	1469	0.951975	1.06182	0.948266	1.03757	586	883	39.891	60.109	0.0647964	0.543601	-0.0729209	0.0729209
972910		FC(F)(F)c1ccc(N2CCCCC2)c(NC(=O)c3ccncc3)c1	1	S7270	None	None	Selleck Chemicals	SelleckBioactives Dose Series	0	50	20210401	05056SB-02-01			0.116,0.186,0.112,0.112,0.15,0.069	1	percentgfp,percentnucview,percentnongfp,nongfpcount,gfpcount,cellcount	compound	D16	0.608651	3.08895	-0.0957263	0.0947631	-0.325635	1489	0.803636	1.17046	0.813656	1.17925	594	895	39.893	60.107	-0.20392	1.34354	-0.548709	0.548709
972796		COc1cc(ccc1Nc2ncc(Cl)c(Nc3ccccc3P(=O)(C)C)n2)N4CCC(CC4)N(C)C	1	S7000	None	None	Selleck Chemicals	SelleckBioactives Dose Series	0	>100	20210401	05056SB-02-01			0.116,0.186,0.112,0.112,0.15,0.069	1	percentgfp,percentnucview,percentnongfp,nongfpcount,gfpcount,cellcount	compound	F09	-1.42697	0.0534073	-1.23723	1.19009	-3.0306	1371	0.740049	1.07761	0.813758	1.17915	547	824	39.898	60.102	-0.467336	0.71384	-0.548133	0.548133
131714	Nitrendipine	CCO\C(=C/1\C(C(=C(C)N=C1C)C(=O)OC)c2cccc(c2)[N+](=O)[O-])\O	6	S2491	None	None	Selleck Chemicals	SelleckBioactives Dose Series	0	>100	20210401	05057SB-02-01			0.142,0.255,0.122,0.185,0.206,0.148	1	percentgfp,percentnucview,percentnongfp,nongfpcount,gfpcount,cellcount	compound	B05	-0.0569255	2.85401	-0.930296	0.994771	-1.91796	1579	0.915677	1.18325	0.862175	1.11872	630	949	39.899	60.101	0.14121	1.60636	-0.431226	0.431226
131163	Xylazine Hydrochloride, Xylazine	Cc1cccc(C)c1NC2=NCCCS2	8	S2516	Cl	None	Selleck Chemicals	SelleckBioactives Dose Series	0	50	20210401	05054SB-02-01			0.171,0.229,0.124,0.185,0.28,0.179	1	percentgfp,percentnucview,percentnongfp,nongfpcount,gfpcount,cellcount	compound	H06	0.0755272	0.0731183	0.439009	-0.427273	0.126896	1441	0.934105	1.04137	0.948551	1.03736	575	866	39.903	60.097	-0.0098382	0.388523	-0.0712313	0.0712313
130731	Oxymetazoline	Cc1cc(c(O)c(C)c1CC2=NCCN2)C(C)(C)C	7	S2495	Cl	None	Selleck Chemicals	SelleckBioactives Dose Series	0		20210401	05057SB-02-01			0.142,0.255,0.122,0.185,0.206,0.148	1	percentgfp,percentnucview,percentnongfp,nongfpcount,gfpcount,cellcount	compound	J05	-0.61149	-0.298835	-0.130474	0.145232	1.0796	1308	0.758704	0.980012	0.86237	1.11856	522	786	39.908	60.092	-0.516059	0.111485	-0.429998	0.429998
255741	Buflomedil, Buflomedil Hydrochloride	COc1cc(OC)c(C(=O)CCCN2CCCC2)c(OC)c1	6	S2607	Cl	None	Selleck Chemicals	SelleckBioactives Dose Series	0		20210401	05057SB-02-01			0.142,0.255,0.122,0.185,0.206,0.148	1	percentgfp,percentnucview,percentnongfp,nongfpcount,gfpcount,cellcount	compound	B07	0.204879	2.83482	-0.506132	0.496728	0.709267	1576	0.914223	1.18075	0.862435	1.1185	629	947	39.911	60.089	0.135124	1.58801	-0.429589	0.429589
79599	Daphnetin	Oc1ccc2C=CC(=O)Oc2c1O	3	S2554	None	None	Selleck Chemicals	SelleckBioactives Dose Series	2	>100	20210401	05054SB-02-01			0.171,0.229,0.124,0.185,0.28,0.179	1	percentgfp,percentnucview,percentnongfp,nongfpcount,gfpcount,cellcount	compound	H14	-0.726827	0.0802867	-0.485852	0.574401	1.49482	1418	0.919484	1.02454	0.948836	1.03715	566	852	39.915	60.085	-0.0709029	0.260811	-0.0695416	0.0695416
					None	None		SelleckBioactives Dose Series			20210401	05057SB-02-01			0.142,0.255,0.122,0.185,0.206,0.148	1	percentgfp,percentnucview,percentnongfp,nongfpcount,gfpcount,cellcount	negativeControl	H02						1408	0.816842	1.05482	0.862521	1.11842	562	846	39.915	60.085	-0.272626	0.661744	-0.429043	0.429043
285859	Rifabutin	CO[C@H]1\C=C\O[C@@]2(C)Oc3c(C)c(O)c4C(=C(NC(=O)\C(=C/C=C/[C@H](C)[C@H](O)[C@@H](C)[C@@H](O)[C@@H](C)[C@H](OC(=O)C)[C@@H]1C)\C)C5=NC6(CCN(CC(C)C)CC6)N=C5c4c3C2=O)O	4	S1741	None	None	Selleck Chemicals	SelleckBioactives Dose Series	1	>200	20210401	05053SB-02-01			0.142,0.221,0.102,0.153,0.234,0.151	1	percentgfp,percentnucview,percentnongfp,nongfpcount,gfpcount,cellcount	compound	E20	0.946454	-0.0234089	0.909914	-0.87333	0.998822	1480	0.978983	1.06843	0.958362	1.02974	591	889	39.932	60.068	0.170227	0.712294	-0.0755098	0.0755098
972567		CN1CCCCC1Cn2cc(C(=O)c3cc(ccc3I)[N+](=O)[O-])c4ccccc24	1	S1544	None	None	Selleck Chemicals	SelleckBioactives Dose Series	0	132	20210401	05053SB-02-01			0.142,0.221,0.102,0.153,0.234,0.151	1	percentgfp,percentnucview,percentnongfp,nongfpcount,gfpcount,cellcount	compound	M09	1.28977	3.26335	0.0808514	-0.0930479	-0.246724	1510	0.998861	1.09006	0.95841	1.02971	603	907	39.934	60.066	0.252928	0.879974	-0.0752033	0.0752033
130799	Dopamine	NCCc1ccc(O)c(O)c1	5	S2529	Cl	None	Selleck Chemicals	SelleckBioactives Dose Series	2	>100	20210401	05054SB-02-01			0.171,0.229,0.124,0.185,0.28,0.179	1	percentgfp,percentnucview,percentnongfp,nongfpcount,gfpcount,cellcount	compound	L08	-0.519863	-0.86595	-0.0203917	-0.00686569	0.0526316	1412	0.916235	1.01973	0.949502	1.03667	564	848	39.943	60.057	-0.0844728	0.224322	-0.0655991	0.0655991
131485	Meloxicam	CN1C(=C(O)c2ccccc2S1(=O)=O)C(=O)Nc3ncc(C)s3	6	S1734	None	None	Selleck Chemicals	SelleckBioactives Dose Series	0	75	20210401	05053SB-02-01			0.142,0.221,0.102,0.153,0.234,0.151	1	percentgfp,percentnucview,percentnongfp,nongfpcount,gfpcount,cellcount	compound	G18	-0.0731233	0.654718	-0.271792	0.244282	3.97643	1422	0.940884	1.02637	0.95865	1.02954	568	854	39.944	60.056	0.011716	0.386248	-0.0736708	0.0736708
123583	Resveratrol	Oc1ccc(\C=C\c2cc(O)cc(O)c2)cc1	8	S1396	None	None	Selleck Chemicals	SelleckBioactives Dose Series	0	>100	20210401	05052SB-02-01			0.221,0.309,0.152,0.24,0.308,0.236	1	percentgfp,percentnucview,percentnongfp,nongfpcount,gfpcount,cellcount	compound	N08	-0.377141	0.316097	-0.461533	0.202284	-0.803522	1462	1.02134	1.10918	0.980456	1.01344	584	878	39.945	60.055	0.44022	0.744568	0.23812	-0.23812
972623	Pramiracetam	CC(C)N(CCNC(=O)CN1CCCC1=O)C(C)C	1	S2594	None	None	Selleck Chemicals	SelleckBioactives Dose Series	0		20210401	05054SB-02-01			0.171,0.229,0.124,0.185,0.28,0.179	1	percentgfp,percentnucview,percentnongfp,nongfpcount,gfpcount,cellcount	compound	N20	0.492398	2.04731	0.0051627	0.0120465	0.355715	1552	1.00721	1.12074	0.949621	1.03658	620	932	39.948	60.052	0.295485	0.990591	-0.064895	0.064895
130596	Trichlormethiazide	NS(=O)(=O)c1cc2c(NC(NS2(=O)=O)C(Cl)Cl)cc1Cl	6	S1667	None	None	Selleck Chemicals	SelleckBioactives Dose Series	0	>100	20210401	05053SB-02-01			0.142,0.221,0.102,0.153,0.234,0.151	1	percentgfp,percentnucview,percentnongfp,nongfpcount,gfpcount,cellcount	compound	C08	1.35278	-0.0179225	1.2198	-1.36457	-0.326633	1426	0.944197	1.02877	0.959322	1.02906	570	856	39.972	60.028	0.0254996	0.404879	-0.0693798	0.0693798
972950		Cc1cc(ccn1)c2ncc(CC(=O)Nc3ccc(cn3)c4cnccn4)cc2C	1	S7143	None	None	Selleck Chemicals	SelleckBioactives Dose Series	0	16	20210401	05056SB-02-01			0.116,0.186,0.112,0.112,0.15,0.069	1	percentgfp,percentnucview,percentnongfp,nongfpcount,gfpcount,cellcount	compound	J04	0.548601	2.48171	-0.342087	0.329052	0.979614	1506	0.814459	1.18223	0.815288	1.17768	602	904	39.973	60.027	-0.159083	1.42336	-0.53949	0.53949
130052	Yohimbine	COC(=O)[C@H]1[C@@H](O)CC[C@H]2CN3CCc4c([nH]c5ccccc45)[C@@H]3C[C@H]12	7	S2373	Cl	None	Selleck Chemicals	SelleckBioactives Dose Series	3	>100	20210401	05054SB-02-01			0.171,0.229,0.124,0.185,0.28,0.179	1	percentgfp,percentnucview,percentnongfp,nongfpcount,gfpcount,cellcount	compound	D03	0.641491	-1.43656	1.51016	-1.62609	-2.14437	1368	0.888618	0.987261	0.9505	1.03594	547	821	39.985	60.015	-0.199817	-0.0219789	-0.0596852	0.0596852
972954		CNCc1ccc(cc1)c2cc(on2)c3nc(cnc3N)c4ccc(cc4)S(=O)(=O)C(C)C	1	S7102	None	None	Selleck Chemicals	SelleckBioactives Dose Series	0	29	20210401	05056SB-02-01			0.116,0.186,0.112,0.112,0.15,0.069	1	percentgfp,percentnucview,percentnongfp,nongfpcount,gfpcount,cellcount	compound	F19	-1.78117	0.587134	-1.17827	1.09959	-0.887547	1318	0.71299	1.03445	0.815532	1.17744	527	791	39.985	60.015	-0.579428	0.421164	-0.538107	0.538107
972227	Abexinostat	CN(C)Cc1c(oc2ccccc12)C(=O)NCCOc3ccc(cc3)C(=O)NO	2	S1090	None	None	Selleck Chemicals	SelleckEpigenetics	0	>100	20210401	05050SK			0.123,0.27,0.0946,0.101,0.178,0.0898	1	percentgfp,percentnucview,percentnongfp,nongfpcount,gfpcount,cellcount	compound	E05	-1.98891	-3.29208	-0.0644111	0.0526498	-0.249543	895	0.528791	0.615385	0.919429	1.06205	358	537	40	60	-1.38954	-1.92716	-0.196642	0.196642
					None	None		SelleckEpigenetics			20210401	05050SK			0.123,0.27,0.0946,0.101,0.178,0.0898	1	percentgfp,percentnucview,percentnongfp,nongfpcount,gfpcount,cellcount	negativeControl	P02						1385	0.818297	0.952299	0.919429	1.06205	554	831	40	60	-0.241052	0.215344	-0.196642	0.196642
255627	Moroxydine Hydrochloride	NC(=N)\N=C(/N)\N1CCOCC1	3	S2486	Cl	None	Selleck Chemicals	SelleckBioactives Dose Series	0		20210401	05054SB-02-01			0.171,0.229,0.124,0.185,0.28,0.179	1	percentgfp,percentnucview,percentnongfp,nongfpcount,gfpcount,cellcount	compound	L21	-0.121628	0.934767	0.32848	-0.403117	-0.132044	1507	0.979592	1.08707	0.951166	1.03546	603	904	40.013	59.987	0.180141	0.735168	-0.0557427	0.0557427
735609	Cryptotanshinone	C[C@H]1COC2=C1C(=O)C(=O)c3c4CCCC(C)(C)c4ccc23	2	S2285	None	None	Selleck Chemicals	SelleckBioactives Dose Series	3	>100	20210401	05054SB-02-01			0.171,0.229,0.124,0.185,0.28,0.179	1	percentgfp,percentnucview,percentnongfp,nongfpcount,gfpcount,cellcount	compound	E08	-0.763119	0.217921	-0.664673	0.673848	1.90794	1367	0.888618	0.986058	0.951214	1.03543	547	820	40.015	59.985	-0.199817	-0.0311012	-0.0554611	0.0554611
972438	Biotin, Vitamin B7	OC(=O)CCCC[C@@H]1SC[C@@H]2NC(=O)N[C@H]12	1	S3130	None	None	Selleck Chemicals	SelleckBioactives Dose Series	0	>100	20210401	05055SB-02-01			0.132,0.27,0.126,0.112,0.186,0.0856	1	percentgfp,percentnucview,percentnongfp,nongfpcount,gfpcount,cellcount	compound	H08	-0.821485	1.55387	-0.774892	0.75483	1.13045	1434	0.787785	1.13898	0.819414	1.17246	574	860	40.028	59.972	-0.111176	1.09473	-0.344877	0.344877
255768	Naringin	C[C@@H]1O[C@@H](O[C@@H]2[C@@H](O)[C@H](O)[C@@H](CO)O[C@H]2Oc3cc(O)c4C(=O)C[C@H](Oc4c3)c5ccc(O)cc5)[C@H](O)[C@H](O)[C@H]1O	2	S2329	None	None	Selleck Chemicals	SelleckBioactives Dose Series	0	92	20210401	05054SB-02-01			0.171,0.229,0.124,0.185,0.28,0.179	1	percentgfp,percentnucview,percentnongfp,nongfpcount,gfpcount,cellcount	compound	I16	-0.0323688	1.93262	-0.752958	0.438793	-0.31568	1521	0.989339	1.09669	0.951784	1.03501	609	912	40.039	59.961	0.220851	0.808146	-0.0520817	0.0520817
					None	None		SelleckBioactives Dose Series			20210401	05055SB-02-01			0.132,0.27,0.126,0.112,0.186,0.0856	1	percentgfp,percentnucview,percentnongfp,nongfpcount,gfpcount,cellcount	negativeControl	E02						1510	0.830331	1.19858	0.820192	1.17172	605	905	40.066	59.934	0.0368198	1.44934	-0.341089	0.341089
972747		COc1cc(NC(=O)c2ccccn2)ccc1Cl	1	S2892	None	None	Selleck Chemicals	SelleckBioactives Dose Series	0	10	20210401	05055SB-02-01			0.132,0.27,0.126,0.112,0.186,0.0856	1	percentgfp,percentnucview,percentnongfp,nongfpcount,gfpcount,cellcount	compound	F05	-1.19684	0.237624	-1.01565	1.06404	-0.0167168	1360	0.747984	1.07938	0.820355	1.17156	545	815	40.074	59.926	-0.249623	0.74012	-0.340291	0.340291
131161	Tolfenamic Acid	Cc1c(Cl)cccc1Nc2ccccc2C(=O)O	8	S1959	None	None	Selleck Chemicals	SelleckBioactives Dose Series	0	60	20210401	05057SB-02-01			0.142,0.255,0.122,0.185,0.206,0.148	1	percentgfp,percentnucview,percentnongfp,nongfpcount,gfpcount,cellcount	compound	O18	-0.314795	2.54147	-0.72859	0.518621	-0.333823	1547	0.901142	1.15582	0.866043	1.11539	620	927	40.078	59.922	0.0803519	1.40459	-0.406808	0.406808
131538	Osthol	COc1ccc2C=CC(=O)Oc2c1CC=C(C)C	3	S2337	None	None	Selleck Chemicals	SelleckBioactives Dose Series	0	50	20210401	05054SB-02-01			0.171,0.229,0.124,0.185,0.28,0.179	1	percentgfp,percentnucview,percentnongfp,nongfpcount,gfpcount,cellcount	compound	E18	0.139284	0.808602	-0.146748	0.143611	2.42308	1512	0.984465	1.08947	0.952735	1.03432	606	906	40.079	59.921	0.200496	0.753413	-0.0464495	0.0464495
					None	None		SelleckBioactives Dose Series			20210401	05054SB-02-01			0.171,0.229,0.124,0.185,0.28,0.179	1	percentgfp,percentnucview,percentnongfp,nongfpcount,gfpcount,cellcount	negativeControl	I02						1342	0.873997	0.966818	0.952973	1.03415	538	804	40.089	59.911	-0.260882	-0.177057	-0.0450415	0.0450415
130780	Diclofenac	OC(=O)Cc1ccccc1Nc2c(Cl)cccc2Cl	7	S3063	diethylamine	None	Selleck Chemicals	SelleckBioactives Dose Series	0	60	20210401	05057SB-02-01			0.142,0.255,0.122,0.185,0.206,0.148	1	percentgfp,percentnucview,percentnongfp,nongfpcount,gfpcount,cellcount	compound	J13	-0.605456	1.04729	-1.02143	0.989828	0.504402	1449	0.844458	1.08225	0.866454	1.11504	581	868	40.097	59.903	-0.156995	0.863506	-0.404216	0.404216
					None	None		SelleckBioactives Dose Series			20210401	05057SB-02-01			0.142,0.255,0.122,0.185,0.206,0.148	1	percentgfp,percentnucview,percentnongfp,nongfpcount,gfpcount,cellcount	negativeControl	K23						1526	0.889515	1.13961	0.866627	1.11489	612	914	40.105	59.895	0.0316653	1.28537	-0.403125	0.403125
130753	Griseofulvin	COC1=CC(=O)C[C@@H](C)[C@]12Oc3c(Cl)c(OC)cc(OC)c3C2=O	8	S4071	None	None	Selleck Chemicals	SelleckBioactives Dose Series	0	>100	20210401	05056SB-02-01			0.116,0.186,0.112,0.112,0.15,0.069	1	percentgfp,percentnucview,percentnongfp,nongfpcount,gfpcount,cellcount	compound	O09	-0.643257	0.91486	-1.35922	1.32972	-1.20603	1486	0.806342	1.16392	0.818041	1.17503	596	890	40.108	59.892	-0.192711	1.29919	-0.523932	0.523932
					None	None		SelleckBioactives Dose Series			20210401	05053SB-02-01			0.142,0.221,0.102,0.153,0.234,0.151	1	percentgfp,percentnucview,percentnongfp,nongfpcount,gfpcount,cellcount	negativeControl	A01						1239	0.823274	0.89176	0.962706	1.02664	497	742	40.113	59.887	-0.4776	-0.657099	-0.0477715	0.0477715
972491	Oleanolic Acid	CC1(C)C[C@H](C2CC[C@]3(C)C(=CC[C@@H]4[C@@]5(C)CC[C@H](O)C(C)(C)[C@@H]5CC[C@@]34C)[C@@H]2C1)C(=O)O	1	S2334	None	None	Selleck Chemicals	SelleckBioactives Dose Series	0	29	20210401	05054SB-02-01			0.171,0.229,0.124,0.185,0.28,0.179	1	percentgfp,percentnucview,percentnongfp,nongfpcount,gfpcount,cellcount	compound	O16	0.0716037	2.23082	-1.01504	0.65462	-0.680103	1573	1.02508	1.13276	0.953567	1.03372	631	942	40.114	59.886	0.37012	1.08181	-0.0415213	0.0415213
972648	Canagliflozin	Cc1ccc(cc1Cc2ccc(s2)c3ccc(F)cc3)[C@@H]4O[C@H](CO)[C@@H](O)[C@H](O)[C@H]4O	1	S2760	None	None	Selleck Chemicals	SelleckBioactives Dose Series	0	20	20210401	05055SB-02-01			0.132,0.27,0.126,0.112,0.186,0.0856	1	percentgfp,percentnucview,percentnongfp,nongfpcount,gfpcount,cellcount	compound	I04	-0.22812	-0.00465929	-0.606788	0.641757	-1.29306	1336	0.735632	1.05951	0.821297	1.17066	536	800	40.12	59.88	-0.292589	0.621918	-0.335705	0.335705
129914	Carnitine Hydrochloride, Carnitine (dl) Hydrochloride	C[N+](C)(C)CC(O)CC(=O)O	5	S2293	Cl	None	Selleck Chemicals	SelleckBioactives Dose Series	0	80	20210401	05054SB-02-01			0.171,0.229,0.124,0.185,0.28,0.179	1	percentgfp,percentnucview,percentnongfp,nongfpcount,gfpcount,cellcount	compound	O08	-0.00784698	1.43943	-0.689271	0.699837	-1.06725	1525	0.994213	1.09789	0.953971	1.03342	612	913	40.131	59.869	0.241206	0.817269	-0.0391276	0.0391276
972374		CN(C)Cc1cccc(c1)\N=C(/c2ccccc2)\c3c(O)[nH]c4cc(ccc34)C(=O)N(C)C	1	S1531	None	None	Selleck Chemicals	SelleckBioactives Dose Series	0	>100	20210401	05053SB-02-01			0.142,0.221,0.102,0.153,0.234,0.151	1	percentgfp,percentnucview,percentnongfp,nongfpcount,gfpcount,cellcount	compound	K07	0.00803838	-0.23921	0.00683243	-0.0694535	-0.647624	1305	0.867999	0.938631	0.963666	1.02595	524	781	40.153	59.847	-0.291522	-0.293791	-0.0416415	0.0416415
					None	None		SelleckBioactives Dose Series			20210401	05056SB-02-01			0.116,0.186,0.112,0.112,0.15,0.069	1	percentgfp,percentnucview,percentnongfp,nongfpcount,gfpcount,cellcount	negativeControl	J23						1432	0.77793	1.12077	0.818979	1.17413	575	857	40.154	59.846	-0.310407	1.00652	-0.51863	0.51863
					None	None		SelleckBioactives Dose Series			20210401	05052SB-02-01			0.221,0.309,0.152,0.24,0.308,0.236	1	percentgfp,percentnucview,percentnongfp,nongfpcount,gfpcount,cellcount	negativeControl	K23						1648	1.15775	1.24561	0.985979	1.00964	662	986	40.17	59.83	0.806641	1.37294	0.258146	-0.258146
255636	Naltrexone; _x000D_ naltrexone depot	Oc1ccc2C[C@H]3N(CC4CC4)CC[C@@]56[C@@H](Oc1c25)C(=O)CC[C@@]36O	2	S2103	Cl	None	Selleck Chemicals	SelleckBioactives Dose Series	0		20210401	05057SB-02-01			0.142,0.255,0.122,0.185,0.206,0.148	1	percentgfp,percentnucview,percentnongfp,nongfpcount,gfpcount,cellcount	compound	O20	-2.81532	-2.52776	-0.211233	0.170243	1.61492	1175	0.686031	0.876524	0.868031	1.11368	472	703	40.17	59.83	-0.82035	-0.649707	-0.394258	0.394258
130881	Niacin	OC(=O)c1cccnc1	6	S1744	None	None	Selleck Chemicals	SelleckBioactives Dose Series	0		20210401	05053SB-02-01			0.142,0.221,0.102,0.153,0.234,0.151	1	percentgfp,percentnucview,percentnongfp,nongfpcount,gfpcount,cellcount	compound	I20	0.0897187	0.0234089	0.0785988	-0.131561	-0.366694	1481	0.985609	1.06482	0.964218	1.02556	595	886	40.176	59.824	0.197794	0.684347	-0.0381167	0.0381167
973169		ClC1=C(N2CCOCC2)C(=O)N(C1=O)c3ccc(Cl)c(Cl)c3	1	S8077	None	None	Selleck Chemicals	SelleckBioactives Dose Series	0	109	20210401	05057SB-02-01			0.142,0.255,0.122,0.185,0.206,0.148	1	percentgfp,percentnucview,percentnongfp,nongfpcount,gfpcount,cellcount	compound	C21	-2.75682	1.0048	-1.82624	1.86274	-0.516395	1411	0.824109	1.05233	0.868334	1.11342	567	844	40.184	59.816	-0.242197	0.643402	-0.392349	0.392349
129974	Amantadine	NC12CC3CC(CC(C3)C1)C2	10	S2451	Cl	None	Selleck Chemicals	SelleckBioactives Dose Series	0		20210401	05054SB-02-01			0.171,0.229,0.124,0.185,0.28,0.179	1	percentgfp,percentnucview,percentnongfp,nongfpcount,gfpcount,cellcount	compound	J15	-0.373713	0.880287	-0.285284	-0.039404	0.371652	1483	0.96822	1.06663	0.95535	1.03242	596	887	40.189	59.811	0.132646	0.58009	-0.0309609	0.0309609
972499	Sodium Danshensu	OC(Cc1ccc(O)c(O)c1)C(=O)O	1	S2401	Na	None	Selleck Chemicals	SelleckBioactives Dose Series	2	>100	20210401	05054SB-02-01			0.171,0.229,0.124,0.185,0.28,0.179	1	percentgfp,percentnucview,percentnongfp,nongfpcount,gfpcount,cellcount	compound	H09	0.669936	3.05233	0.0147307	0.0149739	-1.16014	1652	1.07869	1.18808	0.955469	1.03234	664	988	40.194	59.806	0.594024	1.50144	-0.0302569	0.0302569
130718	Nitrofural	NC(=O)N\N=C\c1oc(cc1)[N+](=O)[O-]	7	S1644	None	None	Selleck Chemicals	SelleckBioactives Dose Series	0	>100	20210401	05053SB-02-01			0.142,0.221,0.102,0.153,0.234,0.151	1	percentgfp,percentnucview,percentnongfp,nongfpcount,gfpcount,cellcount	compound	C04	0.361727	-1.99634	1.12241	-1.16106	1.17078	1306	0.869655	0.938631	0.96477	1.02516	525	781	40.199	59.801	-0.28463	-0.293791	-0.034592	0.034592
972225	Iniparib	NC(=O)c1ccc(I)c(c1)[N+](=O)[O-]	1	S1087	None	None	Selleck Chemicals	SelleckBioactives Dose Series	0	120	20210401	05052SB-02-01			0.221,0.309,0.152,0.24,0.308,0.236	1	percentgfp,percentnucview,percentnongfp,nongfpcount,gfpcount,cellcount	compound	E17	0.328361	1.48874	-0.0457696	0.194142	-0.320089	1480	1.04058	1.11802	0.986789	1.00908	595	885	40.203	59.797	0.491895	0.785296	0.261083	-0.261083
972419	Troxerutin	C[C@@H]1O[C@@H](OC[C@H]2O[C@@H](OC3=C(Oc4cc(OCCO)cc(O)c4C3=O)c5ccc(OCCO)c(OCCO)c5)[C@H](O)[C@@H](O)[C@@H]2O)[C@H](O)[C@H](O)[C@H]1O	1	S2369	None	None	Selleck Chemicals	SelleckBioactives Dose Series	0	>200	20210401	05057SB-02-01			0.142,0.255,0.122,0.185,0.206,0.148	1	percentgfp,percentnucview,percentnongfp,nongfpcount,gfpcount,cellcount	compound	L03	-0.10362	0.0657985	-0.1055	0.0656576	0.400874	1368	0.7994	1.01991	0.868788	1.11303	550	818	40.205	59.795	-0.345656	0.404956	-0.389484	0.389484
972481	Rotundine	COc1cc2CCN3Cc4c(C[C@H]3c2cc1OC)ccc(OC)c4OC	1	S2437	None	None	Selleck Chemicals	SelleckBioactives Dose Series	0		20210401	05054SB-02-01			0.171,0.229,0.124,0.185,0.28,0.179	1	percentgfp,percentnucview,percentnongfp,nongfpcount,gfpcount,cellcount	compound	J13	-0.351153	0.791398	0.000279065	0.0382035	-0.952352	1410	0.921109	1.01372	0.95592	1.03201	567	843	40.213	59.787	-0.0641179	0.178711	-0.0275816	0.0275816
129939	Rofecoxib	CS(=O)(=O)c1ccc(cc1)C2=C(C(=O)OC2)c3ccccc3	6	S3043	None	None	Selleck Chemicals	SelleckBioactives Dose Series	0		20210401	05055SB-02-01			0.132,0.27,0.126,0.112,0.186,0.0856	1	percentgfp,percentnucview,percentnongfp,nongfpcount,gfpcount,cellcount	compound	N19	-1.14186	1.32557	-2.17501	2.18413	-0.369474	1469	0.811117	1.16282	0.823569	1.16849	591	878	40.231	59.769	-0.0300168	1.23657	-0.324638	0.324638
285836	Ipratropium Bromide	CC(C)[N+]1(C)C2CCC1CC(C2)OC(=O)C(CO)c3ccccc3	2	S1683	Br	None	Selleck Chemicals	SelleckBioactives Dose Series	0	35	20210401	05053SB-02-01			0.142,0.221,0.102,0.153,0.234,0.151	1	percentgfp,percentnucview,percentnongfp,nongfpcount,gfpcount,cellcount	compound	I10	-0.334241	1.43855	-0.759698	0.680586	-0.734888	1431	0.954136	1.02757	0.966042	1.02426	576	855	40.252	59.748	0.0668502	0.395563	-0.0264697	0.0264697
255228	Rolipram	COc1ccc(cc1OC2CCCC2)C3CNC(=O)C3	7	S1430	None	None	Selleck Chemicals	SelleckBioactives Dose Series	0		20210401	05052SB-02-01			0.221,0.309,0.152,0.24,0.308,0.236	1	percentgfp,percentnucview,percentnongfp,nongfpcount,gfpcount,cellcount	compound	N12	-1.04775	-0.396163	-0.736688	0.708277	0.915181	1339	0.942642	1.01064	0.988041	1.00822	539	800	40.254	59.746	0.228823	0.290747	0.265623	-0.265623
972494	Paeonol	COc1ccc(C(=O)C)c(O)c1	1	S2339	None	None	Selleck Chemicals	SelleckBioactives Dose Series	0		20210401	05054SB-02-01			0.171,0.229,0.124,0.185,0.28,0.179	1	percentgfp,percentnucview,percentnongfp,nongfpcount,gfpcount,cellcount	compound	I18	0.963217	1.96129	0.137938	-0.0960986	1.04874	1639	1.07219	1.17726	0.957228	1.03106	660	979	40.268	59.732	0.566884	1.41934	-0.0198373	0.0198373
					None	None		SelleckBioactives Dose Series			20210401	05052SB-02-01			0.221,0.309,0.152,0.24,0.308,0.236	1	percentgfp,percentnucview,percentnongfp,nongfpcount,gfpcount,cellcount	negativeControl	I02						1412	0.995109	1.06496	0.989096	1.0075	569	843	40.297	59.703	0.369754	0.540931	0.26945	-0.26945
130321	Xylometazoline	Cc1cc(cc(C)c1CC2=NCCN2)C(C)(C)C	6	S2576	Cl	None	Selleck Chemicals	SelleckBioactives Dose Series	0		20210401	05054SB-02-01			0.171,0.229,0.124,0.185,0.28,0.179	1	percentgfp,percentnucview,percentnongfp,nongfpcount,gfpcount,cellcount	compound	F18	-0.139284	-1.4853	0.101779	-0.11897	0.136974	1449	0.948726	1.04017	0.958084	1.03044	584	865	40.304	59.696	0.0512265	0.3794	-0.0147683	0.0147683
972500	Sophocarpine	O=C1C=CC[C@@H]2[C@H]3CCCN4CCC[C@@H](CN12)[C@@H]34	1	S2405	None	None	Selleck Chemicals	SelleckBioactives Dose Series	0	>100	20210401	05054SB-02-01			0.171,0.229,0.124,0.185,0.28,0.179	1	percentgfp,percentnucview,percentnongfp,nongfpcount,gfpcount,cellcount	compound	N09	-0.0284453	1.61577	-0.137918	0.176254	0.256367	1568	1.0267	1.12555	0.958131	1.0304	632	936	40.306	59.694	0.376905	1.02708	-0.0144867	0.0144867
972377	Vadimezan	Cc1ccc2C(=O)c3cccc(CC(=O)O)c3Oc2c1C	1	S1537	None	None	Selleck Chemicals	SelleckBioactives Dose Series	0	>100	20210401	05053SB-02-01			0.142,0.221,0.102,0.153,0.234,0.151	1	percentgfp,percentnucview,percentnongfp,nongfpcount,gfpcount,cellcount	compound	E09	0.823545	0.41624	0.460146	-0.407955	-0.667762	1381	0.922663	0.99031	0.967986	1.02287	557	824	40.333	59.667	-0.0640935	0.10678	-0.0140564	0.0140564
					None	None		SelleckBioactives Dose Series			20210401	05052SB-02-01			0.221,0.309,0.152,0.24,0.308,0.236	1	percentgfp,percentnucview,percentnongfp,nongfpcount,gfpcount,cellcount	negativeControl	H23						1557	1.09829	1.1736	0.990004	1.00687	628	929	40.334	59.666	0.646919	1.0413	0.272743	-0.272743
973097	Lomeguatrib	Nc1nc(OCc2cc(Br)cs2)c3[nH]cnc3n1	1	S8056	None	None	Selleck Chemicals	SelleckBioactives Dose Series	0	34	20210401	05057SB-02-01			0.142,0.255,0.122,0.185,0.206,0.148	1	percentgfp,percentnucview,percentnongfp,nongfpcount,gfpcount,cellcount	compound	I19	-1.67629	2.42358	-2.05844	1.92189	-1.05972	1470	0.861899	1.09347	0.871705	1.11051	593	877	40.34	59.66	-0.0839653	0.946045	-0.371069	0.371069
972998		N[C@H]1C[C@@H]1c2ccc(cc2)c3cccc(O)c3	2	S7237	None	None	Selleck Chemicals	SelleckEpigenetics	0		20210401	05050SK			0.123,0.27,0.0946,0.101,0.178,0.0898	1	percentgfp,percentnucview,percentnongfp,nongfpcount,gfpcount,cellcount	compound	K08	0.257679	2.0451	0.0727367	-0.00147906	-1.88387	1437	0.856701	0.982094	0.92775	1.05564	580	857	40.362	59.638	-0.0887005	0.404818	-0.150954	0.150954
756932	Tadalafil	CN1CC(=O)N2[C@H](Cc3c([nH]c4ccccc34)[C@H]2c5ccc6OCOc6c5)C1=O	2	S1512	None	None	Selleck Chemicals	SelleckBioactives Dose Series	3	12	20210401	05053SB-02-01			0.142,0.221,0.102,0.153,0.234,0.151	1	percentgfp,percentnucview,percentnongfp,nongfpcount,gfpcount,cellcount	compound	A05	0.68015	3.57535	-1.22321	1.4286	-1.30517	1417	0.94751	1.01555	0.968802	1.02228	572	845	40.367	59.633	0.0392831	0.302407	-0.0088459	0.0088459
757010	Dimesna	OS(=O)(=O)CCSSCCS(=O)(=O)O	2	S1201	Na	None	Selleck Chemicals	SelleckBioactives Dose Series	0	>100	20210401	05052SB-02-01			0.221,0.309,0.152,0.24,0.308,0.236	1	percentgfp,percentnucview,percentnongfp,nongfpcount,gfpcount,cellcount	compound	C20	1.96495	-0.35613	2.0579	-2.71235	2.11761	1399	0.988113	1.05359	0.991281	1.00599	565	834	40.386	59.614	0.350963	0.488567	0.277371	-0.277371
807073	Dofetilide	CN(CCOc1ccc(NS(=O)(=O)C)cc1)CCc2ccc(NS(=O)(=O)C)cc2	4	S1658	None	None	Selleck Chemicals	SelleckBioactives Dose Series	0	12	20210401	05053SB-02-01			0.142,0.221,0.102,0.153,0.234,0.151	1	percentgfp,percentnucview,percentnongfp,nongfpcount,gfpcount,cellcount	compound	K06	-0.446	1.21141	-0.566167	0.62382	-0.837219	1493	0.998861	1.06963	0.969306	1.02192	603	890	40.388	59.612	0.252928	0.721609	-0.00562764	0.00562764
972401	Meprednisone	C[C@H]1C[C@H]2[C@@H]3CCC4=CC(=O)C=C[C@]4(C)[C@H]3C(=O)C[C@]2(C)[C@@]1(O)C(=O)CO	1	S1689	None	None	Selleck Chemicals	SelleckBioactives Dose Series	0	>100	20210401	05053SB-02-01			0.142,0.221,0.102,0.153,0.234,0.151	1	percentgfp,percentnucview,percentnongfp,nongfpcount,gfpcount,cellcount	compound	M10	-0.786983	-0.138625	-0.0186125	-0.0296789	0.698611	1265	0.846464	0.906182	0.969474	1.0218	511	754	40.395	59.605	-0.381115	-0.545312	-0.00455489	0.00455489
972380		COc1ccc(cc1CO)c2ccc3c(nc(nc3n2)N4CCOC[C@@H]4C)N5CCOC[C@@H]5C	1	S1555	None	None	Selleck Chemicals	SelleckBioactives Dose Series	0	33	20210401	05053SB-02-01			0.142,0.221,0.102,0.153,0.234,0.151	1	percentgfp,percentnucview,percentnongfp,nongfpcount,gfpcount,cellcount	compound	I11	-4.72164	-9.17996	-0.240146	0.194817	4.08191	750	0.501915	0.537219	0.969594	1.02172	303	447	40.4	59.6	-1.8146	-3.4052	-0.00378864	0.00378864
972564		CCc1c([nH]c2ccc(Cl)cc12)C(=O)NCCc3ccc(cc3)N4CCCCC4	1	S1534	None	None	Selleck Chemicals	SelleckBioactives Dose Series	3	37	20210401	05053SB-02-01			0.142,0.221,0.102,0.153,0.234,0.151	1	percentgfp,percentnucview,percentnongfp,nongfpcount,gfpcount,cellcount	compound	A09	-2.28445	-0.297001	-2.0834	2.27274	0.823151	1094	0.732167	0.783595	0.969642	1.02168	442	652	40.402	59.598	-0.856648	-1.4955	-0.00348214	0.00348214
972572		CCn1c(nc2c(ncc(OC[C@H]3CCCNC3)c12)C#CC(C)(C)O)c4nonc4N	1	S1113	None	None	Selleck Chemicals	SelleckBioactives Dose Series	0	70	20210401	05057SB-02-01			0.142,0.255,0.122,0.185,0.206,0.148	1	percentgfp,percentnucview,percentnongfp,nongfpcount,gfpcount,cellcount	compound	E06	-0.00236097	2.08362	-0.697356	0.663683	-2.10863	1418	0.83283	1.05357	0.873196	1.10923	573	845	40.409	59.591	-0.205682	0.652573	-0.361656	0.361656
972632		O=C(NC1CCOCC1)c2ccc(cc2)c3cc(ccn3)c4c[nH]nc4c5ccccn5	1	S2750	None	None	Selleck Chemicals	SelleckBioactives Dose Series	0	25	20210401	05057SB-02-01			0.142,0.255,0.122,0.185,0.206,0.148	1	percentgfp,percentnucview,percentnongfp,nongfpcount,gfpcount,cellcount	compound	N09	2.0724	6.63331	-0.745098	0.678405	1.10323	1707	1.00288	1.26803	0.873477	1.10899	690	1017	40.422	59.578	0.506359	2.22998	-0.359883	0.359883
972379	Pimobendan	COc1ccc(cc1)c2nc3cc(ccc3[nH]2)C4=NNC(=O)CC4C	1	S1550	None	None	Selleck Chemicals	SelleckBioactives Dose Series	0	20	20210401	05053SB-02-01			0.142,0.221,0.102,0.153,0.234,0.151	1	percentgfp,percentnucview,percentnongfp,nongfpcount,gfpcount,cellcount	compound	G11	-0.0215221	0.416971	-0.198956	0.281307	-1.98343	1422	0.95248	1.01795	0.970458	1.0211	575	847	40.436	59.564	0.0599584	0.321039	0.00172838	-0.00172838
255714	Clofazimine	CC(C)\N=C/1\C(\C=C2C(=C1)N(c3ccc(Cl)cc3)c4ccccc4N2)=N\c5ccc(Cl)cc5	3	S4107	None	None	Selleck Chemicals	SelleckBioactives Dose Series	3	>100	20210401	05056SB-02-01			0.116,0.186,0.112,0.112,0.15,0.069	1	percentgfp,percentnucview,percentnongfp,nongfpcount,gfpcount,cellcount	compound	O17	-2.52112	0.304491	-2.12829	2.0616	-0.818085	1389	0.760342	1.08153	0.825241	1.1681	562	827	40.461	59.539	-0.383267	0.740447	-0.48325	0.48325
972621	Scopine HCl	CN1[C@@H]2C[C@@H](O)C[C@H]1[C@@H]3O[C@H]23	1	S2548	Cl	None	Selleck Chemicals	SelleckBioactives Dose Series	0	50	20210401	05054SB-02-01			0.171,0.229,0.124,0.185,0.28,0.179	1	percentgfp,percentnucview,percentnongfp,nongfpcount,gfpcount,cellcount	compound	L12	-0.694458	0.355556	-1.07574	1.06026	2.06567	1510	0.992588	1.08106	0.961887	1.02768	611	899	40.464	59.536	0.234421	0.689557	0.00776058	-0.00776058
972926	Luliconazole	Clc1ccc([C@@H]2CS\C(=C(\C#N)/n3ccnc3)\S2)c(Cl)c1	1	S4258	None	None	Selleck Chemicals	SelleckBioactives Dose Series	0	>100	20210401	05056SB-02-01			0.116,0.186,0.112,0.112,0.15,0.069	1	percentgfp,percentnucview,percentnongfp,nongfpcount,gfpcount,cellcount	compound	D03	-0.152672	0.0925958	0.179378	-0.19827	-0.988586	1329	0.727872	1.03445	0.825669	1.16769	538	791	40.482	59.518	-0.517777	0.421164	-0.48083	0.48083
					None	None		SelleckEpigenetics			20210401	05050SK			0.123,0.27,0.0946,0.101,0.178,0.0898	1	percentgfp,percentnucview,percentnongfp,nongfpcount,gfpcount,cellcount	negativeControl	B24						1546	0.924646	1.05429	0.930738	1.05334	626	920	40.492	59.508	0.180844	0.863927	-0.134546	0.134546
972263	Capecitabine	CCCCCOC(=O)NC1=NC(=O)N(C=C1F)[C@@H]2O[C@H](C)[C@@H](O)[C@H]2O	1	S1156	None	None	Selleck Chemicals	SelleckBioactives Dose Series	0	25	20210401	05052SB-02-01			0.221,0.309,0.152,0.24,0.308,0.236	1	percentgfp,percentnucview,percentnongfp,nongfpcount,gfpcount,cellcount	compound	E10	0.347778	1.65221	-0.0309535	0.145976	-0.806861	1499	1.06157	1.12686	0.993932	1.00417	607	892	40.494	59.506	0.548267	0.826023	0.286984	-0.286984
253094	2,6-Dihydroanthra/1,9-Cd/Pyrazol-6-One	O=C1c2ccccc2c3[nH]nc4cccc1c34	4	S1460	None	None	Selleck Chemicals	SelleckBioactives Dose Series	0	>100	20210401	05052SB-02-01			0.221,0.309,0.152,0.24,0.308,0.236	1	percentgfp,percentnucview,percentnongfp,nongfpcount,gfpcount,cellcount	compound	N18	-0.138606	-0.375313	-0.0628247	0.0178572	-0.662395	1437	1.01784	1.08012	0.994103	1.00405	582	855	40.501	59.499	0.430824	0.610749	0.287607	-0.287607
973121	7-Aminocephalosporanic acid	CC(=O)OCC1=C(N2[C@H](SC1)[C@@H](N)C2=O)C(=O)O	1	S2530	None	None	Selleck Chemicals	SelleckBioactives Dose Series	0	>100	20210401	05054SB-02-01			0.171,0.229,0.124,0.185,0.28,0.179	1	percentgfp,percentnucview,percentnongfp,nongfpcount,gfpcount,cellcount	compound	N08	0.311918	0.837276	0.0244182	0.00686569	-0.673805	1543	1.01533	1.1039	0.962885	1.02695	625	918	40.506	59.494	0.32941	0.86288	0.0136744	-0.0136744
735495	Clorsulon	Nc1cc(C(=C(Cl)Cl)Cl)c(cc1S(=O)(=O)N)S(=O)(=O)N	3	S2613	None	None	Selleck Chemicals	SelleckBioactives Dose Series	0	>100	20210401	05057SB-02-01			0.142,0.255,0.122,0.185,0.206,0.148	1	percentgfp,percentnucview,percentnongfp,nongfpcount,gfpcount,cellcount	compound	J07	0.825551	1.52433	0.492977	-0.552054	-0.236186	1459	0.858992	1.08225	0.875314	1.10741	591	868	40.507	59.493	-0.096137	0.863506	-0.348288	0.348288
735853	Bisoprolol	CC(C)NCC(O)COc1ccc(COCCOC(C)C)cc1	3	S1206	maleate/fumarate	None	Selleck Chemicals	SelleckBioactives Dose Series	0		20210401	05052SB-02-01			0.221,0.309,0.152,0.24,0.308,0.236	1	percentgfp,percentnucview,percentnongfp,nongfpcount,gfpcount,cellcount	compound	K20	0.427027	0.813178	0.304093	-1.12259	-0.338891	1444	1.02309	1.08517	0.994373	1.00387	585	859	40.512	59.488	0.444917	0.634022	0.288586	-0.288586
972501	Curcumol	CC(C)[C@@H]1C[C@@]23O[C@]1(O)CC(=C)[C@@H]2CC[C@@H]3C	1	S2407	None	None	Selleck Chemicals	SelleckBioactives Dose Series	0		20210401	05054SB-02-01			0.171,0.229,0.124,0.185,0.28,0.179	1	percentgfp,percentnucview,percentnongfp,nongfpcount,gfpcount,cellcount	compound	B11	-0.0196175	0.488889	-0.0856531	-0.167409	-2.06928	1387	0.912986	0.992071	0.963194	1.02673	562	825	40.519	59.481	-0.0980427	0.0145101	0.0155049	-0.0155049
					None	None		SelleckBioactives Dose Series			20210401	05057SB-02-01			0.142,0.255,0.122,0.185,0.206,0.148	1	percentgfp,percentnucview,percentnongfp,nongfpcount,gfpcount,cellcount	negativeControl	O23						1604	0.944746	1.18948	0.875681	1.10709	650	954	40.524	59.476	0.262926	1.65221	-0.345969	0.345969
972718	Cyclocytidine HCl	OC[C@H]1O[C@@H]2[C@@H](OC3=NC(=N)C=CN23)[C@@H]1O	1	S1973	Cl	None	Selleck Chemicals	SelleckBioactives Dose Series	0	30	20210401	05053SB-02-01			0.142,0.221,0.102,0.153,0.234,0.151	1	percentgfp,percentnucview,percentnongfp,nongfpcount,gfpcount,cellcount	compound	P04	-5.22832	-6.4316	-1.8148	1.84392	0.366408	866	0.581427	0.618944	0.972738	1.01947	351	515	40.531	59.469	-1.4838	-2.77174	0.0162872	-0.0162872
915008	Oseltamivir	CCOC(=O)C1=C[C@@H](OC(CC)CC)[C@H](NC(=O)C)[C@@H](N)C1	2	S2597	None	None	Selleck Chemicals	SelleckBioactives Dose Series	0	>100	20210401	05054SB-02-01			0.171,0.229,0.124,0.185,0.28,0.179	1	percentgfp,percentnucview,percentnongfp,nongfpcount,gfpcount,cellcount	compound	B22	-0.349191	-1.41649	-0.159845	0.277134	2.3762	1517	0.999086	1.08466	0.963717	1.02635	615	902	40.541	59.459	0.26156	0.716924	0.0186026	-0.0186026
973137		Cc1c(F)c(ccc1C(=O)N2CCOc3ccc(cc3C2)c4ccc(N)nc4)S(=O)(=O)C	1	S7035	None	None	Selleck Chemicals	SelleckBioactives Dose Series	0	25	20210401	05056SB-02-01			0.116,0.186,0.112,0.112,0.15,0.069	1	percentgfp,percentnucview,percentnongfp,nongfpcount,gfpcount,cellcount	compound	P11	-4.07634	-1.1982	-2.13399	2.12146	0.0175875	1159	0.635874	0.901058	0.827097	1.16632	470	689	40.552	59.448	-0.89889	-0.483469	-0.472763	0.472763
					None	None		SelleckEpigenetics			20210401	05050SK			0.123,0.27,0.0946,0.101,0.178,0.0898	1	percentgfp,percentnucview,percentnongfp,nongfpcount,gfpcount,cellcount	negativeControl	H01						1605	0.961573	1.09325	0.932324	1.05212	651	954	40.561	59.439	0.327335	1.1117	-0.125838	0.125838
255790	Biperiden	OC(CCN1CCCCC1)(C2CC3CC2C=C3)c4ccccc4	4	S1285	Cl	None	Selleck Chemicals	SelleckBioactives Dose Series	0		20210401	05052SB-02-01			0.221,0.309,0.152,0.24,0.308,0.236	1	percentgfp,percentnucview,percentnongfp,nongfpcount,gfpcount,cellcount	compound	B13	1.39822	0.801501	1.21783	-1.28951	2.26012	1627	1.15426	1.22161	0.995674	1.00297	660	967	40.565	59.435	0.797246	1.26239	0.293304	-0.293304
972343		Cc1nc(C(=O)NCC(=O)O)c(O)c2ccc(Oc3ccccc3)cc12	1	S1007	None	None	Selleck Chemicals	SelleckBioactives Dose Series	0		20210401	05057SB-02-01			0.142,0.255,0.122,0.185,0.206,0.148	1	percentgfp,percentnucview,percentnongfp,nongfpcount,gfpcount,cellcount	compound	M04	-0.607817	0.104181	-1.09372	0.781824	-2.19377	1180	0.696205	0.874031	0.877172	1.1058	479	701	40.593	59.407	-0.777749	-0.668049	-0.336557	0.336557
285631	Lomustine	ClCCN(N=O)C(=O)NC1CCCCC1	3	S1840	None	None	Selleck Chemicals	SelleckBioactives Dose Series	0	>100	20210401	05053SB-02-01			0.142,0.221,0.102,0.153,0.234,0.151	1	percentgfp,percentnucview,percentnongfp,nongfpcount,gfpcount,cellcount	compound	H09	0.0129651	0.887345	-0.0808514	0.0930479	-0.150891	1431	0.962418	1.02156	0.974418	1.01827	581	850	40.601	59.399	0.101309	0.348985	0.0270147	-0.0270147
914975	Lapatinib	CS(=O)(=O)CCNCc1oc(cc1)c2ccc3ncnc(Nc4ccc(OCc5cccc(F)c5)c(Cl)c4)c3c2	3	S1028	tosylate	None	Selleck Chemicals	SelleckBioactives Dose Series	0	>100	20210401	05052SB-02-01			0.221,0.309,0.152,0.24,0.308,0.236	1	percentgfp,percentnucview,percentnongfp,nongfpcount,gfpcount,cellcount	compound	M05	0.913726	2.11593	0.395859	-0.365062	5.20845	1288	0.91466	0.966424	0.996681	1.00228	523	765	40.606	59.394	0.153659	0.0871096	0.296953	-0.296953
972548		Cc1nc(NC(=O)N2CCC[C@H]2C(=O)N)sc1c3csc(n3)C(C)(C)C	1	S2636	None	None	Selleck Chemicals	SelleckBioactives Dose Series	0		20210401	05055SB-02-01			0.132,0.27,0.126,0.112,0.186,0.0856	1	percentgfp,percentnucview,percentnongfp,nongfpcount,gfpcount,cellcount	compound	C07	-0.195893	2.13861	-0.952768	0.959238	-2.36421	1315	0.732887	1.03435	0.831287	1.16112	534	781	40.608	59.392	-0.302137	0.472194	-0.28705	0.28705
735884	Tioconazole	Clc1ccc(C(Cn2ccnc2)OCc3ccsc3Cl)c(Cl)c1	5	S1910	None	None	Selleck Chemicals	SelleckBioactives Dose Series	0	34	20210401	05053SB-02-01			0.142,0.221,0.102,0.153,0.234,0.151	1	percentgfp,percentnucview,percentnongfp,nongfpcount,gfpcount,cellcount	compound	F19	-0.77687	0.0351134	-0.0719445	0.131673	3.60638	1391	0.935915	0.992714	0.974826	1.01798	565	826	40.618	59.382	-0.00895931	0.125411	0.02962	-0.02962
972443		O=C(N1CCNCC1)c2ccc(\C=C\c3[nH]nc4ccccc34)cc2	2	S2158	None	None	Selleck Chemicals	SelleckEpigenetics	0		20210401	05050SK			0.123,0.27,0.0946,0.101,0.178,0.0898	1	percentgfp,percentnucview,percentnongfp,nongfpcount,gfpcount,cellcount	compound	M13	-0.50256	-0.767698	-0.152738	0.134571	1.24067	1162	0.697177	0.790718	0.93368	1.05107	472	690	40.62	59.38	-0.721543	-0.812186	-0.118391	0.118391
972365		CN(C)c1ccc(cc1)c2nc3c(N4CCN(CC(=O)Nc5nccs5)CC4)c(Cl)cnc3[nH]2	1	S1519	None	None	Selleck Chemicals	SelleckBioactives Dose Series	1	58	20210401	05053SB-02-01			0.142,0.221,0.102,0.153,0.234,0.151	1	percentgfp,percentnucview,percentnongfp,nongfpcount,gfpcount,cellcount	compound	I05	-0.00596396	-1.82114	0.522121	-0.542783	-0.226586	1265	0.851434	0.902576	0.975162	1.01774	514	751	40.632	59.368	-0.36044	-0.573258	0.0317655	-0.0317655
130308	Epigallocatechin-3-monogallate	Oc1cc(O)c2C[C@@H](OC(=O)c3cc(O)c(O)c(O)c3)[C@H](Oc2c1)c4cc(O)c(O)c(O)c4	3	S2250	None	None	Selleck Chemicals	SelleckBioactives Dose Series	2	>100	20210401	05057SB-02-01			0.142,0.255,0.122,0.185,0.206,0.148	1	percentgfp,percentnucview,percentnongfp,nongfpcount,gfpcount,cellcount	compound	E22	-0.427335	1.14599	-0.548358	0.555682	-0.0462312	1427	0.843004	1.05607	0.878296	1.10484	580	847	40.645	59.355	-0.163081	0.670915	-0.329464	0.329464
973162	Dynasore	Oc1ccc(\C=N\NC(=O)c2cc3ccccc3cc2O)cc1O	1	S8047	None	None	Selleck Chemicals	SelleckBioactives Dose Series	3	>100	20210401	05057SB-02-01			0.142,0.255,0.122,0.185,0.206,0.148	1	percentgfp,percentnucview,percentnongfp,nongfpcount,gfpcount,cellcount	compound	O17	-0.0794858	2.87594	-0.205822	0.173298	-0.241293	1535	0.906956	1.13587	0.878425	1.10472	624	911	40.651	59.349	0.104695	1.25786	-0.328645	0.328645
130371	Flopropione	CCC(=O)c1c(O)cc(O)cc1O	4	S4249	None	None	Selleck Chemicals	SelleckBioactives Dose Series	0	>100	20210401	05057SB-02-01			0.142,0.255,0.122,0.185,0.206,0.148	1	percentgfp,percentnucview,percentnongfp,nongfpcount,gfpcount,cellcount	compound	D19	-4.01784	-3.15559	-1.87023	1.79936	0.0274097	1087	0.642427	0.804208	0.878663	1.10452	442	645	40.662	59.338	-1.00292	-1.18162	-0.327145	0.327145
757034	Lonidamine	OC(=O)c1nn(Cc2ccc(Cl)cc2Cl)c3ccccc13	2	S2610	None	None	Selleck Chemicals	SelleckBioactives Dose Series	0		20210401	05057SB-02-01			0.142,0.255,0.122,0.185,0.206,0.148	1	percentgfp,percentnucview,percentnongfp,nongfpcount,gfpcount,cellcount	compound	F07	-0.314533	0.013708	0.221079	-0.296255	1.03719	1372	0.811028	1.01492	0.878858	1.10435	558	814	40.671	59.329	-0.296969	0.368272	-0.325917	0.325917
285885	Rifapentine	CO[C@H]1\C=C\O[C@@]2(C)Oc3c(C)c(O)c4c(O)c(NC(=O)\C(=C/C=C/[C@H](C)[C@H](O)[C@@H](C)[C@@H](O)[C@@H](C)[C@H](OC(=O)C)[C@@H]1C)\C)c(\C=N\N5CCN(CC5)C6CCCC6)c(O)c4c3C2=O	4	S1760	None	None	Selleck Chemicals	SelleckBioactives Dose Series	3	>200	20210401	05053SB-02-01			0.142,0.221,0.102,0.153,0.234,0.151	1	percentgfp,percentnucview,percentnongfp,nongfpcount,gfpcount,cellcount	compound	E22	0.420848	-0.598391	0.804181	-0.750828	-1.45442	1396	0.940884	0.995118	0.976506	1.01678	568	828	40.688	59.312	0.011716	0.144042	0.0403475	-0.0403475
972769	Pralatrexate	Nc1nc(N)c2nc(CC(CC#C)c3ccc(cc3)C(=O)N[C@@H](CCC(=O)O)C(=O)O)cnc2n1	1	S1497	None	None	Selleck Chemicals	SelleckBioactives Dose Series	0	137	20210401	05053SB-02-01			0.142,0.221,0.102,0.153,0.234,0.151	1	percentgfp,percentnucview,percentnongfp,nongfpcount,gfpcount,cellcount	compound	A03	-0.328536	1.0139	-0.181723	0.301679	1.46149	1187	0.800083	0.84609	0.976578	1.01673	483	704	40.691	59.309	-0.574085	-1.01109	0.0408072	-0.0408072
807157	Raltitrexed	CN(Cc1ccc2nc(C)nc(O)c2c1)c3ccc(s3)C(=O)N[C@@H](CCC(=O)O)C(=O)O	3	S1192	None	None	Selleck Chemicals	SelleckBioactives Dose Series	0	75	20210401	05052SB-02-01			0.221,0.309,0.152,0.24,0.308,0.236	1	percentgfp,percentnucview,percentnongfp,nongfpcount,gfpcount,cellcount	compound	A18	1.77283	1.01251	1.36155	-0.255632	1.1883	1354	0.963629	1.01443	0.998841	1.0008	551	803	40.694	59.306	0.285195	0.308202	0.304785	-0.304785
129979	(¬±)-p-aminoglutethimide, Aminoglutethimide	CCC1(CCC(=O)NC1=O)c2ccc(N)cc2	10	S1672	None	None	Selleck Chemicals	SelleckBioactives Dose Series	0	50	20210401	05053SB-02-01			0.142,0.221,0.102,0.153,0.234,0.151	1	percentgfp,percentnucview,percentnongfp,nongfpcount,gfpcount,cellcount	compound	I08	0.528718	-0.246891	0.589945	-0.708349	-0.177099	1403	0.945854	0.999925	0.97677	1.01659	571	832	40.699	59.301	0.0323913	0.181305	0.0420332	-0.0420332
972225	Iniparib	NC(=O)c1ccc(I)c(c1)[N+](=O)[O-]	2	S1087	None	None	Selleck Chemicals	SelleckEpigenetics	0	120	20210401	05050SK			0.123,0.27,0.0946,0.101,0.178,0.0898	1	percentgfp,percentnucview,percentnongfp,nongfpcount,gfpcount,cellcount	compound	C05	0.0179181	0.82538	0.0644111	-0.0526498	2.35188	1393	0.837499	0.946569	0.935611	1.04958	567	826	40.704	59.296	-0.164876	0.178907	-0.10779	0.10779
972637		CC(C)(C)c1cc(C=C(C#N)C#N)cc(Br)c1O	1	S1234	None	None	Selleck Chemicals	SelleckBioactives Dose Series	2	>100	20210401	05052SB-02-01			0.221,0.309,0.152,0.24,0.308,0.236	1	percentgfp,percentnucview,percentnongfp,nongfpcount,gfpcount,cellcount	compound	P03	-1.85382	-2.40284	0.382394	-0.4301	-0.194041	737	0.524662	0.552062	0.999135	1.00059	300	437	40.706	59.294	-0.893931	-1.82127	0.305853	-0.305853
					None	None		SelleckBioactives Dose Series			20210401	05053SB-02-01			0.142,0.221,0.102,0.153,0.234,0.151	1	percentgfp,percentnucview,percentnongfp,nongfpcount,gfpcount,cellcount	negativeControl	E24						1545	1.04193	1.10088	0.977082	1.01637	629	916	40.712	59.288	0.432114	0.963815	0.0440255	-0.0440255
735496	Silibinin A	COc1cc(ccc1O)[C@H]2Oc3cc(ccc3O[C@@H]2CO)[C@H]4Oc5cc(O)cc(O)c5C(=O)[C@@H]4O	2	S2357	None	None	Selleck Chemicals	SelleckBioactives Dose Series	0	>100	20210401	05054SB-02-01			0.171,0.229,0.124,0.185,0.28,0.179	1	percentgfp,percentnucview,percentnongfp,nongfpcount,gfpcount,cellcount	compound	E22	0.0588524	1.56272	-0.581113	0.56962	-1.14809	1572	1.0397	1.12074	0.967782	1.02339	640	932	40.712	59.288	0.431185	0.990591	0.0426803	-0.0426803
					None	None		SelleckBioactives Dose Series			20210401	05053SB-02-01			0.142,0.221,0.102,0.153,0.234,0.151	1	percentgfp,percentnucview,percentnongfp,nongfpcount,gfpcount,cellcount	negativeControl	I02						1476	0.995548	1.0516	0.977226	1.01627	601	875	40.718	59.282	0.239145	0.581875	0.044945	-0.044945
130714	Naproxen	COc1ccc2cc(ccc2c1)[C@H](C)C(=O)O	7	S1626	Na	None	Selleck Chemicals	SelleckBioactives Dose Series	0		20210401	05053SB-02-01			0.142,0.221,0.102,0.153,0.234,0.151	1	percentgfp,percentnucview,percentnongfp,nongfpcount,gfpcount,cellcount	compound	I21	0.047971	0.558157	-0.0638996	-0.0642254	0.0930482	1498	1.01046	1.06723	0.977298	1.01622	610	888	40.721	59.279	0.301171	0.702978	0.0454048	-0.0454048
285922	Tolterodine	CC(C)N(CC[C@H](c1ccccc1)c2cc(C)ccc2O)C(C)C	2	S2550	tartrate	None	Selleck Chemicals	SelleckBioactives Dose Series	0		20210401	05054SB-02-01			0.171,0.229,0.124,0.185,0.28,0.179	1	percentgfp,percentnucview,percentnongfp,nongfpcount,gfpcount,cellcount	compound	P12	-2.48553	0.312545	-2.9485	3.12764	-1.89972	1439	0.951975	1.02574	0.968044	1.0232	586	853	40.723	59.277	0.0647964	0.269933	0.0442292	-0.0442292
285697	Ethinyl Estradiol	C[C@]12CC[C@H]3[C@@H](CCc4cc(O)ccc34)[C@@H]1CC[C@@]2(O)C#C	2	S1625	None	None	Selleck Chemicals	SelleckBioactives Dose Series	0	50	20210401	05053SB-02-01			0.142,0.221,0.102,0.153,0.234,0.151	1	percentgfp,percentnucview,percentnongfp,nongfpcount,gfpcount,cellcount	compound	G21	-0.047971	0.206291	-0.0333749	0.0327211	0.724319	1456	0.982296	1.03718	0.977466	1.0161	593	863	40.728	59.272	0.18401	0.470088	0.0464775	-0.0464775
973131		Cn1cc(\C=C/2\C(=O)Nc3cccnc23)c4ccccc14	1	S2891	None	None	Selleck Chemicals	SelleckBioactives Dose Series	0	>100	20210401	05055SB-02-01			0.132,0.27,0.126,0.112,0.186,0.0856	1	percentgfp,percentnucview,percentnongfp,nongfpcount,gfpcount,cellcount	compound	D05	-0.00379147	1.78684	-0.129641	0.114897	-3.3917	1505	0.841311	1.18136	0.833805	1.15872	613	892	40.731	59.269	0.0750121	1.34689	-0.274787	0.274787
972829	Homatropine Bromide	CN1[C@@H]2CC[C@H]1C[C@H](C2)OC(=O)C(O)c3ccccc3	1	S4025	Br	None	Selleck Chemicals	SelleckBioactives Dose Series	0	35	20210401	05057SB-02-01			0.142,0.255,0.122,0.185,0.206,0.148	1	percentgfp,percentnucview,percentnongfp,nongfpcount,gfpcount,cellcount	compound	P15	-1.3691	2.10692	-2.23245	2.21783	-1.14359	1544	0.914223	1.14085	0.880305	1.10311	629	915	40.738	59.262	0.135124	1.29454	-0.316777	0.316777
972541		Cc1cccc(n1)c2nn3CCCc3c2c4ccnc5ccc(cc45)C(=O)N	1	S2230	None	None	Selleck Chemicals	SelleckBioactives Dose Series	0	8	20210401	05054SB-02-01			0.171,0.229,0.124,0.185,0.28,0.179	1	percentgfp,percentnucview,percentnongfp,nongfpcount,gfpcount,cellcount	compound	K19	3.35459	4.83441	0.666986	-0.921203	0.189331	1757	1.16316	1.25181	0.968709	1.02272	716	1041	40.751	59.249	0.946842	1.98492	0.0481717	-0.0481717
972884	Tranylcypromine (2-PCPA) HCl	N[C@@H]1C[C@H]1c2ccccc2	2	S4246	Cl	None	Selleck Chemicals	SelleckEpigenetics	0		20210401	05050SK			0.123,0.27,0.0946,0.101,0.178,0.0898	1	percentgfp,percentnucview,percentnongfp,nongfpcount,gfpcount,cellcount	compound	E04	1.11348	2.35448	-0.382953	0.369503	0.171079	1511	0.909876	1.02564	0.937082	1.04845	616	895	40.768	59.232	0.122247	0.68174	-0.0997121	0.0997121
131224	Fisetin	OC1=C(Oc2cc(O)ccc2C1=O)c3ccc(O)c(O)c3	4	S2298	None	None	Selleck Chemicals	SelleckBioactives Dose Series	2	>100	20210401	05054SB-02-01			0.171,0.229,0.124,0.185,0.28,0.179	1	percentgfp,percentnucview,percentnongfp,nongfpcount,gfpcount,cellcount	compound	G10	-0.0765081	0.483154	-0.404365	0.306787	-1.16616	1425	0.943852	1.01492	0.969209	1.02236	581	844	40.772	59.228	0.0308716	0.187833	0.0511287	-0.0511287
972886		CN(C)c1ccc(Cn2cnc3CN([C@@H](Cc23)C(=O)O)C(=O)C(c4ccccc4)c5ccccc5)cc1C	1	S7098	None	None	Selleck Chemicals	SelleckBioactives Dose Series	3	75	20210401	05056SB-02-01			0.116,0.186,0.112,0.112,0.15,0.069	1	percentgfp,percentnucview,percentnongfp,nongfpcount,gfpcount,cellcount	compound	B19	-0.413232	2.79279	-0.749084	0.820056	0.0960206	1493	0.82393	1.15608	0.831951	1.16165	609	884	40.79	59.21	-0.119851	1.24598	-0.445335	0.445335
131662	Mitotane	ClC(Cl)C(c1ccc(Cl)cc1)c2ccccc2Cl	7	S1732	None	None	Selleck Chemicals	SelleckBioactives Dose Series	0	>200	20210401	05053SB-02-01			0.142,0.221,0.102,0.153,0.234,0.151	1	percentgfp,percentnucview,percentnongfp,nongfpcount,gfpcount,cellcount	compound	C18	1.99196	2.26554	0.916706	-1.08651	-1.19984	1600	1.08169	1.13814	0.979482	1.01466	653	947	40.812	59.188	0.597517	1.2526	0.0593505	-0.0593505
972782	N~2~,N~2~-DIMETHYL-N~1~-(6-OXO-5,6-DIHYDROPHENANTHRIDIN-2-YL)GLYCINAMIDE	CN(C)CC(=O)Nc1ccc2nc(O)c3ccccc3c2c1	1	S2886	None	None	Selleck Chemicals	SelleckBioactives Dose Series	0	60	20210401	05055SB-02-01			0.132,0.27,0.126,0.112,0.186,0.0856	1	percentgfp,percentnucview,percentnongfp,nongfpcount,gfpcount,cellcount	compound	P03	1.25118	1.70297	1.26267	-1.26828	3.32883	1404	0.786413	1.10057	0.835463	1.15714	573	831	40.812	59.188	-0.11595	0.866203	-0.266711	0.266711
972883		Oc1[nH]c2ccc(cc2c1c3ccc(CN4CCOCC4)cn3)C#N	1	S7145	None	None	Selleck Chemicals	SelleckBioactives Dose Series	0		20210401	05056SB-02-01			0.116,0.186,0.112,0.112,0.15,0.069	1	percentgfp,percentnucview,percentnongfp,nongfpcount,gfpcount,cellcount	compound	L04	-0.727735	0.544477	-0.529354	0.517832	-1.99036	1426	0.787401	1.10376	0.83242	1.1612	582	844	40.813	59.187	-0.271175	0.891219	-0.442684	0.442684
972721		Nc1nc(N)c2nc(cnc2n1)c3cccc(O)c3	1	S2870	None	None	Selleck Chemicals	SelleckBioactives Dose Series	0		20210401	05057SB-02-01			0.142,0.255,0.122,0.185,0.206,0.148	1	percentgfp,percentnucview,percentnongfp,nongfpcount,gfpcount,cellcount	compound	L11	-2.46249	-0.392049	-1.26405	1.15237	-0.44503	1291	0.765971	0.952581	0.882099	1.10156	527	764	40.821	59.179	-0.48563	-0.0902769	-0.305455	0.305455
130936	Streptozocin	CN(N=O)C(=O)N[C@H]1[C@@H](O)O[C@H](CO)[C@@H](O)[C@@H]1O	6	S1312	None	None	Selleck Chemicals	SelleckBioactives Dose Series	0	>100	20210401	05052SB-02-01			0.221,0.309,0.152,0.24,0.308,0.236	1	percentgfp,percentnucview,percentnongfp,nongfpcount,gfpcount,cellcount	compound	N15	-0.614571	-0.122602	-0.28308	0.23237	1.7121	1401	1.00036	1.04728	1.00213	0.998536	572	829	40.828	59.172	0.383847	0.459476	0.316712	-0.316712
131547	Aminolevulinic acid	NCC(=O)CCC(=O)O	4	S2553	Cl	None	Selleck Chemicals	SelleckBioactives Dose Series	0	30	20210401	05054SB-02-01			0.171,0.229,0.124,0.185,0.28,0.179	1	percentgfp,percentnucview,percentnongfp,nongfpcount,gfpcount,cellcount	compound	F14	-0.4718	-0.117563	-0.738446	0.780203	2.116	1423	0.943852	1.01251	0.970564	1.02138	581	842	40.829	59.171	0.0308716	0.169588	0.0591546	-0.0591546
130125	Acetanilide	CC(=O)Nc1ccccc1	4	S2538	None	None	Selleck Chemicals	SelleckBioactives Dose Series	0	25	20210401	05054SB-02-01			0.171,0.229,0.124,0.185,0.28,0.179	1	percentgfp,percentnucview,percentnongfp,nongfpcount,gfpcount,cellcount	compound	N10	-0.266797	-0.675269	0.0326905	-0.0939083	-0.584643	1462	0.969845	1.04017	0.970682	1.02129	597	865	40.834	59.166	0.139431	0.3794	0.0598586	-0.0598586
972456		CN1CCC(CNc2ccc3ncc(c4cccc(OC(F)(F)F)c4)n3n2)CC1	2	S2198	None	None	Selleck Chemicals	SelleckEpigenetics	0	12	20210401	05050SK			0.123,0.27,0.0946,0.101,0.178,0.0898	1	percentgfp,percentnucview,percentnongfp,nongfpcount,gfpcount,cellcount	compound	E15	0.598123	1.94232	-1.01586	0.962654	0.409766	1452	0.875903	0.984386	0.938737	1.04718	593	859	40.84	59.16	-0.012525	0.419392	-0.0906249	0.0906249
					None	None		SelleckBioactives Dose Series			20210401	05056SB-02-01			0.116,0.186,0.112,0.112,0.15,0.069	1	percentgfp,percentnucview,percentnongfp,nongfpcount,gfpcount,cellcount	negativeControl	M01						1415	0.781989	1.09461	0.833134	1.16051	578	837	40.848	59.152	-0.293593	0.829136	-0.43865	0.43865
131491	Carvedilol, Carvedilol Phosphate	COc1ccccc1OCCNCC(O)COc2cccc3[nH]c4ccccc4c23	8	S1831	None	None	Selleck Chemicals	SelleckBioactives Dose Series	0	16	20210401	05053SB-02-01			0.142,0.221,0.102,0.153,0.234,0.151	1	percentgfp,percentnucview,percentnongfp,nongfpcount,gfpcount,cellcount	compound	J07	1.17697	-0.86613	1.42278	-1.5035	0.838719	1351	0.91438	0.960264	0.98061	1.01385	552	799	40.859	59.141	-0.0985524	-0.12611	0.0665533	-0.0665533
130858	Isoprenaline	CC(C)NCC(O)c1ccc(O)c(O)c1	6	S2566	Cl	None	Selleck Chemicals	SelleckBioactives Dose Series	2	>100	20210401	05054SB-02-01			0.171,0.229,0.124,0.185,0.28,0.179	1	percentgfp,percentnucview,percentnongfp,nongfpcount,gfpcount,cellcount	compound	J16	-0.0107896	0.0229391	-0.0499128	-0.288085	0.159921	1423	0.945477	1.01131	0.972251	1.02015	582	841	40.9	59.1	0.0376566	0.160466	0.0691518	-0.0691518
					None	None		SelleckBioactives Dose Series			20210401	05057SB-02-01			0.142,0.255,0.122,0.185,0.206,0.148	1	percentgfp,percentnucview,percentnongfp,nongfpcount,gfpcount,cellcount	negativeControl	F02						1447	0.860446	1.06604	0.884065	1.09987	592	855	40.912	59.088	-0.0900511	0.744283	-0.293042	0.293042
130918	Pyrazinamide	NC(=O)c1cnccn1	6	S1762	None	None	Selleck Chemicals	SelleckBioactives Dose Series	0		20210401	05053SB-02-01			0.142,0.221,0.102,0.153,0.234,0.151	1	percentgfp,percentnucview,percentnongfp,nongfpcount,gfpcount,cellcount	compound	I22	0.36069	1.08705	-0.0300765	-0.00617465	-2.47374	1515	1.02702	1.07564	0.98217	1.01274	620	895	40.924	59.076	0.370088	0.768187	0.0765146	-0.0765146
972267		Cc1nc(N)sc1c2ccnc(Nc3ccc(cc3)N4CCOCC4)n2	1	S1171	None	None	Selleck Chemicals	SelleckBioactives Dose Series	3	25	20210401	05052SB-02-01			0.221,0.309,0.152,0.24,0.308,0.236	1	percentgfp,percentnucview,percentnongfp,nongfpcount,gfpcount,cellcount	compound	O12	-2.61126	-2.75646	-0.619334	0.705928	1.71652	838	0.599863	0.625333	1.00466	0.996798	343	495	40.931	59.069	-0.691929	-1.48381	0.32588	-0.32588
972911	Golgicide A	Fc1cc(F)c2NC([C@@H]3CC=C[C@@H]3c2c1)c4cccnc4	1	S7266	None	None	Selleck Chemicals	SelleckBioactives Dose Series	2	>100	20210401	05056SB-02-01			0.116,0.186,0.112,0.112,0.15,0.069	1	percentgfp,percentnucview,percentnongfp,nongfpcount,gfpcount,cellcount	compound	B16	-1.88906	-0.1897	-0.499525	0.602453	-0.725529	1321	0.731931	1.02007	0.835296	1.15843	541	780	40.954	59.046	-0.500963	0.323606	-0.426434	0.426434
972498	Dihydromyricetin	O[C@@H]1[C@H](Oc2cc(O)cc(O)c2C1=O)c3cc(O)c(O)c(O)c3	1	S2399	None	None	Selleck Chemicals	SelleckBioactives Dose Series	2	>100	20210401	05054SB-02-01			0.171,0.229,0.124,0.185,0.28,0.179	1	percentgfp,percentnucview,percentnongfp,nongfpcount,gfpcount,cellcount	compound	F09	-0.613046	-0.379928	-0.280919	0.266267	-0.0149515	1418	0.943852	1.0065	0.973987	1.01889	581	837	40.973	59.027	0.0308716	0.123977	0.0794306	-0.0794306
					None	None		SelleckBioactives Dose Series			20210401	05053SB-02-01			0.142,0.221,0.102,0.153,0.234,0.151	1	percentgfp,percentnucview,percentnongfp,nongfpcount,gfpcount,cellcount	negativeControl	K02						1442	0.978983	1.02276	0.983634	1.01169	591	851	40.985	59.015	0.170227	0.358301	0.0858629	-0.0858629
					None	None		SelleckBioactives Dose Series			20210401	05056SB-02-01			0.116,0.186,0.112,0.112,0.15,0.069	1	percentgfp,percentnucview,percentnongfp,nongfpcount,gfpcount,cellcount	negativeControl	B23						1431	0.794166	1.10376	0.836642	1.15714	587	844	41.02	58.98	-0.243152	0.891219	-0.418828	0.418828
285814	Doxofylline	CN1C(=O)N(C)c2ncn(CC3OCCO3)c2C1=O	3	S4164	None	None	Selleck Chemicals	SelleckBioactives Dose Series	0	30	20210401	05056SB-02-01			0.116,0.186,0.112,0.112,0.15,0.069	1	percentgfp,percentnucview,percentnongfp,nongfpcount,gfpcount,cellcount	compound	C06	-0.99542	1.1434	-1.02091	1.04226	-1.24458	1482	0.822577	1.143	0.836764	1.15702	608	874	41.026	58.974	-0.125455	1.15729	-0.418137	0.418137
131727	Thalidomide	O=C1CCC(N2C(=O)c3ccccc3C2=O)C(=O)N1	9	S1193	None	None	Selleck Chemicals	SelleckBioactives Dose Series	0	50	20210401	05052SB-02-01			0.221,0.309,0.152,0.24,0.308,0.236	1	percentgfp,percentnucview,percentnongfp,nongfpcount,gfpcount,cellcount	compound	C18	2.12045	1.48624	1.23043	-1.09795	0.287205	1616	1.1595	1.20392	1.00701	0.995178	663	953	41.027	58.973	0.811339	1.18093	0.334424	-0.334424
756774	Dimethyl Fumarate	COC(=O)\C=C\C(=O)OC	2	S2586	None	None	Selleck Chemicals	SelleckBioactives Dose Series	0	>100	20210401	05054SB-02-01			0.171,0.229,0.124,0.185,0.28,0.179	1	percentgfp,percentnucview,percentnongfp,nongfpcount,gfpcount,cellcount	compound	F20	0.0961256	0.097491	-0.0051627	-0.0381193	-0.203023	1416	0.943852	1.0041	0.975365	1.01789	581	835	41.031	58.969	0.0308716	0.105733	0.0875973	-0.0875973
130702	Benzylpenicillin	CC1(C)S[C@@H]2[C@H](NC(=O)Cc3ccccc3)C(=O)N2[C@H]1C(=O)O	4	S4160	Na	None	Selleck Chemicals	SelleckBioactives Dose Series	0	>100	20210401	05056SB-02-01			0.116,0.186,0.112,0.112,0.15,0.069	1	percentgfp,percentnucview,percentnongfp,nongfpcount,gfpcount,cellcount	compound	K04	-1.85344	1.35183	-2.06609	2.05492	-0.812178	1450	0.804989	1.11815	0.836928	1.15686	595	855	41.034	58.966	-0.198315	0.988777	-0.417215	0.417215
732060	Pirinixic Acid	Cc1cccc(Nc2cc(Cl)nc(SCC(=O)O)n2)c1C	5	S8029	None	None	Selleck Chemicals	SelleckBioactives Dose Series	0	40	20210401	05057SB-02-01			0.142,0.255,0.122,0.185,0.206,0.148	1	percentgfp,percentnucview,percentnongfp,nongfpcount,gfpcount,cellcount	compound	G15	-1.41474	1.09527	-1.62012	1.60546	0.0846966	1396	0.83283	1.02614	0.886961	1.09737	573	823	41.046	58.954	-0.205682	0.450811	-0.274763	0.274763
					None	None		SelleckEpigenetics			20210401	05050SK			0.123,0.27,0.0946,0.101,0.178,0.0898	1	percentgfp,percentnucview,percentnongfp,nongfpcount,gfpcount,cellcount	negativeControl	H02						1413	0.856701	0.954591	0.943495	1.04351	580	833	41.047	58.953	-0.0887005	0.229919	-0.0644993	0.0644993
972418	Tanshinone I	Cc1coc2c3ccc4c(C)cccc4c3C(=O)C(=O)c12	1	S2364	None	None	Selleck Chemicals	SelleckBioactives Dose Series	3	>100	20210401	05057SB-02-01			0.142,0.255,0.122,0.185,0.206,0.148	1	percentgfp,percentnucview,percentnongfp,nongfpcount,gfpcount,cellcount	compound	B03	0.0338405	-0.0657985	0.1055	-0.0656576	-2.62578	1408	0.840097	1.03487	0.887069	1.09728	578	830	41.051	58.949	-0.175253	0.515008	-0.274081	0.274081
973147		COc1cc2ncnc(Oc3cccc(NC(=O)Nc4cc(on4)C(C)(C)C(F)(F)F)c3)c2cc1OC	1	S8015	None	None	Selleck Chemicals	SelleckBioactives Dose Series	0	70	20210401	05057SB-02-01			0.142,0.255,0.122,0.185,0.206,0.148	1	percentgfp,percentnucview,percentnongfp,nongfpcount,gfpcount,cellcount	compound	C13	-1.58027	0.282385	-1.56557	1.60092	-0.841543	1420	0.847364	1.0436	0.887177	1.09719	583	837	41.056	58.944	-0.144824	0.579205	-0.273399	0.273399
972644		COc1ccc(Cn2ccc3ccc(cc23)C(=O)NO)cc1	1	S2012	None	None	Selleck Chemicals	SelleckBioactives Dose Series	0	>100	20210401	05053SB-02-01			0.142,0.221,0.102,0.153,0.234,0.151	1	percentgfp,percentnucview,percentnongfp,nongfpcount,gfpcount,cellcount	compound	D10	0.107611	0.996708	-0.102061	0.0802479	0.894848	1405	0.955793	0.995118	0.985626	1.01027	577	828	41.068	58.932	0.073742	0.144042	0.0985827	-0.0985827
285731	Vitamin C	OC[C@H](O)[C@H]1OC(=C(O)C1=O)O	2	S3114	None	None	Selleck Chemicals	SelleckBioactives Dose Series	0	50	20210401	05055SB-02-01			0.132,0.27,0.126,0.112,0.186,0.0856	1	percentgfp,percentnucview,percentnongfp,nongfpcount,gfpcount,cellcount	compound	N06	0.789258	0.0687245	0.955793	-0.99861	0.435985	1417	0.798765	1.10587	0.840806	1.15203	582	835	41.073	58.927	-0.0729832	0.897723	-0.240689	0.240689
[truncated: 1,740 more rows]
