# Supplementary material for: An in vivo screening platform identifies senolytic compounds that target p16INK4a+ fibroblasts in lung fibrosis
Source: J Clin Invest. 2024 Mar 7;134(9):e173371. doi: 10.1172/JCI173371 (PMC11060735; doi:10.1172/JCI173371)
Supplement: Supplemental table 2 [file jci-134-173371-s149.xlsx]

## Sheet: Sheet1
Compound	Alias	SMILES	Lot #	Lot Alias	Salt	Solvate	Vendor	Library Name	IC50-%GFP(um)	Biological activity
754429	Trichostatin A	C[C@H](\C=C(/C)\C=C\C(=O)NO)C(=O)c1ccc(cc1)N(C)C	3	S1045	None	None	Selleck Chemicals	SelleckBioactives Dose Series	0.227	HDAC inhibitor
972842	XL888	CC[C@@H](C)Nc1cc(C(=O)NC2CC3CCC(C2)N3c4ccc(cn4)C(=O)C5CC5)c(C)cc1C(=O)N	1	S7122	None	None	Selleck Chemicals	SelleckBioactives Dose Series	0.6095	HSP90 inhibitor
972631	Ganetespib	CC(C)c1cc(c(O)cc1O)c2nnc(O)n2c3ccc4c(ccn4C)c3	1	S1159	None	None	Selleck Chemicals	SelleckBioactives Dose Series	0.7096	HSP90 inhibitor
972231	Dacinostat	OCCN(CCc1c[nH]c2ccccc12)Cc3ccc(\C=C\C(=O)NO)cc3	1	S1095	None	None	Selleck Chemicals	SelleckBioactives Dose Series	1.219	HDAC inhibitor
972649	Fimepinostat	COc1ccc(cn1)c2nc(N3CCOCC3)c4sc(CN(C)c5ncc(cn5)C(=O)NO)cc4n2	1	S2759	None	None	Selleck Chemicals	SelleckBioactives Dose Series	1.349	HDAC /PI3K inhibitor
530540	SNX-2112	CC1(C)CC(=O)c2c(C1)n(nc2C(F)(F)F)c3ccc(C(=O)N)c(N[C@@H]4CC[C@@H](O)CC4)c3	2	S2639	None	None	Selleck Chemicals	SelleckBioactives Dose Series	1.435	HSP90 inhibitor
972597	Flavopiridol	CN1CC[C@@H]([C@H](O)C1)c2c(O)cc(O)c3C(=O)C=C(Oc23)c4ccccc4Cl	1	S2679	Cl	None	Selleck Chemicals	SelleckBioactives Dose Series	1.563	CDK inhibitor, induces autophagy/ER stress
754152	MG-132	CC(C)C[C@H](NC(=O)[C@H](CC(C)C)NC(=O)[C@H](CC(C)C)NC(=O)OCc1ccccc1)C=O	3	S2619	None	None	Selleck Chemicals	SelleckBioactives Dose Series	1.884	proteosome inhibitor
973170	Bardoxolone Methyl	COC(=O)[C@]12CCC(C)(C)C[C@@H]1[C@@H]3C(=O)C=C4[C@@](C)(CC[C@H]5C(C)(C)C(=O)C(=C[C@@]45C)C#N)[C@]3(C)CC2	1	S8078	None	None	Selleck Chemicals	SelleckBioactives Dose Series	2.178	NFkb inhibitor/NRF2 activator
972449	Ixazomib	CC(C)C[C@H](NC(=O)CNC(=O)c1cc(Cl)ccc1Cl)B(O)O	1	S2180	None	None	Selleck Chemicals	SelleckBioactives Dose Series	2.328	proteosome inhibitor/autophagy inducer
972815	Oprozomib	COC[C@H](NC(=O)[C@H](COC)NC(=O)c1cnc(C)s1)C(=O)N[C@@H](Cc2ccccc2)C(=O)C3(C)CO3	1	S7049	None	None	Selleck Chemicals	SelleckBioactives Dose Series	2.393	proteosome inhibitor
972249	SRT1720 HCl	O=C(Nc1ccccc1c2cn3c(CN4CCNCC4)csc3n2)c5cnc6ccccc6n5	2	S1129	Cl	None	Selleck Chemicals	SelleckEpigenetics	Fit Failed, >2.5	SIRT1 activator
972191	Bortezomib	CC(C)C[C@H](NC(=O)[C@H](Cc1ccccc1)NC(=O)c2cnccn2)B(O)O	1	S1013	None	None	Selleck Chemicals	SelleckBioactives Dose Series	Fit Failed, >2.5	proteosome inhibitor/NFkb inhibitor
972709	Carfilzomib	CC(C)C[C@H](NC(=O)[C@H](CCc1ccccc1)NC(=O)CN2CCOCC2)C(=O)N[C@@H](Cc3ccccc3)C(=O)N[C@@H](CC(C)C)C(=O)[C@@]4(C)CO4	1	S2853	None	None	Selleck Chemicals	SelleckBioactives Dose Series	Fit Failed, >2.5	proteosome inhibitor/autophagy inducer
972642	Delanzomib	CC(C)[C@H](CNC(=O)[C@@H](NC(=O)c1cccc(n1)c2ccccc2)[C@@H](C)O)B(O)O	1	S1157	None	None	Selleck Chemicals	SelleckBioactives Dose Series	Fit Failed, >2.5	proteosome inhibitor
972634	BGT226	COc1ccc(cn1)c2ccc3ncc4N(C)C(=O)N(c5ccc(N6CCNCC6)c(c5)C(F)(F)F)c4c3c2	1	S2749	maleate/fumarate	None	Selleck Chemicals	SelleckBioactives Dose Series	Fit Failed, >2.5	PI3-kinase inhibitor/mTOR inhibitor
972280	PIK-75	CN(\N=C\c1cnc2ccc(Br)cn12)S(=O)(=O)c3cc(ccc3C)[N+](=O)[O-]	1	S1205	Cl	None	Selleck Chemicals	SelleckBioactives Dose Series	Fit Failed, >2.5	PI3-kinase inhibitor/DNA-PK inhibitor
732791	NSC 319726	C\C(=N/NC(=S)N1CCC1)\c2ccccn2	4	S7149	None	None	Selleck Chemicals	SelleckBioactives Dose Series	Fit Failed, >2.5	p53 activator
972207	Elesclomol	CN(NC(=O)CC(=O)NN(C)C(=S)c1ccccc1)C(=S)c2ccccc2	1	S1052	None	None	Selleck Chemicals	SelleckBioactives Dose Series	Fit Failed, >2.5	Oxidative stress inducer
754358	Triptolide	CC(C)[C@]12O[C@H]1[C@@H]3O[C@@]34[C@@]5(C)CCC6=C(COC6=O)[C@@H]5C[C@@H]7O[C@]47[C@@H]2O	5	S3604	None	None	Selleck Chemicals	SelleckBioactives Dose Series	Fit Failed, >2.5	NFkb inhibitor
973104	Cefoselis Sulfate	CO\N=C(\C(=O)N[C@@H]1[C@H]2SCC(=C(N2C1=O)C(=O)O)CN3C=CC(=N)N3CCO)/c4csc(N)n4	1	S1371	sulfate	None	Selleck Chemicals	SelleckBioactives Dose Series	Fit Failed, >2.5	induces glutamate
530541	PF-04929113 (SNX-5422)	CC1(C)CC(=O)c2c(C1)n(nc2C(F)(F)F)c3ccc(C(=O)N)c(N[C@@H]4CC[C@H](CC4)OC(=O)CN)c3	2	S2656	None	None	Selleck Chemicals	SelleckBioactives Dose Series	Fit Failed, >2.5	HSP90 inhibitor
972217	Luminespib (NVP-AUY922)	CCNC(=O)c1noc(c2cc(C(C)C)c(O)cc2O)c1c3ccc(CN4CCOCC4)cc3	1	S1069	None	None	Selleck Chemicals	SelleckBioactives Dose Series	Fit Failed, >2.5	HSP90 inhibitor
972270	BIIB021	COc1c(C)cnc(Cn2cnc3c(Cl)nc(N)nc23)c1C	1	S1175	None	None	Selleck Chemicals	SelleckBioactives Dose Series	Fit Failed, >2.5	HsP90 inhibitor
255968	Fluvastatin	CC(C)n1c(\C=C\[C@@H](O)C[C@@H](O)CC(=O)O)c(c2ccc(F)cc2)c3ccccc13	4	S1909	Na	None	Selleck Chemicals	SelleckBioactives Dose Series	Fit Failed, >2.5	HMG-CoA reductase inhibitor
972232	Quisinostat	Cn1cc(CNCC2CCN(CC2)c3ncc(cn3)C(=O)NO)c4ccccc14	1	S1096	None	None	Selleck Chemicals	SelleckBioactives Dose Series	Fit Failed, >2.5	HDAC inhibitor (>>HDAC1)
972197	Panobinostat	Cc1[nH]c2ccccc2c1CCNCc3ccc(\C=C\C(=O)NO)cc3	1	S1030	None	None	Selleck Chemicals	SelleckBioactives Dose Series	Fit Failed, >2.5	HDAC inhibitor
972201	AR-42	CC(C)[C@H](C(=O)Nc1ccc(cc1)C(=O)NO)c2ccccc2	1	S2244	None	None	Selleck Chemicals	SelleckBioactives Dose Series	Fit Failed, >2.5	HDAC inhibitor
255971	Raloxifene	Oc1ccc(cc1)c2sc3cc(O)ccc3c2C(=O)c4ccc(OCCN5CCCCC5)cc4	5	S1227	Cl	None	Selleck Chemicals	SelleckBioactives Dose Series	Fit Failed, >2.5	Estrogen antagonist
972914	KPT-185	COc1cc(cc(c1)C(F)(F)F)c2ncn(\C=C/C(=O)OC(C)C)n2	1	S7125	None	None	Selleck Chemicals	SelleckBioactives Dose Series	Fit Failed, >2.5	CRM1 inhibitor
972855	Olverembatinib	CN1CCN(Cc2ccc(NC(=O)c3ccc(C)c(c3)C#Cc4cnc5[nH]ncc5c4)cc2C(F)(F)F)CC1	1	S7194	mesylate	None	Selleck Chemicals	SelleckBioactives Dose Series	Fit Failed, >2.5	BCR-abl inhibitor
972534	Degrasyn	CCC[C@H](NC(=O)\C(=C\c1cccc(Br)n1)\C#N)c2ccccc2	1	S2243	None	None	Selleck Chemicals	SelleckBioactives Dose Series	Fit Failed, >2.5	BCL inhibitor, deubiquitinase inhibitor
