# Supplementary material for: An in vivo screening platform identifies senolytic compounds that target p16INK4a+ fibroblasts in lung fibrosis
Source: J Clin Invest. 2024 Mar 7;134(9):e173371. doi: 10.1172/JCI173371 (PMC11060735; doi:10.1172/JCI173371)
Supplement: Supplemental table 3 [file jci-134-173371-s150.xlsx]

## Sheet: Sheet1
IPF Patient	sex	age
F1	M	61
F2	M	61
F3	F	65
F4	F	70
F5	F	51
F6	M	60
F7	M	57
F8	F	63
F9	F	62
F10	F	60
F11	F	59
F12	M	63
F13	M	68
F14	F	56
Normal control	sex	age
D1	M	8
D2	M	52
D3	F	78
D4	M	33
Figure 6
6E	D1,D2, F1,F2
6F	F3, F4, F5, F8, F13
Figure 7
7A	F6, F7, F8, F9, F13
7C,D	F10, F11, F12, F14
