# Supplementary material for: An in vivo screening platform identifies senolytic compounds that target p16INK4a+ fibroblasts in lung fibrosis
Source: J Clin Invest. 2024 Mar 7;134(9):e173371. doi: 10.1172/JCI173371 (PMC11060735; doi:10.1172/JCI173371)
Supplement: Supporting data values [file jci-134-173371-s151.xlsx]

## Sheet: Figure 1E
		p16INK4a Neg						p16INK4a Pos
	Cthrc1	1	0.89	1.4411	0.7791	1.1		5.06	2.28	4.8655	2.576	6.3097
	Col1a1	1	0.5	1.6557	1.2692	1.1414	1.5311	4.85	4.49	9.4436	5.3586	4.2552	4.5664
	Col3a1	1.86	1.59	2.1866	2.3709	2.8194	2.5671	5.92	6.04	8.1559	9.1253	7.951	10.9177
	Spp1	1	0.74	2.0232	0.6066	0.3088	0.6449	11.46	5.28	5.6312	2.3815	0.9566	3.4845
	Acta2	1.21	0.75	1.4083	0.9776	1.774		3.8	3.59	2.9292	2.4512	2.3196
	Postn	1	0.58	0.9555	1.4135	1.54	1.5741	3.13	2.73	1.9345	2.9889	2.5661	2.0195
	S100a4	1	1.13	2.8363	0.617	0.7072	0.565	6.53	3.84	5.2741	1.3617	1.2537	1.2286
	Tagln	1	1.19	1.2301	0.9504	1.4127	1.13	2.17	2.56	2.1179	1.8102	1.8756	1.7347

## Sheet: Figure 1F
	p16INK4a Neg + Veh	p16INK4a Neg + TGF-b	p16INK4a Pos + Veh	p16INK4a Pos + TGF-b
Acta2	1.15	1.98	1.79	3.25
	0.99	1.91	1.69	2.88
	0.88	2.12	1.85	3.51
	p16INK4a Neg + Veh	p16INK4a Neg + TGF-b	p16INK4a Pos + Veh	p16INK4a Pos + TGF-b
Col1a1	0.91	2.61	2.06	4.57
	0.95	1.67	1.86	3.01
	1.16	2.22	1.28	3.17
	p16INK4a Neg + Veh	p16INK4a Neg + TGF-b	p16INK4a Pos + Veh	p16INK4a Pos + TGF-b
Postn	0.89	3.08	2.31	5.72
	1.06	4.45	2.62	5.72
	1.07	3.5	3.68	5.74
	p16INK4a Neg + Veh	p16INK4a Neg + TGF-b	p16INK4a Pos + Veh	p16INK4a Pos + TGF-b
Cthrc1	1.05	3.75	1.45	4.64
	1.17	3.24	1.76	6.66
	0.81	3.48	1.83	5.62

## Sheet: Figure 2A
ACTA2					POSTN					TGFB3					TGFB1					COL1A1
veh off	veh on	24hr off	24hr on		veh off	veh on	24hr off	24hr on		veh off	veh on	24hr off	24hr on		veh off	veh on	24hr off	24hr on		veh off	veh on	24hr off	24hr on
1.02	1.4	4.96	13.05		1.13	0.64	0.88	1.76		0.95	1.52	2.21	4.65		0.95	0.93	1.08	1.57		0.96	1.3	2.35	3.25
1	1.75	4.66	13.99		0.87	0.76	0.69	1.74		0.99	1.31	1.92	5.03		0.97	0.84	1.01	1.56		1.05	2.68	2.31	3.57
0.98	1.64	4.95	13.56		1.02	0.84	0.69	1.13		1.05	1.17	2.07	4.73		1.09	0.89	1.14	1.56		0.99	0.8	1.88	3.95

## Sheet: Figure 2C
	Concentration			Total Collagen
	Control	Dermo1p16 cKO		Control	Dermo1p16 cKO
	7.10104	4.00704		695.192	227.455
	4.56526	5.66439		481.635	450.712
	6.17933	3.01177		606.069	692.868
	8.02707	4.98501		869.894	269.554
	7.04478	5.28791		781.266	295.711
		4.94606			717.517
		4.91144			363.783
		7.78042			408.583
		3.41421			628.891

## Sheet: Figure 2E
	ACTA2			COL1
	p16flox	D1c/+p16flox		p16flox	D1c/+p16flox
	9.22805	6.28252		11.8635	5.95391
	15.8403	6.82071		17.803	4.62135
	8.40322	2.64562		11.939	4.15214
	15.8763	2.71867		17.2413	4.06325
	25.8295	6.82139		16.0803	4.80822
		4.70152			4.23228
		8.25608			4.43658
		4.44424			3.09066
		5.34205			5.37018

## Sheet: Figure 4D
		% (GFP)
			Veh	XL888
			2	0.019
			0.19	0.22
			0.84	0.13
			0.64	0.13
			0.42	0.11
			0.94	0.16
			1.28	0.55
			1.69	1.15
			3.02	0.81
			1.62	0.93

## Sheet: Figure 4F
		% (GFP+ACTA2+)				% (GFP+COL1+)
		Veh	XL888			Veh	XL888
		2.24492	1.302			2.82796	1.2584
		1.90791	1.58983			2.4479	1.27703
		1.8419	1.36811			1.51161	1.42726
		1.74426	1.41489			1.85688	1.61485
		2.0016	1.45722			1.71589	1.08514
		1.8007	1.21169			1.8124	1.38925
		1.72864	1.0005			1.45775	0.933447
		1.56495	1.10059			1.32499	1.00002
		1.62592	1.23551			1.4513	1.08376

## Sheet: Figure 5B
		% (GFP)
	Veh	4.05	12.9	16.8	15.2	7.9	10.2	10.6	24.3	12.8	19.4	13.1	12.9
	XL888	3.66	10.6	16.5	4.37	9.58	3.35	4.86	6.09	12.5	4.7	7.2

## Sheet: Figure 5E
		% (GFP+/ACTA2+)
	Veh	12.8548	25.9476	21.3526	14.5634
	XL888	16.2542	10.5346	6.84055	5.04903

## Sheet: Figure 5F
		Fibrotic area (%)
	Veh	31.8165	28.8163	37.597	38.265
	XL888	25.0821	22.3058	25.2837	26.7848

[truncated: 31 more sheets: Figure 5G, Figure 6F, Figure 7A, Figure 7C, Figure 7D, SuppFig 2A), SuppFig 2B), SuppFig 2C), SuppFig 2D), SuppFig 2E), SuppFig 3A), SuppFig 3B), SuppFig 3C), SuppFig 4), SuppFig 5A), SuppFig 5B), SuppFig 5C), SuppFig 5D), SuppFig 5E), SuppFig 5F) …]
